# Supplementary material for: CobB-mediated deacetylation of the chaperone CesA regulates Escherichia coli O157:H7 virulence
Source: Gut Microbes. 2024 Mar 19;16(1):2331435. doi: 10.1080/19490976.2024.2331435 (PMC10956630; doi:10.1080/19490976.2024.2331435)
Supplement: 0311_Revised_Supplementary Datasets.xlsx [file KGMI_A_2331435_SM8794.xlsx]

## Sheet: Both in cobB mutan or WT
Protein	PTMLocation	Description	Modified peptide	Position in peptide	Sequence length	-10LgP	Mass	ppm	Start	End	AScore	MotifSequence	Intensity CobB-mut	Intensity WT	CobB-mut/WT	Significance B
AIG69875.1	K251	Serine hydroxymethyltransferase [Escherichia coli O157:H7 str. EDL933]	GGSEELYKK(+42.01)	9	9	76.72	1051.52	-4.6	243	251	K9:Acetylation (K):7.21	SEELYKKLNSAVF	205206	205.664	997.774	4.62149e-185
WP_001301632.1	K41	MULTISPECIES: type III secretion system LEE chaperone CesAB [Enterobacteriaceae]	ESVNELSEK(+42.01)AK	9	11	84.36	1274.64	1.1	33	43	K9:Acetylation (K):15.73	VNELSEKAKTDPQ	75268.7	106.75	705.091	1.45852e-124
AAG56691.1	K51	3-deoxy-D-arabinoheptulosonate-7-phosphate synthase (DAHP synthetase, tryptophan repressible) [Escherichia coli O157:H7 str. EDL933]	ILNGEDK(+42.01)R	7	8	46.03	985.519	-0.5	45	52		ILNGEDKRLLVII	79753.1	171.804	464.21	8.68951e-110
AIG70112.1	K195	Enolase [Escherichia coli O157:H7 str. EDL933]	MGSEVFHHLAK(+42.01)VLK	11	14	139.19	1636.88	0.4	185	198	K11:Acetylation (K):77.24	VFHHLAKVLKAKG	329251	994.538	331.059	4.28502e-133
AAG56768.1	K138	glyceraldehyde-3-phosphate dehydrogenase A [Escherichia coli O157:H7 str. EDL933]	DNTPMFVKGANFDK(+42.01)	14	14	39.53	1624.76	-6.7	125	138	K14:Acetylation (K):1.69	KGANFDKYAGQDI	28672.3	95.6005	299.918	1.10077e-48
AIG66382.1	K167	Translation elongation factor Ts [Escherichia coli O157:H7 str. EDL933]	GADEELVK(+42.01)HIAMHVAASKPEFIKPEDVSAEVVEK	8	34	138.96	3743.91	0.4	160	193	K8:Acetylation (K):71.03	ADEELVKHIAMHV	23846.4	82.684	288.404	7.2885e-40
AAG58936.1	K167	membrane-bound ATP synthase, F1 sector, gamma-subunit [Escherichia coli O157:H7 str. EDL933]	VMLQAYDEGRLDK(+42.01)LYIVSNK	13	20	52.02	2396.24	-0.1	155	174	K13:Acetylation (K):21.15	DEGRLDKLYIVSN	45444.9	247.032	183.964	3.72254e-41
WP_000416407.1	K248	MULTISPECIES: valine--tRNA ligase [Enterobacteriaceae]	DLIGK(+42.01)YVILPLVNRR	5	15	57.28	1810.08	-6.4	244	258		YKDLIGKYVILPL	25105.9	170.514	147.237	1.80453e-31
WP_000034372.1	K252	MULTISPECIES: class II fructose-bisphosphate aldolase [Enterobacteriaceae]	DSQEYVSKK(+42.01)	9	9	70.37	1124.53	-5.1	244	252	K9:Acetylation (K):0.00	QEYVSKKHNLPHN	123099	1160.85	106.043	4.24121e-88
WP_000447529.1	K6	MULTISPECIES: 50S ribosomal protein L22 [Gammaproteobacteria]	M(+15.99)ETIAK(+42.01)HR	6	8	88.64	1042.52	-0.8	1	8		_METIAKHRHARS	31693.8	299.175	105.937	1.94853e-33
WP_000028878.1	K85	MULTISPECIES: 50S ribosomal protein L7/L12 [Enterobacterales]	EAK(+42.01)DLVESAPAALK	3	14	71.41	1482.79	-2.2	83	96	K3:Acetylation (K):105.15	LGLKEAKDLVESA	10745.1	102.134	105.206	1.45001e-24
WP_000084387.1	K46	MULTISPECIES: thiol peroxidase [Enterobacteriaceae]	DLSDVTLGQFAGK(+42.01)R	13	14	150.92	1547.79	2.8	34	47		LGQFAGKRKVLNI	58564.4	659.538	88.7961	1.38517e-60
AAG57371.1	K448	sn-glycerol-3-phosphate permease [Escherichia coli O157:H7 str. EDL933]	HQELLQK(+42.01)R	7	8	88.16	1092.6	-0.6	442	449		HQELLQKRNGG__	7103.94	87.9814	80.7437	1.82672e-17
AAG56894.1	K140	cytoplasmic ferritin (an iron storage protein) [Escherichia coli O157:H7 str. EDL933]	SIIDK(+42.01)LSLAGK	5	11	78.74	1185.7	-0.4	136	146	K5:Acetylation (K):54.91	FKSIIDKLSLAGK	5652.06	71.9565	78.5483	7.4076e-15
AIG69886.1	K279	Sialic acid utilization regulator, RpiR family [Escherichia coli O157:H7 str. EDL933]	HSEALVK(+42.01)K	7	8	67	952.534	-0.9	273	280	K7:Acetylation (K):14.02	HSEALVKKLV___	33559	441.476	76.0156	3.4078e-29
AAG54940.1	K80	alkyl hydroperoxide reductase, C22 subunit; detoxification of hydroperoxides [Escherichia coli O157:H7 str. EDL933]	LGVDVYAVSTDTHFTHK(+42.01)AWHSSSETIAK	17	28	129.48	3128.52	0.9	64	91	K17:Acetylation (K):21.84	DTHFTHKAWHSSS	19675.5	261.948	75.1124	4.26877e-24
WP_000055075.1	K143	MULTISPECIES: inorganic diphosphatase [Enterobacteriaceae]	AQIAHFFEHYK(+42.01)DLEK	11	15	145.72	1916.94	3.4	133	147	K11:Acetylation (K):82.24	HFFEHYKDLEKGK	217743	2946.15	73.9076	7.53816e-76
AAG58437.1	K17	30S ribosomal subunit protein S19 [Escherichia coli O157:H7 str. EDL933]	KGPFIDLHLLK(+42.01)K	11	12	98.34	1449.87	-3.2	7	18	K11:Acetylation (K):0.00	IDLHLLKKVEKAV	31135.8	428.282	72.6994	1.20174e-28
WP_000025458.1	K134	MULTISPECIES: succinate--CoA ligase subunit alpha [Enterobacteriaceae]	MIGPNC(+57.02)PGVITPGEC(+57.02)K(+42.01)IGIQPGHIHKPGK	16	29	108.91	3133.6	-1.8	119	147	C6:Carbamidomethylation:1000.00;C15:Carbamidomethylation:1000.00;K16:Acetylation (K):26.19	ITPGECKIGIQPG	9297	132.636	70.0942	5.90479e-21
AAG59224.1	K238	glucosephosphate isomerase [Escherichia coli O157:H7 str. EDL933]	HVAK(+42.01)HFAALSTNAK	4	14	110.66	1535.82	12.3	235	248	K4:Acetylation (K):137.50	DEKHVAKHFAALS	5414.74	82.2074	65.8668	8.41041e-14
WP_000075876.1	K151	MULTISPECIES: acyl-CoA thioesterase II [Enterobacteriaceae]	DK(+42.01)FIC(+57.02)DRPLEVRPVEFHNPLK	2	21	90.05	2650.37	-1.3	150	170	K2:Acetylation (K):90.47;C5:Carbamidomethylation:1000.00	PPVLKDKFICDRP	3730.12	57.9413	64.3776	6.76112e-07
AAG59211.1	K437	B12-dependent homocysteine-N5-methyltetrahydrofolate transmethylase, repressor of metE and metF [Escherichia coli O157:H7 str. EDL933]	VPIMIDSSK(+42.01)WEVIEK	9	15	96.03	1814.95	-2.7	429	443	K9:Acetylation (K):55.13	IMIDSSKWEVIEK	4234.57	75.2693	56.2589	6.3505e-14
AAG58658.1	K4	glutamate decarboxylase isozyme [Escherichia coli O157:H7 str. EDL933]	MDQK(+42.01)LLTDFR	4	10	105.63	1307.65	1.7	1	10		___MDQKLLTDFR	4920.31	88.1859	55.7947	7.60026e-13
AIG69795.1	K153	Thiol peroxidase, Bcp-type [Escherichia coli O157:H7 str. EDL933]	TSNHHDVVLNWLK(+42.01)EHA	13	16	117.68	1940.95	-2.3	141	156		VVLNWLKEHA___	9189.36	173.838	52.8616	1.64069e-18
AIG66284.1	K110	2-isopropylmalate synthase [Escherichia coli O157:H7 str. EDL933]	IHTFIATSPMHIATK(+42.01)LR	15	17	140.19	1978.08	0.8	96	112		PMHIATKLRSTLD	80221.2	1550.29	51.7459	1.0135e-47
AAG58515.1	K14	orf, hypothetical protein [Escherichia coli O157:H7 str. EDL933]	ISDAAQAHFAK(+42.01)LLANQEEGTQIR	11	23	168.36	2552.3	-0.4	4	26		AQAHFAKLLANQE	26363.8	528.009	49.9305	4.01119e-20
AAG55962.1	K207	isocitrate dehydrogenase, specific for NADP+ [Escherichia coli O157:H7 str. EDL933]	IRFPEHC(+57.02)GIGIKPC(+57.02)SEEGTK(+42.01)R	20	21	149.89	2512.23	2.4	188	208	C7:Carbamidomethylation:1000.00;C14:Carbamidomethylation:1000.00;K20:Acetylation (K):75.74	CSEEGTKRLVRAA	18520.4	379.394	48.8158	6.75313e-20
WP_001016661.1	K275	UDP-N-acetylmuramate dehydrogenase [Escherichia coli]	LAAGWLIDQC(+57.02)QLK(+42.01)GMQMGGVAVHR	13	24	106.73	2680.34	2.2	263	286	C10:Carbamidomethylation:1000.00	IDQCQLKGMQMGG	5738.11	119.192	48.1415	5.00528e-12
WP_000125634.1	K491	PTS maltose transporter subunit IICB [Escherichia coli]	DMSLVNVQALK(+42.01)DNR	11	14	81.02	1643.83	8.7	481	494		VNVQALKDNRAIG	10998.1	240.452	45.7394	3.19329e-17
WP_000447529.1	K70	MULTISPECIES: 50S ribosomal protein L22 [Gammaproteobacteria]	KVLESAIANAEHNDGADIDDLK(+42.01)VTK	22	25	171.6	2707.37	2.5	49	73	K22:Acetylation (K):56.34	ADIDDLKVTKIFV	31478.3	729.858	43.1294	1.2154e-22
AIG71470.1	K86	DNA-binding protein HU-alpha [Escherichia coli O157:H7 str. EDL933]	IAAANVPAFVSGKALK(+42.01)	16	16	82.76	1597.92	-5.6	71	86	K16:Acetylation (K):0.00	VSGKALKDAVK__	25220.5	600.514	41.9981	1.48808e-18
WP_000034372.1	K114	MULTISPECIES: class II fructose-bisphosphate aldolase [Enterobacteriaceae]	SDVPQGAAILGAISGAHHVHQM(+15.99)AEHYGVPVILHTDHC(+57.02)AK(+42.01)K	39	40	43.22	4309.13	1.6	76	115	M22:Oxidation (M):1000.00;C37:Carbamidomethylation:1000.00;K39:Acetylation (K):0.00	HTDHCAKKLLPWI	6022.14	151.482	39.7548	5.21983e-11
AAG56843.1	K129	orf, hypothetical protein [Escherichia coli O157:H7 str. EDL933]	AVDLLTQAK(+42.01)K	9	10	57.54	1127.65	-5.5	121	130	K9:Acetylation (K):0.00	DLLTQAKKIAFFG	13427.7	338.682	39.6469	4.8597e-18
WP_000057165.1	K20	3-phosphoserine/phosphohydroxythreonine transaminase [Escherichia coli]	AQIFNFSSGPAMLPVEVLK(+42.01)QAQQELR	19	26	166.88	2942.53	-5.1	2	27		LPVEVLKQAQQEL	4650.51	117.413	39.6082	7.06299e-12
AIG66810.1	K123	Phosphoribosylaminoimidazole carboxylase catalytic subunit [Escherichia coli O157:H7 str. EDL933]	GIPVGTLAIGK(+42.01)AGAANAALLAAQILATHDK	11	30	179.18	2867.62	4.2	113	142	K11:Acetylation (K):188.36	GTLAIGKAGAANA	2306.6	61.5127	37.4979	1.73337e-07
WP_000529948.1	K16	30S ribosomal protein S3 [Escherichia coli]	LGIVK(+42.01)PWNSTWFANTK	5	16	71.16	1903	-0.9	12	27	K5:Acetylation (K):69.97	IRLGIVKPWNSTW	3416.94	93.757	36.4446	1.84272e-05
WP_000138556.1	K63	ATP-binding protein [Escherichia coli]	TSKPYEGFYAK(+42.01)LTINK	11	16	89.08	1900.99	0	53	68	K11:Acetylation (K):17.91	YEGFYAKLTINKD	1306.25	37.4076	34.9195	0.00010973
AIG71038.1	K33	LSU ribosomal protein L33p, zinc-independent [Escherichia coli O157:H7 str. EDL933]	RTKPEK(+42.01)LELK	6	10	72.75	1282.76	-0.5	28	37	K6:Acetylation (K):61.77	KRTKPEKLELKKF	73521.2	2209.41	33.2763	2.26503e-38
WP_000351464.1	K122	MULTISPECIES: oxygen-insensitive NAD(P)H nitroreductase [Enterobacteriaceae]	K(+42.01)FFADM(+15.99)HR	1	8	40.09	1108.51	-6.6	122	129		ANDKGRKFFADMH	5578.87	176.936	31.5305	7.66341e-10
AAG58939.1	K151	membrane-bound ATP synthase, F0 sector, subunit b [Escherichia coli O157:H7 str. EDL933]	SVDEAANSDIVDK(+42.01)LVAEL	13	18	123.34	1928.96	-0.4	139	156		NSDIVDKLVAEL_	3037.58	96.766	31.391	4.07057e-05
AIG68730.1	K54	Protein ydgH precursor [Escherichia coli O157:H7 str. EDL933]	FNAIGEAVK(+42.01)AVSR	9	13	75.67	1402.76	2.8	46	58		AIGEAVKAVSRRA	984.532	31.6317	31.1249	0.000560726
AAG58432.1	K43	30S ribosomal subunit protein S17 [Escherichia coli O157:H7 str. EDL933]	RTTK(+42.01)LHVHDENNEC(+57.02)GIGDVVEIR	4	23	116.17	2732.33	-1.2	40	62	C14:Carbamidomethylation:1000.00	FIKRTTKLHVHDE	18545.3	606.577	30.5737	7.42176e-16
AIG66786.1	K152	Arylesterase precursor [Escherichia coli O157:H7 str. EDL933]	YNEAFSAIYPK(+42.01)LAK	11	14	99.62	1655.86	-0.7	142	155	K11:Acetylation (K):0.00	FSAIYPKLAKEFD	4147.25	140.941	29.4254	2.77615e-10
AIG69151.1	K59	unknown protein encoded within prophage CP-933U [Escherichia coli O157:H7 str. EDL933]	NADLTQEK(+42.01)NITER	8	13	58.75	1572.77	-8.9	52	64		ADLTQEKNITERV	5250.3	185.238	28.3436	2.49201e-09
AIG66698.1	K133	DJ-1/YajL/PfpI superfamily, includes chaperone protein YajL (former ThiJ), parkinsonism-associated protein DJ-1, peptidases PfpI, Hsp31 [Escherichia coli O157:H7 str. EDL933]	DK(+42.01)IPAEQWQDKR	2	12	76.21	1554.78	-7.9	132	143	K2:Acetylation (K):95.39	FPTLKDKIPAEQW	5941.27	214.166	27.7414	3.14713e-09
AIG71200.1	K45	ATP synthase epsilon chain [Escherichia coli O157:H7 str. EDL933]	IQVTGSEGELGIYPGHAPLLTAIK(+42.01)PGMIR	24	29	108.97	3059.65	3.4	22	50		PLLTAIKPGMIRI	25868.3	954.218	27.1094	6.9383e-15
AIG68544.1	K22	Membrane protein YcjF [Escherichia coli O157:H7 str. EDL933]	IDFDGPLEVEQNPK(+42.01)FR	14	16	105.73	1944.96	3.1	9	24		EVEQNPKFRAQQT	3715.8	142.952	25.9934	1.17874e-09
AIG66947.1	K140	N-acetylglucosamine-6-phosphate deacetylase [Escherichia coli O157:H7 str. EDL933]	HPNQALGLHLEGPWLNLVKK(+42.01)	20	20	102.22	2305.27	-2.8	121	140	K20:Acetylation (K):0.00	WLNLVKKGTHNPN	1618.71	62.3073	25.9795	4.33837e-07
WP_000646078.1	K48	MULTISPECIES: transcriptional repressor LexA [Enterobacterales]	SPNAAEEHLK(+42.01)ALAR	10	14	107.4	1547.81	-3.9	39	52		AAEEHLKALARKG	25072.9	1018.33	24.6215	3.89041e-14
AAG58432.1	K19	30S ribosomal subunit protein S17 [Escherichia coli O157:H7 str. EDL933]	M(+15.99)EK(+42.01)SIVVAIER	3	11	62.48	1331.71	-12.9	17	27		VSDKMEKSIVVAI	15219.4	621.129	24.5028	4.09122e-14
AAG56598.1	K8	fumarase C= fumarate hydratase Class II; isozyme [Escherichia coli O157:H7 str. EDL933]	SEK(+42.01)DSMGAIDVPADKLWGAQTQR	3	23	98.94	2544.23	2.1	6	28	K3:Acetylation (K):83.24	NTVRSEKDSMGAI	10090.9	412.62	24.4557	1.31232e-12
WP_001126371.1	K993	MULTISPECIES: carbamoyl-phosphate synthase large subunit [Enterobacteriaceae]	LVNK(+42.01)VHEGRPHIQDR	4	15	64.75	1838.99	6.2	990	1004		NPRLVNKVHEGRP	2735.27	111.934	24.4365	9.34847e-08
AIG69559.1	K384	Ribonucleotide reductase of class Ia (aerobic), alpha subunit [Escherichia coli O157:H7 str. EDL933]	LYTKYEK(+42.01)DDSIR	7	12	93.44	1571.78	-5.5	378	389	K7:Acetylation (K):40.63	LYTKYEKDDSIRK	8197.05	336.155	24.3847	1.23713e-12
AIG67352.1	K62	Seryl-tRNA synthetase [Escherichia coli O157:H7 str. EDL933]	SIGQAK(+42.01)AR	6	8	48.32	871.487	-3.6	57	64		KSIGQAKARGEDI	68788.7	2893.33	23.7749	5.89449e-32
AIG66284.1	K306	2-isopropylmalate synthase [Escherichia coli O157:H7 str. EDL933]	AIVGSGAFAHSSGIHQDGVLK(+42.01)NR	21	23	159.74	2362.21	1.2	286	308		HQDGVLKNRENYE	95648.3	4110.92	23.2669	1.45146e-31
WP_001086511.1	K493	bifunctional 23S rRNA (guanine(2069)-N(7))-methyltransferase RlmK/23S rRNA (guanine(2445)-N(2))-methyltransferase RlmL [Escherichia coli]	NQYQK(+42.01)LGEK	5	9	64.58	1148.58	-0.4	489	497	K5:Acetylation (K):33.81	GKNQYQKLGEKGE	3073.95	132.435	23.2109	0.000184022
WP_000034372.1	K115	MULTISPECIES: class II fructose-bisphosphate aldolase [Enterobacteriaceae]	SDVPQGAAILGAISGAHHVHQMAEHYGVPVILHTDHC(+57.02)AKK(+42.01)	40	40	95.81	4293.13	2.9	76	115	C37:Carbamidomethylation:1000.00;K40:Acetylation (K):0.00	TDHCAKKLLPWID	21353	920.472	23.1979	1.10361e-13
AIG69426.1	K4	hypothetical protein EDL933_3260 [Escherichia coli O157:H7 str. EDL933]	S(+42.01)DK(+42.01)QEVSLAHINDVLESK	3	18	53.71	2095.04	3.7	2	19	S1:Acetylation (Protein N-term):1000.00;K3:Acetylation (K):93.17	___MSDKQEVSLA	1719	76.7882	22.3863	1.40644e-06
WP_001295403.1	K208	MULTISPECIES: pyruvate kinase PykF [Enterobacteriaceae]	EHLK(+42.01)AHGGENIHIISK	4	16	119.02	1823.96	-2.2	205	220	K4:Acetylation (K):133.47	EIREHLKAHGGEN	6901.48	316.537	21.803	2.00373e-09
AIG70554.1	K332	Cell division protein FtsH [Escherichia coli O157:H7 str. EDL933]	GREQILK(+42.01)VHMR	7	11	75.58	1407.78	-7.5	326	336		GREQILKVHMRRV	1176.98	54.7055	21.5148	0.00210886
WP_000068433.1	K312	MULTISPECIES: type II toxin-antitoxin system mRNA endoribonuclease LsoA [Bacteria]	HGLFHMK(+42.01)PGIADTK	7	14	100.85	1592.81	-1.6	306	319	K7:Acetylation (K):79.54	HGLFHMKPGIADT	1202.24	56.7456	21.1865	0.000914152
AAG57323.1	K53	50S ribosomal subunit protein L25 [Escherichia coli O157:H7 str. EDL933]	EAPLAIELDHDKVMNIQAK(+42.01)	19	19	54.48	2176.12	1	35	53	K19:Acetylation (K):0.00	VMNIQAKAEFYSE	15353.5	730.604	21.0148	5.69824e-13
WP_000087467.1	K124	MULTISPECIES: SycD/LcrH family type III secretion system chaperone CesD [Enterobacteriaceae]	AFK(+42.01)AC(+57.02)LMWC(+57.02)NEK	3	12	106.96	1598.7	1.9	122	133	K3:Acetylation (K):181.07;C5:Carbamidomethylation:1000.00;C9:Carbamidomethylation:1000.00	MAKKAFKACLMWC	967.361	46.5354	20.7877	0.00236973
AIG71643.1	K578	Succinate dehydrogenase flavoprotein subunit [Escherichia coli O157:H7 str. EDL933]	ITTLPPAK(+42.01)R	8	9	65.34	1037.62	-2.2	571	579		TTLPPAKRVYGGE	18847.2	930.634	20.2521	1.11033e-12
AIG69795.1	K140	Thiol peroxidase, Bcp-type [Escherichia coli O157:H7 str. EDL933]	IEHVFDDFK(+42.01)TSNHHDVVLNWLK	9	22	88.71	2734.35	0.1	132	153	K9:Acetylation (K):39.87	HVFDDFKTSNHHD	7756.62	387.589	20.0125	2.51469e-11
WP_000587933.1	K164	MULTISPECIES: alpha/beta hydrolase [Enterobacteriaceae]	TSEELHHYYEIVWDEEQTHKFK(+42.01)	22	22	90.21	2889.32	3.3	143	164	K22:Acetylation (K):13.67	EQTHKFKNISPHL	9229.85	462.685	19.9484	2.63671e-11
AIG66293.1	K275	rRNA small subunit methyltransferase H [Escherichia coli O157:H7 str. EDL933]	GPQVPAGLPMTEEQLKK(+42.01)	17	17	116.67	1863.98	-1.2	259	275	K17:Acetylation (K):0.00	TEEQLKKLGGRQL	5085.12	265.674	19.1405	1.41887e-07
AAG58721.1	K378	alanine-alpha-ketoisovalerate (or valine-pyruvate) transaminase, transaminase C [Escherichia coli O157:H7 str. EDL933]	GVLMVPGHNFFPGLDK(+42.01)PWPHTHQC(+57.02)MR	16	26	74.26	3099.48	-0.9	363	388	C24:Carbamidomethylation:1000.00	FFPGLDKPWPHTH	1340.62	71.074	18.8623	0.00143628
AAG57702.1	K5	phosphatidylserine synthase; phospholipid synthesis [Escherichia coli O157:H7 str. EDL933]	MMLSK(+42.01)FK	5	7	40.1	925.476	-3.2	1	7	K5:Acetylation (K):14.04	__MMLSKFKRNKH	1551.05	82.3919	18.8253	5.18612e-06
AIG70817.1	K77	hypothetical protein EDL933_4672 [Escherichia coli O157:H7 str. EDL933]	VMDALSNPPSPGEK(+42.01)LK	14	16	68.85	1723.88	3.3	64	79	K14:Acetylation (K):0.00	PPSPGEKLKRAAK	1164.5	62.5836	18.6072	0.00342444
AAG54962.1	K25	lipoate synthesis, sulfur insertion [Escherichia coli O157:H7 str. EDL933]	M(+15.99)ALIPVK(+42.01)NVATER	7	13	58.54	1498.82	0.5	19	31		MALIPVKNVATER	1254.6	68.7332	18.2531	0.00162729
AAG58555.1	K90	glycerophosphodiester phosphodiesterase, cytosolic [Escherichia coli O157:H7 str. EDL933]	VDAGSWYGKAFK(+42.01)	12	12	38.74	1369.67	2.8	79	90	K12:Acetylation (K):0.00	WYGKAFKGEPLPL	1040.13	57.5873	18.0618	0.00377263
AAG56706.1	K197	threonine tRNA synthetase [Escherichia coli O157:H7 str. EDL933]	FC(+57.02)HHFK(+42.01)LMK	6	9	86.78	1288.62	-1.8	192	200	C2:Carbamidomethylation:1000.00;K6:Acetylation (K):53.53	RFCHHFKLMKTAG	3436.4	192.655	17.8371	0.000619409
AIG68766.1	K145	Pyridoxamine 5'-phosphate oxidase [Escherichia coli O157:H7 str. EDL933]	DSQIGSWVSK(+42.01)QSSR	10	14	120.72	1605.77	-0.5	136	149		IGSWVSKQSSRIS	4675.55	263.112	17.7702	2.8898e-07
AAG58343.1	K210	sigma cross-reacting protein 27A (SCRP-27A) [Escherichia coli O157:H7 str. EDL933]	IVTTPAYMLAQNIAEAASGIDK(+42.01)LVSR	22	26	127.68	2773.47	3.6	189	214		AASGIDKLVSRVL	1027.72	59.5399	17.261	0.00436559
WP_000934041.1	K693	MULTISPECIES: ATP-dependent Clp protease ATP-binding subunit ClpA [Enterobacterales]	NWLAEK(+42.01)GYDR	6	10	64.37	1292.61	0.1	688	697		RNWLAEKGYDRAM	2380.11	138.288	17.2112	2.07331e-06
AAG57449.1	K141	erythronate-4-phosphate dehydrogenase [Escherichia coli O157:H7 str. EDL933]	LEALGIK(+42.01)TLLC(+57.02)DPPR	7	15	114.53	1736.95	2.2	135	149	C11:Carbamidomethylation:1000.00	LEALGIKTLLCDP	4150.78	241.385	17.1957	1.01206e-07
WP_001301511.1	K5	23S rRNA (adenine(1618)-N(6))-methyltransferase RlmF [Escherichia coli]	SAQK(+42.01)PGLHPR	4	10	50.69	1131.61	9.3	2	11		__MSAQKPGLHPR	810.317	47.1236	17.1956	0.000876169
AAG55582.1	K51	unknown protein encoded by bacteriophage BP-933W [Escherichia coli O157:H7 str. EDL933]	KEK(+42.01)ALLPVSANEGK	3	14	82.11	1524.85	4.8	49	62	K3:Acetylation (K):25.66	VAAKKEKALLPVS	1094.48	63.959	17.1122	0.00448793
AAG55150.1	K605	DNA repair; excision nuclease subunit B [Escherichia coli O157:H7 str. EDL933]	VVDILALGQNIAK(+42.01)TK	13	15	116.19	1623.96	1.1	593	607	K13:Acetylation (K):8.22	LGQNIAKTKAKGR	1943.68	113.905	17.0641	3.86105e-05
AAG54419.1	K91	pyruvate dehydrogenase (dihydrolipoyltransacetylase component) [Escherichia coli O157:H7 str. EDL933]	TQTGALIMIFDSADGAADAAPAQAEEK(+42.01)K	27	28	155.41	2861.38	5.5	65	92	K27:Acetylation (K):0.00	PAQAEEKKEAAPA	28552.6	1692.98	16.8653	1.05627e-13
AAG57609.1	K78	phosphoribosylaminoimidazole synthetase = AIR synthetase [Escherichia coli O157:H7 str. EDL933]	LAM(+15.99)DLK(+42.01)R	6	7	33.34	903.485	-3.7	73	79		RLAMDLKRHDTIG	3381.35	205.481	16.4558	0.000881228
WP_000572668.1	K1232	MULTISPECIES: chromosome partition protein MukB [Enterobacterales]	EQK(+42.01)LAISSR	3	9	43.42	1072.59	-2.2	1230	1238		LTSREQKLAISSR	1140.39	69.3945	16.4334	0.00510232
AAG58995.1	K6	uroporphyrinogen III methylase [Escherichia coli O157:H7 str. EDL933]	TEQEK(+42.01)TSAVVEETR	5	14	101.88	1647.8	-3.6	2	15		_MTEQEKTSAVVE	2930.51	178.988	16.3727	0.000900688
AIG66961.1	K47	SeqA protein, negative modulator of initiation of replication [Escherichia coli O157:H7 str. EDL933]	FSAASQPAAPVTK(+42.01)EVR	13	16	104.96	1699.89	2.2	35	50		PAAPVTKEVRVAS	4815.97	300.845	16.0082	7.63312e-07
AAG55582.1	K289	unknown protein encoded by bacteriophage BP-933W [Escherichia coli O157:H7 str. EDL933]	GTK(+42.01)LFQGLTPNIGYQK	3	16	116.27	1805.97	0.2	287	302	K3:Acetylation (K):205.45	KASKGTKLFQGLT	4434.23	279.027	15.8917	2.22161e-07
AIG70439.1	K10	RNA polymerase sigma factor RpoD [Escherichia coli O157:H7 str. EDL933]	M(+15.99)EQNPQSQLK(+42.01)LLVTR	10	15	133.28	1841.97	0	1	15		NPQSQLKLLVTRG	3054.04	200.194	15.2554	0.0012175
AIG66330.1	K225	S-adenosylmethionine decarboxylase proenzyme, prokaryotic class 1A [Escherichia coli O157:H7 str. EDL933]	EFDLK(+42.01)HYMFHTKPEDLTDSER	5	21	76.21	2679.23	-3.9	221	241	K5:Acetylation (K):31.93	LKEFDLKHYMFHT	1552.63	103.204	15.0442	2.53553e-05
WP_000189743.1	K128	MULTISPECIES: ribose-5-phosphate isomerase RpiA [Enterobacteriaceae]	QVDILGK(+42.01)FPLPVEVIPMAR	7	19	106.4	2163.21	0.1	122	140		QVDILGKFPLPVE	1120.04	74.7236	14.9891	0.00679015
WP_001200573.1	K265	MULTISPECIES: co-chaperone DjlA [Enterobacteriaceae]	AQEIQQAYELIK(+42.01)QQK	12	15	103.78	1858.98	-0.2	254	268	K12:Acetylation (K):7.77	QAYELIKQQKGFK	654.456	43.8131	14.9374	0.00143393
AAG58430.1	K47	50S ribosomal subunit protein L24 [Escherichia coli O157:H7 str. EDL933]	KHQK(+42.01)PVPALNQPGGIVEK	4	18	97.5	1981.11	-2.9	44	61	K4:Acetylation (K):4.05	LVKKHQKPVPALN	4409.39	296.141	14.8895	4.18874e-07
WP_001302112.1	K64	YdcH family protein [Escherichia coli]	LQLKDEMLK(+42.01)ILQHESVK	9	17	60.64	2093.16	-3.2	56	72	K9:Acetylation (K):38.32	LKDEMLKILQHES	634.355	42.7717	14.8312	0.00147818
AAG54962.1	K18	lipoate synthesis, sulfur insertion [Escherichia coli O157:H7 str. EDL933]	DADK(+42.01)MALIPVK	4	11	87.91	1241.67	-4.8	15	25	K4:Acetylation (K):100.04	KYRDADKMALIPV	3342.73	227.802	14.6738	0.0014328
WP_000096891.1	K77	molybdate ABC transporter ATP-binding protein ModF [Escherichia coli]	LSFEQLQK(+42.01)LVSDEWQR	8	16	80.84	2047.04	-5.1	70	85		SFEQLQKLVSDEW	1582.47	108.376	14.6017	3.10523e-05
WP_001118861.1	K250	MULTISPECIES: preprotein translocase subunit SecY [Enterobacterales]	IVVNYAK(+42.01)R	7	8	55.31	1003.58	-3.3	244	251		IVVNYAKRQQGRR	2475.06	170.175	14.5442	8.14276e-06
WP_001301736.1	K398	nicotinate phosphoribosyltransferase [Escherichia coli]	AFDLPHIKK(+42.01)	9	9	67.86	1109.62	0.1	390	398	K9:Acetylation (K):0.00	DLPHIKKAS____	1549.01	106.937	14.4853	3.27749e-05
AAG58522.1	K33	orf; hypothetical protein [Escherichia coli O157:H7 str. EDL933]	DLIDMAANLVAK(+42.01)SR	12	14	115.82	1557.82	0.7	22	35		AANLVAKSRTDFM	7303.88	507.332	14.3966	1.96315e-07
AIG71773.1	K362	hypothetical protein EDL933_5634 [Escherichia coli O157:H7 str. EDL933]	DLQYGIVPEK(+42.01)ELFWR	10	15	85.43	1933.99	0	353	367		YGIVPEKELFWRS	4563.3	331.149	13.7802	2.90224e-06
AIG71301.1	K155	Transcriptional activator RfaH [Escherichia coli O157:H7 str. EDL933]	HSVK(+42.01)NTEFR	4	9	92.48	1158.58	-4.3	152	160		EIKHSVKNTEFRK	3785.27	274.925	13.7684	8.81262e-07
AIG67342.1	K39	Translation initiation factor 1 [Escherichia coli O157:H7 str. EDL933]	VELENGHVVTAHISGK(+42.01)M(+15.99)R	16	18	79.7	2034.03	0.4	24	41		TAHISGKMRKNYI	2658.2	196.06	13.5581	1.40774e-05
AAG58188.1	K432	orf, hypothetical protein [Escherichia coli O157:H7 str. EDL933]	NEANNQEPFWLHSGK(+42.01)R	15	16	86.76	1967.92	0.7	418	433		FWLHSGKR_____	2639.61	195.627	13.4931	1.46077e-05
WP_001302010.1	K459	tryptophanase [Escherichia coli]	GLTFTYEPK(+42.01)VLR	9	12	88.31	1464.8	-2.4	451	462		TFTYEPKVLRHFT	1781.08	132.677	13.4242	5.43591e-05
AIG67369.1	K33	SSU ribosomal protein S1p [Escherichia coli O157:H7 str. EDL933]	GVVVAIDK(+42.01)DVVLVDAGLK	8	18	118.58	1851.07	2.4	26	43	K8:Acetylation (K):85.84	VVVAIDKDVVLVD	1381.6	104.369	13.2376	0.00517619
AIG68214.1	K12	hypothetical protein EDL933_2026 [Escherichia coli O157:H7 str. EDL933]	RNPLIEK(+42.01)QIEC(+57.02)LVNQLR	7	17	129.01	2164.18	-0.9	6	22	C11:Carbamidomethylation:1000.00	RNPLIEKQIECLV	11040.2	834.172	13.2349	7.79873e-09
AIG69824.1	K366	GMP synthase [glutamine-hydrolyzing], amidotransferase subunit [Escherichia coli O157:H7 str. EDL933]	SHHNVGGLPK(+42.01)EMK	10	13	81.9	1474.74	-7.8	357	369	K10:Acetylation (K):20.70	NVGGLPKEMKMGL	2718.74	205.523	13.2284	1.70018e-05
WP_000053094.1	K398	ABC transporter ATP-binding protein [Escherichia coli]	AELDPDK(+42.01)TVMDNLAEGK	7	17	87.02	1886.89	-1.7	392	408	K7:Acetylation (K):70.47	AELDPDKTVMDNL	1948.04	148.016	13.161	0.000177264
WP_000342643.1	K432	MULTISPECIES: NADP-dependent oxaloacetate-decarboxylating malate dehydrogenase [Enterobacteriaceae]	TNLFMK(+42.01)PIFSQAR	6	13	112.51	1593.83	0.8	427	439		KTNLFMKPIFSQA	5105.94	388.614	13.1388	4.37466e-06
AAG55451.1	K24	hypothetical protein Z1317 [Escherichia coli O157:H7 str. EDL933]	ETDIAGILTSTHTIALVGASDK(+42.01)PDRPSYR	22	29	104.54	3125.6	-2.5	3	31		LVGASDKPDRPSY	4899.96	374.055	13.0996	4.48778e-06
CAA59740.1	K224	unknown (plasmid) [Escherichia coli O157:H7 str. EDL933]	LNLK(+42.01)SPVFSQNQTVR	4	15	108.74	1771.96	-1.8	221	235		GARLNLKSPVFSQ	1518.2	117.886	12.8785	7.12432e-05
AAG55582.1	K132	unknown protein encoded by bacteriophage BP-933W [Escherichia coli O157:H7 str. EDL933]	KYINQDVMGVINK(+42.01)VK	13	15	109.4	1789.98	-1.9	120	134	K13:Acetylation (K):0.00	VMGVINKVKYKTI	680.803	53.0466	12.834	0.00269427
AIG68946.1	K225	Inactive metal-dependent proteases like protein, putative molecular chaperone [Escherichia coli O157:H7 str. EDL933]	NNVAWK(+42.01)K	6	7	35.82	900.482	-2.7	220	226	K6:Acetylation (K):0.00	RNNVAWKKLPGKE	3268.26	255.952	12.769	0.00252299
AAG57622.1	K82	putative dehydrogenase [Escherichia coli O157:H7 str. EDL933]	AGLVK(+42.01)ALNADDGK	5	13	35.41	1312.7	1.6	78	90	K5:Acetylation (K):25.00	DRAGLVKALNADD	2985.84	234.617	12.7264	0.00255671
AAG56580.1	K42	orf, hypothetical protein [Escherichia coli O157:H7 str. EDL933]	TVAGYK(+42.01)PVAK	6	10	72.86	1074.61	-3.1	37	46	K6:Acetylation (K):33.65	KTVAGYKPVAKGS	27692	2198.54	12.5956	2.07834e-11
AAG56768.1	K124	glyceraldehyde-3-phosphate dehydrogenase A [Escherichia coli O157:H7 str. EDL933]	KVVM(+15.99)TGPSK(+42.01)DNTPMFVK	9	17	74.21	1935.98	-1.1	116	132	M4:Oxidation (M):62.68;K9:Acetylation (K):16.15	VMTGPSKDNTPMF	1092.4	87.5536	12.477	0.0117208
AIG70369.1	K110	Hydrogenase-2 operon protein hybA precursor [Escherichia coli O157:H7 str. EDL933]	DQEENGYAYIKK(+42.01)	12	12	57.99	1498.69	-3.8	99	110	K12:Acetylation (K):0.00	GYAYIKKQCMHCV	2374.45	191.074	12.4268	2.72505e-05
WP_000190506.1	K70	MULTISPECIES: F0F1 ATP synthase subunit beta [Enterobacteriaceae]	GLDVK(+42.01)DLEHPIEVPVGK	5	17	73.05	1886.01	-0.5	66	82	K5:Acetylation (K):31.93	RRGLDVKDLEHPI	1890.57	153.686	12.3016	0.000258019
AIG68158.1	K127	putative regulator [Escherichia coli O157:H7 str. EDL933]	LFEELLK(+42.01)AR	7	9	58.02	1159.66	-4.2	121	129		LFEELLKARKRSA	1367.54	112.221	12.186	0.00684337
AAG59310.1	K487	low-affinity transport system; proline permease II [Escherichia coli O157:H7 str. EDL933]	IDDIDHEIADLQAK(+42.01)R	14	15	106.87	1792.9	-4.7	474	488		IADLQAKRTRLVQ	2558.46	211.35	12.1053	3.31068e-05
AIG71625.1	K251	Aspartate ammonia-lyase [Escherichia coli O157:H7 str. EDL933]	EYSPLAVK(+42.01)K	8	9	88.11	1075.59	0.4	244	252	K8:Acetylation (K):0.00	YSPLAVKKLAEVT	63181.3	5270.02	11.9888	9.02007e-21
WP_001029698.1	K62	MULTISPECIES: DNA repair protein RadA [Bacteria]	LSGYAGSAGVAK(+42.01)VQK	12	15	107.29	1476.79	-3.3	51	65	K12:Acetylation (K):22.45	GSAGVAKVQKLSD	963.908	80.875	11.9185	0.0133656
AAG55830.1	K767	RNase E, membrane attachment, mRNA turnover, maturation 5S RNA [Escherichia coli O157:H7 str. EDL933]	TELVK(+42.01)VPLPVVAQTAPEQQEENNADNR	5	27	155.32	3030.53	1.8	763	789		PRTELVKVPLPVV	4471.9	379.171	11.7939	1.08044e-05
AAG59180.1	K31	50S ribosomal subunit protein L1, regulates synthesis of L1 and L11 [Escherichia coli O157:H7 str. EDL933]	QYDINEAIALLK(+42.01)ELATAK	12	18	114.73	2045.1	-2.5	20	37	K12:Acetylation (K):36.87	EAIALLKELATAK	17826.9	1511.66	11.7929	4.238e-09
AIG70553.1	K153	Dihydropteroate synthase [Escherichia coli O157:H7 str. EDL933]	TMQEAPK(+42.01)YDDVFAEVNR	7	17	104.2	2053.94	3.5	147	163		TMQEAPKYDDVFA	835.551	71.3259	11.7146	0.00397507
AIG71016.1	K95	Rhodanese-related sulfurtransferase [Escherichia coli O157:H7 str. EDL933]	HKDK(+42.01)PVIVVDGSGMQC(+57.02)QEPANALTK	4	25	118.97	2763.37	-0.7	92	116	K4:Acetylation (K):0.00;C16:Carbamidomethylation:1000.00	LEKHKDKPVIVVD	1037.64	89.1914	11.6339	0.0143134
AAG54470.1	K196	methionine aminopeptidase [Escherichia coli O157:H7 str. EDL933]	ETNVVLK(+42.01)PGMTFTIEPMVNAGKK	7	23	87.52	2545.33	1.4	190	212	K7:Acetylation (K):46.15	ETNVVLKPGMTFT	644.482	56.2175	11.4641	0.00421699
AAG59407.1	K117	orf, hypothetical protein [Escherichia coli O157:H7 str. EDL933]	GLTK(+42.01)YLTMLHEELSSHMMK	4	19	61.7	2290.12	-0.9	114	132	K4:Acetylation (K):56.62	VPKGLTKYLTMLH	1104.33	96.5178	11.4417	0.0150005
AIG71298.1	K68	Twin-arginine translocation protein TatB [Escherichia coli O157:H7 str. EDL933]	KVEK(+42.01)ASLTNLTPELK	4	15	93.93	1711.97	1.4	65	79	K4:Acetylation (K):0.00	SLKKVEKASLTNL	4066.39	355.796	11.429	4.77197e-06
WP_000027708.1	K16	MULTISPECIES: formate dehydrogenase accessory protein FdhE [Enterobacteriaceae]	IIPQDELGSSEK(+42.01)R	12	13	87.74	1512.78	-1.6	5	17		ELGSSEKRTADMI	7248.88	636.4	11.3904	1.99109e-06
WP_001278239.1	K378	mannose-1-phosphate guanylyltransferase/mannose-6-phosphate isomerase [Escherichia coli]	EVFRPWGK(+42.01)FDSIDQGER	8	17	100.94	2107.01	-3.1	371	387		VFRPWGKFDSIDQ	5337.6	470.61	11.3419	1.4856e-05
AAG55830.1	K665	RNase E, membrane attachment, mRNA turnover, maturation 5S RNA [Escherichia coli O157:H7 str. EDL933]	QQAEVTEK(+42.01)AR	8	10	77.79	1200.61	-2.1	658	667		QAEVTEKARTADE	11445.3	1011.63	11.3137	5.46436e-08
AAG56096.1	K882	CoA-linked acetaldehyde dehydrogenase and iron-dependent alcohol dehydrogenase; pyruvate-formate-lyase deactivase [Escherichia coli O157:H7 str. EDL933]	EAAPAK(+42.01)AEK	6	9	51.73	955.497	-3.9	877	885	K6:Acetylation (K):26.52	KEAAPAKAEKKAK	1767.14	157.517	11.2187	0.000170269
AAG54822.1	K362	chaperone Hsp90, heat shock protein C 62.5 [Escherichia coli O157:H7 str. EDL933]	RVLQMLEK(+42.01)LAK	8	11	71.32	1369.81	-1.6	355	365	K8:Acetylation (K):92.25	VLQMLEKLAKDDA	4339.46	388.269	11.1764	5.80014e-06
WP_001302608.1	K342	Re/Si-specific NAD(P)(+) transhydrogenase subunit alpha [Escherichia coli]	EK(+42.01)NGNITVDFDDVVIR	2	16	115.92	1874.94	-0.9	341	356		KLLCKEKNGNITV	2397.04	214.575	11.1711	5.94092e-05
WP_001168544.1	K250	MULTISPECIES: glycine--tRNA ligase subunit alpha [Enterobacteriaceae]	ILK(+42.01)AAHSFNLLDAR	3	14	113.84	1609.89	4.4	248	261		AYERILKAAHSFN	758.752	68.2112	11.1236	0.00480549
WP_000162577.1	K151	SsrA-binding protein SmpB [Escherichia coli]	EREWQVDK(+42.01)AR	8	10	50.22	1357.67	-3.7	144	153		REWQVDKARIMKN	1519.94	137.262	11.0732	0.000184491
WP_000072077.1	K728	DNA topoisomerase (ATP-hydrolyzing) subunit B [Escherichia coli]	RQPVASFEQALDWLVK(+42.01)ESR	16	19	118.54	2300.19	-5.9	713	731		ALDWLVKESRRGL	2563.59	238.252	10.76	7.75886e-05
AAG59211.1	K471	B12-dependent homocysteine-N5-methyltetrahydrofolate transmethylase, repressor of metE and metF [Escherichia coli O157:H7 str. EDL933]	EGVDAFIHHAK(+42.01)LLR	11	14	103.54	1646.89	-1.5	461	474		AFIHHAKLLRRYG	4080.48	384.279	10.6185	9.01525e-06
AAG54389.1	K379	meso-diaminopimelate-adding enzyme [Escherichia coli O157:H7 str. EDL933]	LHC(+57.02)AGK(+42.01)LWC(+57.02)VFGC(+57.02)GGDRDK	6	19	106.99	2277.02	0	374	392	C3:Carbamidomethylation:1000.00;K6:Acetylation (K):68.73;C9:Carbamidomethylation:1000.00;C13:Carbamidomethylation:1000.00	RLHCAGKLWCVFG	1118.46	106.129	10.5388	0.0188352
AAG57531.1	K312	cell division protein involved in FtsZ ring [Escherichia coli O157:H7 str. EDL933]	MMTPQK(+42.01)LR	6	8	49.73	1045.54	-5.4	307	314		RMMTPQKLREYQD	1869.15	178.756	10.4564	0.000614799
WP_001301541.1	K179	ATPase RavA [Escherichia coli]	LWLDK(+42.01)VQDK	5	9	48.44	1185.64	-1.8	175	183	K5:Acetylation (K):25.11	IRLWLDKVQDKAN	951.818	91.2976	10.4254	0.0193985
AAG55466.1	K128	similar to DicA, regulator of DicB; encoded within cryptic prophage CP-933M [Escherichia coli O157:H7 str. EDL933]	WLAAQK(+42.01)SR	6	8	49.07	1000.55	-1	123	130		RWLAAQKSRRA__	7972.25	764.811	10.4238	1.45985e-07
AAG59053.1	K63	orf, hypothetical protein [Escherichia coli O157:H7 str. EDL933]	TQLINLFEVADGK(+42.01)R	13	14	108.29	1644.88	2.6	51	64		FEVADGKRLVDLP	856.026	82.9826	10.3157	0.00629692
AIG68944.1	K177	Long-chain-fatty-acid--CoA ligase [Escherichia coli O157:H7 str. EDL933]	LVPK(+42.01)YHLPDAISFR	4	14	70.77	1696.93	-3.9	174	187		IKRLVPKYHLPDA	833.05	80.8335	10.3057	0.00631853
AIG69833.1	K85	putative membrane protein [Escherichia coli O157:H7 str. EDL933]	LVHIPEEELLPGLEK(+42.01)QAPLR	15	20	101.15	2322.29	-2.8	71	90		LLPGLEKQAPLRA	1813.59	178.003	10.1885	0.000703018
AIG71387.1	K11	Triosephosphate isomerase [Escherichia coli O157:H7 str. EDL933]	HPLVMGNWK(+42.01)	9	9	47.04	1122.56	-1.5	3	11		LVMGNWKLNGSRH	1814.28	178.249	10.1784	0.000706628
WP_001298933.1	K711	MULTISPECIES: pyruvate/proton symporter BtsT [Enterobacteriaceae]	TDKETPYVPIPEGGVK(+42.01)ISSHH	16	21	111.03	2332.17	-1.4	696	716	K16:Acetylation (K):155.24	IPEGGVKISSHH_	7585.43	747.011	10.1544	1.98494e-07
AIG69886.1	K280	Sialic acid utilization regulator, RpiR family [Escherichia coli O157:H7 str. EDL933]	HSEALVKK(+42.01)	8	8	33.79	952.534	-6.3	273	280	K8:Acetylation (K):0.00	SEALVKKLV____	1010.25	101.318	9.97107	0.0218784
AAG55154.1	K21	molybdopterin biosynthesis, protein C [Escherichia coli O157:H7 str. EDL933]	S(+42.01)QLTHINAAGEAHMVDVSAK(+42.01)AETVR	20	25	100.26	2718.34	4.4	2	26		MVDVSAKAETVRE	2847.88	286.774	9.93074	0.00656904
WP_000076999.1	K532	DNA translocase FtsK [Escherichia coli]	SSLK(+42.01)APSVAAVPPVEAAAAVSPLASGVK	4	28	79.96	2615.45	3.2	529	556	K4:Acetylation (K):78.72	PIKSSLKAPSVAA	1360.04	137.171	9.91493	0.0132715
WP_000206793.1	K25	DUF551 domain-containing protein [Escherichia coli]	FAVK(+42.01)QTAFK	4	9	68.36	1080.6	-3.7	22	30	K4:Acetylation (K):41.96	AMKFAVKQTAFKN	1387.27	140.446	9.87761	0.0134273
AIG67515.1	K144	Low molecular weight protein-tyrosine-phosphatase Wzb [Escherichia coli O157:H7 str. EDL933]	ASQEWAK(+42.01)R	7	8	63.12	1016.5	-0.1	138	145		ASQEWAKRLSR__	3850.85	390.076	9.87207	1.66446e-05
AAG55397.1	K75	integration host factor (IHF), beta subunit; site-specific recombination [Escherichia coli O157:H7 str. EDL933]	TGDKVELEGK(+42.01)YVPHFKPGK	10	19	90.38	2170.14	-1.8	66	84	K10:Acetylation (K):56.47	KVELEGKYVPHFK	5312.78	539.377	9.84986	4.51091e-05
AIG68734.1	K188	Transcriptional regulatory protein RstA [Escherichia coli O157:H7 str. EDL933]	DALLK(+42.01)NLR	5	8	41.53	983.576	0.9	184	191		DRDALLKNLRGVS	711.482	72.9563	9.75217	0.00766644
WP_000447529.1	K73	MULTISPECIES: 50S ribosomal protein L22 [Gammaproteobacteria]	VTK(+42.01)IFVDEGPSM(+15.99)K	3	13	99.29	1507.76	1.1	71	83	K3:Acetylation (K):80.30;M12:Oxidation (M):1000.00	DDLKVTKIFVDEG	1301.3	134.366	9.68472	0.0142685
AAG55375.1	K75	thioredoxin reductase [Escherichia coli O157:H7 str. EDL933]	MHEHATK(+42.01)FETEIIFDHINK	7	19	108.9	2381.15	1.3	69	87	K7:Acetylation (K):115.90	MHEHATKFETEII	733.229	75.845	9.66747	0.00790153
AAG56096.1	K480	CoA-linked acetaldehyde dehydrogenase and iron-dependent alcohol dehydrogenase; pyruvate-formate-lyase deactivase [Escherichia coli O157:H7 str. EDL933]	RGSLPIALDEVITDGHK(+42.01)R	17	18	138.65	2018.09	1.3	464	481		VITDGHKRALIVT	7330.24	759.301	9.65393	3.5598e-07
AIG66284.1	K419	2-isopropylmalate synthase [Escherichia coli O157:H7 str. EDL933]	LAC(+57.02)GEEVK(+42.01)AEAANGNGPVDAVYQAINR	8	27	105.4	2857.37	-0.3	412	438	C3:Carbamidomethylation:1000.00	ACGEEVKAEAANG	1380.51	143.417	9.62583	0.0145379
CBC53163.1	K231	unnamed protein product [Escherichia coli O157:H7 str. EDL933]	TGAEVK(+42.01)R	6	7	44.81	801.434	-6.3	226	232		KTGAEVKRQDIES	6553.23	682.857	9.59678	9.5888e-06
WP_001271719.1	K395	glutamate--ammonia ligase [Escherichia coli]	IHPGEAMDK(+42.01)NLYDLPPEEAK	9	20	109.67	2308.1	-0.5	387	406	K9:Acetylation (K):88.86	PGEAMDKNLYDLP	12767.8	1330.52	9.59608	6.02474e-08
AAG58658.1	K168	glutamate decarboxylase isozyme [Escherichia coli O157:H7 str. EDL933]	MEAAGKPTDKPNLVC(+57.02)GPVQIC(+57.02)WHK(+42.01)FAR	24	27	74.89	3151.55	1.4	145	171	C15:Carbamidomethylation:1000.00;C21:Carbamidomethylation:1000.00;K24:Acetylation (K):44.11	VQICWHKFARYWD	913.403	95.2323	9.59132	0.0242597
AIG71643.1	K596	Succinate dehydrogenase flavoprotein subunit [Escherichia coli O157:H7 str. EDL933]	VYGGEADAADKAEAANK(+42.01)K	17	18	98.51	1848.89	1.4	580	597	K17:Acetylation (K):0.00	KAEAANKKEKANG	3418.07	360.224	9.48873	0.00774189
WP_000186648.1	K132	Cys-tRNA(Pro)/Cys-tRNA(Cys) deacylase YbaK [Escherichia coli]	LPTIIDAPAQEFATIYVSGGK(+42.01)R	21	22	49.77	2388.27	-6.9	112	133		IYVSGGKRGLDIE	1229.95	130.419	9.43075	0.0154753
WP_000138556.1	K179	ATP-binding protein [Escherichia coli]	LHSNVAQK(+42.01)FNESTYLTDLFLQIK	8	23	105.82	2750.43	1.5	172	194	K8:Acetylation (K):132.44	HSNVAQKFNESTY	1187.7	125.988	9.42705	0.0154938
AIG69550.1	K140	DNA-binding capsular synthesis response regulator RcsB [Escherichia coli O157:H7 str. EDL933]	LLEK(+42.01)ISAGGYGDK	4	13	113.79	1391.73	0.3	137	149	K4:Acetylation (K):112.27	VSRLLEKISAGGY	6082.64	646.814	9.404	1.14719e-05
WP_001040205.1	K118	MULTISPECIES: 30S ribosome-binding factor RbfA [Bacteria]	MSNLVTSVVK(+42.01)HDEERR	10	16	93.99	1940.97	1.5	109	124		LVTSVVKHDEERR	1733.62	184.993	9.37128	0.000497318
AAG56844.1	K267	pyruvate kinase II, glucose stimulated [Escherichia coli O157:H7 str. EDL933]	GDLGVEIGDPELVGIQK(+42.01)ALIR	17	21	129.56	2233.23	1.2	251	271		ELVGIQKALIRRA	1767.78	188.709	9.36771	0.00107564
AIG69906.1	K63	putative tRNA/rRNA methyltransferase yfiF [Escherichia coli O157:H7 str. EDL933]	DRK(+42.01)WEDSPWR	3	10	47.81	1415.66	-1	61	70		SQPRDRKWEDSPW	1812.43	193.561	9.36361	0.001078
AAG58484.1	K113	tryptophan tRNA synthetase [Escherichia coli O157:H7 str. EDL933]	M(+15.99)TQFKDK(+42.01)	7	7	42.43	954.448	-2.2	107	113	M1:Oxidation (M):1000.00;K7:Acetylation (K):0.00	MTQFKDKSARYAE	1633.14	174.538	9.35694	0.00050172
AIG67160.1	K315	hypothetical protein EDL933_0959 [Escherichia coli O157:H7 str. EDL933]	NINDTFGHLLGDEVLMK(+42.01)VVK	17	20	64.31	2283.19	2.5	299	318	K17:Acetylation (K):3.64	GDEVLMKVVKILK	590.267	63.4066	9.30923	0.00919379
AIG68071.1	K111	D-amino acid dehydrogenase small subunit [Escherichia coli O157:H7 str. EDL933]	DC(+57.02)LK(+42.01)ALR	4	7	48.84	916.48	-1	108	114	C2:Carbamidomethylation:1000.00	YSRDCLKALRAET	4871.41	524.422	9.28912	7.03104e-05
AAG58304.1	K499	protein chain initiation factor IF-2 [Escherichia coli O157:H7 str. EDL933]	AAQVPVVVAVNK(+42.01)IDKPEADPDR	12	22	98.81	2372.27	2.1	488	509	K12:Acetylation (K):22.45	VVVAVNKIDKPEA	516.118	55.9895	9.21812	0.00867207
AIG69598.1	K185	Ribonuclease Z [Escherichia coli O157:H7 str. EDL933]	AAGVPPSPLFQELK(+42.01)AGK	14	17	40.7	1750.96	-0.9	172	188	K14:Acetylation (K):16.66	PLFQELKAGKTIM	1083.8	117.663	9.21111	0.0269762
WP_001298868.1	K19	MULTISPECIES: tRNA dihydrouridine(20/20a) synthase DusA [Enterobacteriaceae]	INQTSAMPEK(+42.01)TDVHWSGR	10	18	83.07	2097.99	12.2	10	27		TSAMPEKTDVHWS	1077.23	117.319	9.18208	0.0271988
AAG57898.1	K8	putative enzyme [Escherichia coli O157:H7 str. EDL933]	AQFYSAK(+42.01)R	7	8	43.68	1011.51	0.1	2	9		AQFYSAKRRTTTR	6659.17	725.602	9.17744	1.42033e-05
WP_001199836.1	K241	MULTISPECIES: 1-deoxyxylulose-5-phosphate synthase YajO [Enterobacteriaceae]	NLYK(+42.01)ESDENDAQIAER	4	16	106.85	1935.88	0.3	238	253		VGKNLYKESDEND	689.551	75.1499	9.17568	0.009683
AIG70243.1	K21	Isopentenyl-diphosphate delta-isomerase [Escherichia coli O157:H7 str. EDL933]	MQTEHVILLNAQGVPTGTLEK(+42.01)YAAHTADTR	21	30	106.73	3306.67	3.6	1	30		PTGTLEKYAAHTA	7723.2	843.891	9.15189	6.51613e-07
WP_001271719.1	K16	glutamate--ammonia ligase [Escherichia coli]	SAEHVLTMLNEHEVK(+42.01)FVDLR	15	20	107.95	2408.22	-4.2	2	21		LNEHEVKFVDLRF	4447.92	486.596	9.14089	7.92737e-05
AIG70169.1	K195	Oxidoreductase, aldo/keto reductase family [Escherichia coli O157:H7 str. EDL933]	YLHLADK(+42.01)HDLPR	7	12	86.86	1518.79	-1	189	200		YLHLADKHDLPRI	1166.18	127.923	9.11622	0.0171457
AAG56840.1	K34	2-keto-3-deoxygluconate 6-phosphate aldolase and 2-keto-4-hydroxyglutarate aldolase [Escherichia coli O157:H7 str. EDL933]	KLEHAVPMAK(+42.01)ALVAGGVR	10	18	110.9	1888.07	-2.4	25	42	K10:Acetylation (K):40.16	HAVPMAKALVAGG	4651.83	510.906	9.10506	8.16207e-05
WP_000933740.1	K351	bifunctional UDP-N-acetylglucosamine diphosphorylase/glucosamine-1-phosphate N-acetyltransferase GlmU [Escherichia coli]	LRPGAELLEGAHVGNFVEM(+15.99)K(+42.01)K	20	21	117.46	2352.23	-1.6	332	352	M19:Oxidation (M):1000.00;K20:Acetylation (K):0.00	GNFVEMKKARLGK	10299.9	1135.82	9.06827	7.05703e-07
AIG69689.1	K174	hypothetical protein EDL933_3525 [Escherichia coli O157:H7 str. EDL933]	GYWSTDVK(+42.01)LVSSSGHEYTER	8	20	75.9	2342.08	-0.5	167	186		YWSTDVKLVSSSG	755.443	84.9029	8.89772	0.0104813
WP_000611911.1	K164	MULTISPECIES: fumarate/nitrate reduction transcriptional regulator Fnr [Enterobacteriaceae]	GDQDMILLLSKK(+42.01)	12	12	102.06	1401.75	-2.6	153	164	K12:Acetylation (K):0.00	ILLLSKKNAEERL	2477.72	279.441	8.86669	0.000289616
AIG67388.1	K194	Asparaginyl-tRNA synthetase [Escherichia coli O157:H7 str. EDL933]	NDQGK(+42.01)VDFDKDFFGK	5	15	65.84	1800.83	-4.5	190	204	K5:Acetylation (K):25.58	PRNDQGKVDFDKD	693.608	78.396	8.84749	0.010682
AAG56593.1	K201	putative oxidoreductase [Escherichia coli O157:H7 str. EDL933]	QQALNK(+42.01)SLMK	6	10	80.09	1201.65	2.3	196	205	K6:Acetylation (K):42.89	RQQALNKSLMKTA	5520.47	627.166	8.80225	0.000104735
AAG56077.1	K61	cation transport regulator [Escherichia coli O157:H7 str. EDL933]	VAWAAVK(+42.01)HEYAK	7	12	87.41	1413.74	-2	55	66	K7:Acetylation (K):46.62	VAWAAVKHEYAKG	1229.14	139.688	8.79918	0.0190556
AIG71451.1	K31	Transcription antitermination protein NusG [Escherichia coli O157:H7 str. EDL933]	EHIK(+42.01)LHNMEDLFGEVMVPTEEVVEIR	4	26	105.39	3134.54	-1.1	28	53		SLREHIKLHNMED	2717.59	309.239	8.78801	0.000306978
WP_000068433.1	K202	MULTISPECIES: type II toxin-antitoxin system mRNA endoribonuclease LsoA [Bacteria]	KETIESELHSK(+42.01)LPK	11	14	88.67	1679.91	-0.2	192	205	K11:Acetylation (K):24.24	ESELHSKLPKSID	1817.66	207.098	8.77681	0.00148256
AIG71271.1	K498	ATP-dependent DNA helicase UvrD/PcrA [Escherichia coli O157:H7 str. EDL933]	TMYEQEK(+42.01)GEK	7	10	94.41	1283.57	1.9	492	501	K7:Acetylation (K):16.66	TMYEQEKGEKGQT	1112.21	126.783	8.77256	0.030598
AIG71271.1	K501	ATP-dependent DNA helicase UvrD/PcrA [Escherichia coli O157:H7 str. EDL933]	TMYEQEKGEK(+42.01)	10	10	80.1	1283.57	-0.2	492	501	K10:Acetylation (K):7.77	EQEKGEKGQTRIE	1112.21	126.783	8.77256	0.030598
AIG67880.1	K332	Transcription-repair coupling factor [Escherichia coli O157:H7 str. EDL933]	VDELFSELK(+42.01)NWPR	9	13	65.76	1673.84	-1.7	324	336		ELFSELKNWPRVQ	356.607	40.6634	8.76972	0.00182936
WP_000588474.1	K169	MULTISPECIES: cell division protein FtsA [Enterobacteriaceae]	VHLITC(+57.02)HNDMAK(+42.01)NIVK	12	16	126.23	1933.99	0.2	158	173	C6:Carbamidomethylation:1000.00;K12:Acetylation (K):22.99	CHNDMAKNIVKAV	6661.91	761.102	8.75298	2.13745e-05
AIG67369.1	K347	SSU ribosomal protein S1p [Escherichia coli O157:H7 str. EDL933]	ISLGLK(+42.01)QC(+57.02)K	6	9	78.83	1087.61	-7.6	342	350	K6:Acetylation (K):30.72;C8:Carbamidomethylation:1000.00	RISLGLKQCKANP	624564	71540.7	8.7302	1.92973e-22
AAG59221.1	K125	orf, hypothetical protein [Escherichia coli O157:H7 str. EDL933]	LDKDSQGLIFLTNHGDLVNK(+42.01)ILR	20	23	94.79	2650.44	0.9	106	128	K20:Acetylation (K):110.48	HGDLVNKILRAGN	603.984	69.307	8.71462	0.0116229
AIG69276.1	K177	Colanic acid biosynthesis glycosyl transferase WcaE [Escherichia coli O157:H7 str. EDL933]	YDMGGVSSK(+42.01)K	9	10	65.7	1112.52	3.2	169	178	K9:Acetylation (K):0.00	MGGVSSKKRILRD	1187.31	136.469	8.70024	0.0197037
AAG58437.1	K21	30S ribosomal subunit protein S19 [Escherichia coli O157:H7 str. EDL933]	VEK(+42.01)AVESGDKKPLR	3	14	98.37	1596.88	-2.3	19	32	K3:Acetylation (K):120.29	LLKKVEKAVESGD	4127.17	476.676	8.65822	4.80642e-05
AAG58518.1	K233	maltodextrin phosphorylase [Escherichia coli O157:H7 str. EDL933]	LWQATHAHPFDLTK(+42.01)FNDGDFLR	14	22	83.41	2670.3	-3.7	220	241		HPFDLTKFNDGDF	1672.53	193.532	8.64214	0.000786856
AAG57897.1	K728	(p)ppGpp synthetase I (GTP pyrophosphokinase); regulation of RNA synthesis; stringent factor [Escherichia coli O157:H7 str. EDL933]	VLGK(+42.01)LNQVPDVIDAR	4	15	86.55	1677.94	1.9	725	739		LGRVLGKLNQVPD	766.144	89.0603	8.60254	0.0117287
AAG59373.1	K50	adenylosuccinate synthetase [Escherichia coli O157:H7 str. EDL933]	YQGGHNAGHTLVINGEK(+42.01)TVLHLIPSGILR	17	29	103.77	3135.69	-1.6	34	62		LVINGEKTVLHLI	1035.26	120.396	8.59879	0.0322001
AIG68403.1	K575	putative collagenase [Escherichia coli O157:H7 str. EDL933]	YGVQLIDAAYEAHEEK(+42.01)GEVPVMITK	16	25	110.18	2831.41	0.5	560	584	K16:Acetylation (K):22.83	YEAHEEKGEVPVM	444.233	51.7545	8.58347	0.0110995
AAG57721.1	K66	GTP-binding export factor binds to signal sequence, GTP and RNA [Escherichia coli O157:H7 str. EDL933]	AVGHEVNK(+42.01)SLTPGQEFVK	8	18	77.88	1981.03	-1.8	59	76	K8:Acetylation (K):74.78	VGHEVNKSLTPGQ	9617.29	1120.56	8.58259	1.2891e-06
AAG55830.1	K728	RNase E, membrane attachment, mRNA turnover, maturation 5S RNA [Escherichia coli O157:H7 str. EDL933]	QLNQK(+42.01)VR	5	7	37.8	926.53	-1.5	724	730		QRQLNQKVRYEQS	11021.6	1287.6	8.5598	1.32671e-06
AIG68708.1	K130	Spermidine N1-acetyltransferase [Escherichia coli O157:H7 str. EDL933]	ENEK(+42.01)AIHIYR	4	10	79.03	1313.67	-5.4	127	136		VDKENEKAIHIYR	15788.2	1853.19	8.51946	2.65525e-07
WP_000053094.1	K306	ABC transporter ATP-binding protein [Escherichia coli]	EVMGTAK(+42.01)MQVEEASR	7	15	102.16	1706.8	3.9	300	314		EVMGTAKMQVEEA	2115.34	248.878	8.4995	0.00173146
AAG58631.1	K34	orf, hypothetical protein [Escherichia coli O157:H7 str. EDL933]	EKDK(+42.01)PFLYLDTHAGAGR	4	17	94.08	1958.98	-7.6	31	47	K4:Acetylation (K):5.99	SLKEKDKPFLYLD	1147.95	135.261	8.48692	0.0211944
WP_000053094.1	K537	ABC transporter ATP-binding protein [Escherichia coli]	GQQEQYVALK(+42.01)QPAVK	10	15	117.08	1727.92	-4.2	528	542	K10:Acetylation (K):52.68	EQYVALKQPAVKK	3266.48	385.048	8.48329	0.0114621
CAY36640.1	K331	unnamed protein product [Escherichia coli O157:H7 str. EDL933]	MLYTLAC(+57.02)DGK(+42.01)APR	10	13	90.91	1536.74	-2.3	322	334	C7:Carbamidomethylation:1000.00	TLACDGKAPRIFA	1731.77	205.643	8.42127	0.00090833
AIG66328.1	K829	Aconitate hydratase 2 [Escherichia coli O157:H7 str. EDL933]	YLNFNQLSQYTEK(+42.01)	13	13	77.1	1688.8	-0.2	817	829		LSQYTEKADGVIF	3722.82	444.42	8.37681	6.22318e-05
CBK51696.1	K106	unnamed protein product [Escherichia coli O157:H7 str. EDL933]	NDNKPLSPETWQHLK(+42.01)GLVTK	15	20	118.27	2346.23	2	92	111	K15:Acetylation (K):38.19	ETWQHLKGLVTKQ	1141.92	136.705	8.35315	0.0221991
AAG59211.1	K839	B12-dependent homocysteine-N5-methyltetrahydrofolate transmethylase, repressor of metE and metF [Escherichia coli O157:H7 str. EDL933]	QGFTIPLLIGGATTSK(+42.01)AHTAVK	16	22	88.8	2252.25	0.4	824	845	K16:Acetylation (K):6.92	GGATTSKAHTAVK	1095.68	131.237	8.34888	0.0346926
AIG68708.1	K105	Spermidine N1-acetyltransferase [Escherichia coli O157:H7 str. EDL933]	AAK(+42.01)LAMDYGFTVLNLYK	3	17	128.64	1959.02	2	103	119	K3:Acetylation (K):314.84	LATRAAKLAMDYG	3300.88	395.978	8.33601	0.0121692
AAG59485.1	K907	putative ATP-dependent helicase [Escherichia coli O157:H7 str. EDL933]	QQLSVK(+42.01)QSR	6	9	62.8	1114.61	-5.7	902	910		KQQLSVKQSRKEQ	3459.94	417.78	8.28174	6.79847e-05
AAG57083.1	K24	N-(5'-phospho-L-ribosyl-formimino)-5-amino-1-(5'-phosphoribosyl)-4-imidazolecarboxamide isomerase [Escherichia coli O157:H7 str. EDL933]	LHQGDYGK(+42.01)QR	8	10	70.92	1242.61	0.4	17	26		HQGDYGKQRDYGN	1609.82	195.882	8.21834	0.00103846
WP_000227811.1	K238	MULTISPECIES: lipopolysaccharide N-acetylglucosaminyltransferase [Enterobacteriaceae]	LVVIGDYTEMSK(+42.01)SDK	12	15	131.72	1725.85	0.4	227	241	K12:Acetylation (K):4.52	DYTEMSKSDKGAY	3808.05	464.417	8.19963	7.34152e-05
AAG58465.1	K189	cyclic AMP receptor protein [Escherichia coli O157:H7 str. EDL933]	ILK(+42.01)M(+15.99)LEDQNLISAHGK	3	16	91.16	1866.99	1.9	187	202	K3:Acetylation (K):81.74;M4:Oxidation (M):1000.00	TVGRILKMLEDQN	799.244	97.5364	8.19431	0.0137575
AIG69740.1	K238	Phosphoenolpyruvate-protein phosphotransferase of PTS system [Escherichia coli O157:H7 str. EDL933]	NDDYLILDAVNNQVYVNPTNEVIDK(+42.01)MR	25	27	156.96	3206.56	3.9	214	240		TNEVIDKMRAVQE	2528.14	310.789	8.13458	0.000503914
AAG56534.1	K101	orf, hypothetical protein [Escherichia coli O157:H7 str. EDL933]	LENQLSPATDVAVVQHSSAAK(+42.01)E	21	22	49.85	2335.17	-2.6	81	102		QHSSAAKE_____	712.918	88.1862	8.08424	0.0143744
AIG70245.1	K235	Peptide chain release factor 2 [Escherichia coli O157:H7 str. EDL933]	NAEK(+42.01)QAMEDNKSDIGWGSQIR	4	21	112.27	2418.12	-2.3	232	252	K4:Acetylation (K):95.63	QKKNAEKQAMEDN	1326.56	164.926	8.04338	0.024757
WP_001295260.1	K77	MULTISPECIES: Sec-independent protein translocase subunit TatA [Enterobacteriaceae]	QADTNQEQAK(+42.01)TEDAKR	10	16	63.71	1873.88	-2	68	83	K10:Acetylation (K):45.16	TNQEQAKTEDAKR	745.203	92.9662	8.01585	0.0147742
AIG66422.1	K122	Ribonuclease HI [Escherichia coli O157:H7 str. EDL933]	WEWVK(+42.01)GHAGHPENER	5	15	92.47	1872.87	-0.5	118	132		IKWEWVKGHAGHP	723.66	90.5207	7.99441	0.0149023
WP_000076999.1	K253	DNA translocase FtsK [Escherichia coli]	LAEK(+42.01)FINPMGR	4	11	65.73	1316.69	0.2	250	260		RKRLAEKFINPMG	2800.93	352.26	7.95132	0.0142728
AAG54399.1	K329	cell division; forms circumferential ring; tubulin-like GTP-binding protein and GTPase [Escherichia coli O157:H7 str. EDL933]	RPEITLVTNK(+42.01)QVQQPVMDR	10	19	141.1	2293.22	0.6	320	338		ITLVTNKQVQQPV	11757.2	1479.51	7.94665	2.92684e-06
AIG67386.1	K50	Aspartate aminotransferase [Escherichia coli O157:H7 str. EDL933]	TPVLTSVK(+42.01)K	8	9	76.63	1013.61	-1.5	43	51	K8:Acetylation (K):11.06	PVLTSVKKAEQYL	12448.7	1570.05	7.92887	6.28004e-07
AAG56105.1	K306	putative potassium channel protein [Escherichia coli O157:H7 str. EDL933]	LGDNADVIPGDSNDSSVLKK(+42.01)	20	20	84.91	2085.02	-2.9	287	306	K20:Acetylation (K):0.00	DSSVLKKAGIDRC	8034.46	1020.31	7.8745	3.33317e-06
WP_000138556.1	K203	ATP-binding protein [Escherichia coli]	HSLSFIIQK(+42.01)GFK	9	12	74.69	1445.8	2	195	206	K9:Acetylation (K):4.52	LSFIIQKGFKIEL	627.407	80.2211	7.82097	0.0168482
AAG59405.1	K146	FKBP-type 22KD peptidyl-prolyl cis-trans isomerase (rotamase) [Escherichia coli O157:H7 str. EDL933]	YLEENAK(+42.01)K	7	8	76.37	1035.52	-0.7	140	147	K7:Acetylation (K):0.00	YLEENAKKEGVNS	13443.5	1719.22	7.81955	7.39446e-07
AAG54358.1	K86	survival protein [Escherichia coli O157:H7 str. EDL933]	LIMDQIILQMGQK(+42.01)MGVK	13	17	107.19	1987.07	3.5	74	90	K13:Acetylation (K):5.55	ILQMGQKMGVKIS	1079.8	139.038	7.76619	0.0415136
AAG57893.1	K432	CTP synthetase [Escherichia coli O157:H7 str. EDL933]	SEK(+42.01)SDLGGTM(+15.99)R	3	11	59.01	1237.56	-1.5	430	440		VEVRSEKSDLGGT	1988.66	256.822	7.74334	0.00268731
WP_000906941.1	K809	HTH-type transcriptional regulator MalT [Escherichia coli]	HK(+42.01)FAHFDENFVER	2	13	95.63	1716.8	-0.6	808	820		NQHHRHKFAHFDE	1192.93	155.433	7.67489	0.0282829
AAG57627.1	K382	orf, hypothetical protein [Escherichia coli O157:H7 str. EDL933]	MQGEAIDIK(+42.01)AV	9	11	40.65	1215.62	-1.9	374	384		GEAIDIKAV____	5833	760.942	7.6655	6.44185e-05
WP_001092000.1	K58	type III secretion system LEE translocon pore-forming subunit EspB [Escherichia coli]	LLGK(+42.01)MVTLLQDYQQK	4	15	110.28	1818.99	2.1	55	69	K4:Acetylation (K):132.83	IQKLLGKMVTLLQ	900.837	119.059	7.56634	0.0442353
WP_000059116.1	K388	chromosomal replication initiator protein DnaA [Escherichia coli]	TVAEYYK(+42.01)IK	7	9	37.69	1155.62	-1.1	382	390	K7:Acetylation (K):11.10	TVAEYYKIKVADL	2433.64	322.049	7.55674	0.000796379
WP_001310491.1	K712	glutamate synthase large subunit [Escherichia coli]	GLYK(+42.01)IMSK	4	8	58.13	980.537	-0.9	709	716	K4:Acetylation (K):25.70	INKGLYKIMSKMG	1189.26	158.284	7.51347	0.0300187
WP_001299507.1	K479	MULTISPECIES: IMP dehydrogenase [Enterobacteriaceae]	ISGAGIQESHVHDVTITK(+42.01)ESPNYR	18	24	95.19	2679.33	1.1	462	485		HDVTITKESPNYR	361.212	48.1875	7.49598	0.0039723
AAG54705.1	K58	nucleoprotein/polynucleotide-associated enzyme [Escherichia coli O157:H7 str. EDL933]	AGLVTSK(+42.01)K	7	8	33.19	844.502	-4.3	52	59	K7:Acetylation (K):0.00	AGLVTSKKAAKVE	3860.47	515.593	7.48743	0.000145797
AIG69625.1	K52	Acetate kinase [Escherichia coli O157:H7 str. EDL933]	MDGNK(+42.01)QEAALGAGAAHSEALNFIVNTILAQKPELSAQLTAIGHR	5	44	154.39	4597.37	4.7	48	91	K5:Acetylation (K):263.24	WKMDGNKQEAALG	6742.57	908.186	7.42422	8.32748e-05
WP_000420639.1	K22	curved DNA-binding protein [Escherichia coli]	DYYAIMGVKPTDDLKTIK(+42.01)	18	18	93.63	2112.08	-6.8	5	22	K18:Acetylation (K):0.00	DDLKTIKTAYRRL	1304.84	176.091	7.41004	0.0311992
WP_001302304.1	K321	16S rRNA (cytosine(1407)-C(5))-methyltransferase RsmF [Escherichia coli]	TQAIPALPTPK(+42.01)YK	11	13	80.24	1468.83	-0.2	311	323	K11:Acetylation (K):8.22	PALPTPKYKVGNF	2399.23	324.392	7.39607	0.000907609
AAG54705.1	K51	nucleoprotein/polynucleotide-associated enzyme [Escherichia coli O157:H7 str. EDL933]	LTLQEQLLK(+42.01)AGLVTSK	9	16	122.46	1783.05	1.2	43	58	K9:Acetylation (K):37.50	LQEQLLKAGLVTS	5306.81	720.299	7.3675	0.000367377
CBK51696.1	K111	unnamed protein product [Escherichia coli O157:H7 str. EDL933]	NDNKPLSPETWQHLKGLVTK(+42.01)	20	20	44.83	2346.23	5.9	92	111	K20:Acetylation (K):3.97	LKGLVTKQLSGKR	986.364	134.134	7.35356	0.0473842
AIG70521.1	K157	rRNA small subunit methyltransferase I [Escherichia coli O157:H7 str. EDL933]	DALK(+42.01)AIEAEPR	4	11	66.2	1253.66	3.3	154	164		GRRDALKAIEAEP	2431.87	333.23	7.29786	0.000983879
WP_000935759.1	K282	MULTISPECIES: type III secretion system LEE translocon pore-forming subunit EspD [Enterobacteriaceae]	NVFAK(+42.01)ISTVAEGVTNGIR	5	18	111.01	1917.03	-0.9	278	295		VKNVFAKISTVAE	1400.85	192.679	7.27041	0.00199459
WP_000572668.1	K349	MULTISPECIES: chromosome partition protein MukB [Enterobacterales]	QQEK(+42.01)IER	4	7	45.17	971.504	-2.2	346	352		ALRQQEKIERYEA	1441.92	198.348	7.26964	0.00199569
AAG54328.1	K602	isoleucine tRNA synthetase [Escherichia coli O157:H7 str. EDL933]	K(+42.01)MSKSIGNTVSPQDVMNK	1	18	87.54	2005	-4	602	619	K1:Acetylation (K):0.00	VDGQGRKMSKSIG	986.597	137.117	7.1953	0.0499108
WP_001096200.1	K69	MULTISPECIES: 50S ribosomal protein L5 [Gammaproteobacteria]	LLDNAAADLAAISGQKPLITK(+42.01)AR	21	23	158.55	2391.35	1.3	49	71	K21:Acetylation (K):36.47	QKPLITKARKSVA	87301.6	12136.5	7.19334	4.60387e-14
AAG59531.1	K782	putative restriction modification enzyme R subunit (endonuclease) [Escherichia coli O157:H7 str. EDL933]	LKPFDSMGTLPEIIK(+42.01)TGFGDR	15	21	87.74	2363.22	-3.6	768	788	K15:Acetylation (K):115.60	TLPEIIKTGFGDR	3885.56	543.988	7.14275	0.000205955
AIG69151.1	K159	unknown protein encoded within prophage CP-933U [Escherichia coli O157:H7 str. EDL933]	ILNSNDNLQK(+42.01)SYSK	10	14	114.95	1664.84	-2.6	150	163	K10:Acetylation (K):48.12	SNDNLQKSYSKTE	382.72	53.7297	7.12306	0.0205102
WP_000183060.1	K293	MULTISPECIES: UTP--glucose-1-phosphate uridylyltransferase GalF [Enterobacteriaceae]	KGIEK(+42.01)LLSE	5	9	60.02	1057.6	-2.4	289	297	K5:Acetylation (K):16.51	FRKGIEKLLSE__	1391.7	195.445	7.1207	0.00222096
AAG58304.1	K214	protein chain initiation factor IF-2 [Escherichia coli O157:H7 str. EDL933]	MAEENK(+42.01)WTDNAEPTEDSSDYHVTTSQHAR	6	29	149.6	3390.43	-1	209	237		RMAEENKWTDNAE	18105.2	2544.26	7.1161	2.41797e-06
WP_000447529.1	K42	MULTISPECIES: 50S ribosomal protein L22 [Gammaproteobacteria]	KVSQALDILTYTNKK(+42.01)	15	15	89.65	1762.98	-2.9	28	42	K15:Acetylation (K):0.00	LTYTNKKAAVLVK	18599.8	2618.5	7.10323	2.46783e-06
AIG70541.1	K661	Polyribonucleotide nucleotidyltransferase [Escherichia coli O157:H7 str. EDL933]	VEK(+42.01)VTDYLQMGQEVPVK	3	17	126.28	2004.02	2.6	659	675	K3:Acetylation (K):165.65	ADKRVEKVTDYLQ	184685	26323.9	7.01586	8.25063e-19
WP_000043478.1	K75	NADP-dependent phosphogluconate dehydrogenase [Escherichia coli]	ILLMVK(+42.01)AGAGTDAAIDSLKPYLDK	6	24	104.58	2544.39	-14.8	70	93	K6:Acetylation (K):121.36	RILLMVKAGAGTD	1919.54	274.64	6.9893	0.00427751
AIG66495.1	K202	hypothetical protein EDL933_0289 [Escherichia coli O157:H7 str. EDL933]	EHFPTMK(+42.01)YWDEDPDFEATQSSR	7	22	121.13	2757.17	-2	196	217		EHFPTMKYWDEDP	1331.76	191.609	6.9504	0.0371836
AAG55147.1	K224	8-amino-7-oxononanoate synthase [Escherichia coli O157:H7 str. EDL933]	GTC(+57.02)WLQK(+42.01)VKPELLVVTFGK	7	19	107.04	2244.23	-0.6	218	236	C3:Carbamidomethylation:1000.00;K7:Acetylation (K):45.01	GTCWLQKVKPELL	1139.28	165.067	6.90192	0.0378934
AIG66297.1	K81	UDP-N-acetylmuramoylalanyl-D-glutamyl-2,6- diaminopimelate--D-alanyl-D-alanine ligase [Escherichia coli O157:H7 str. EDL933]	AGGAGALLVSRPLDIDLPQLIVK(+42.01)DTR	23	26	135.29	2729.54	-2.1	59	84		LPQLIVKDTRLAF	647.099	93.8976	6.89154	0.0254809
AAG58188.1	K354	orf, hypothetical protein [Escherichia coli O157:H7 str. EDL933]	HAAELK(+42.01)SVFC(+57.02)QPLGDR	6	16	109.29	1868.92	-3.3	349	364	C10:Carbamidomethylation:1000.00	RHAAELKSVFCQP	1522.04	222.038	6.85487	0.00269674
AIG66609.1	K33	Transcriptional repressor of the lac operon [Escherichia coli O157:H7 str. EDL933]	VVNQASHVSAK(+42.01)TR	11	13	103.08	1437.77	-0.7	23	35		ASHVSAKTREKVE	1195.2	175.278	6.81887	0.0391483
WP_000189379.1	K129	type I pantothenate kinase [Escherichia coli]	RVELITTDGFLHPNQVLK(+42.01)ER	18	20	104.59	2406.3	-1.4	112	131		HPNQVLKERGLMK	3237	474.965	6.81523	0.0235302
WP_001295400.1	K424	MULTISPECIES: tyrosine--tRNA ligase [Enterobacteriaceae]	KNYC(+57.02)LIC(+57.02)WK(+42.01)	9	9	52.56	1325.63	-1.7	416	424	C4:Carbamidomethylation:1000.00;C7:Carbamidomethylation:1000.00;K9:Acetylation (K):81.34	YCLICWK______	10609.5	1557.95	6.80989	1.39946e-05
AAG57624.1	K3	histidine tRNA synthetase [Escherichia coli O157:H7 str. EDL933]	M(+42.01)AK(+42.01)NIQAIR	3	9	33.43	1127.61	19.6	1	9		____MAKNIQAIR	5894.39	867.413	6.79536	0.000166344
AAG55582.1	K31	unknown protein encoded by bacteriophage BP-933W [Escherichia coli O157:H7 str. EDL933]	AAK(+42.01)MTAEQR	3	9	57.92	1046.52	2.6	29	37		GKARAAKMTAEQR	2762.71	407.426	6.78087	0.0239064
AIG70283.1	K299	Phosphoglycerate kinase [Escherichia coli O157:H7 str. EDL933]	ADEQILDIGDASAQELAEILK(+42.01)NAK	21	24	147.01	2596.32	0.5	279	302	K21:Acetylation (K):5.08	ELAEILKNAKTIL	2372.04	349.816	6.78083	0.00152009
WP_000780912.1	K81	MULTISPECIES: glutaredoxin 2 [Enterobacteriaceae]	YMPESMDIVHYVDKLDGKPLLTGK(+42.01)R	24	25	62.4	2946.5	-1.1	58	82	K24:Acetylation (K):47.92	KPLLTGKRSPAIE	389.411	57.61	6.75943	0.0241761
AIG71203.1	K314	ATP synthase alpha chain [Escherichia coli O157:H7 str. EDL933]	VNAEYVEAFTK(+42.01)GEVK	11	15	134.82	1724.86	-2	304	318	K11:Acetylation (K):25.11	YVEAFTKGEVKGK	11312.1	1677.4	6.74381	1.53937e-05
AIG69830.1	K146	hypothetical protein EDL933_3670 [Escherichia coli O157:H7 str. EDL933]	QADAALK(+42.01)TLDTIK	7	13	74.62	1428.78	0.8	140	152	K7:Acetylation (K):34.90	QADAALKTLDTIK	7973.44	1182.44	6.74319	1.61279e-05
AIG69740.1	K340	Phosphoenolpyruvate-protein phosphotransferase of PTS system [Escherichia coli O157:H7 str. EDL933]	TM(+15.99)DIGGDK(+42.01)ELPYMNFPK	8	17	121.09	2012.92	-0.7	333	349	M2:Oxidation (M):156.03;K8:Acetylation (K):123.34	MDIGGDKELPYMN	1477.55	219.527	6.73061	0.00295719
WP_001054527.1	K417	MULTISPECIES: transcription termination factor Rho [Enterobacteriaceae]	TNDDFFEMM(+15.99)K(+42.01)R	10	11	83.13	1490.62	1.4	408	418	M9:Oxidation (M):17.01;K10:Acetylation (K):1000.00	DFFEMMKRS____	1274.75	189.539	6.72556	0.0406194
AIG70809.1	K67	Branched-chain amino acid transport ATP-binding protein LivF [Escherichia coli O157:H7 str. EDL933]	IVFDDK(+42.01)DITDWQTAK	6	15	93.22	1835.89	7.8	62	76	K6:Acetylation (K):103.69	RIVFDDKDITDWQ	427.448	63.7243	6.70776	0.0247579
WP_000219200.1	K235	ATP-dependent RNA helicase SrmB [Escherichia coli]	ADDLEHK(+42.01)TALLVHLLK	7	16	86.82	1857.04	-3.1	229	244	K7:Acetylation (K):50.04	ADDLEHKTALLVH	399.723	60.1752	6.64266	0.025515
AIG70755.1	K771	Transcription accessory protein (S1 RNA-binding domain) [Escherichia coli O157:H7 str. EDL933]	EAQPAGNSAMMDALAAAMGK(+42.01)K	20	21	127.46	2103.98	1.9	752	772	K20:Acetylation (K):0.00	LAAAMGKKR____	1735.42	262.127	6.62052	0.00542759
WP_001302302.1	K3	MULTISPECIES: DgsA anti-repressor MtfA [Enterobacteriaceae]	MIK(+42.01)WPWK	3	7	48.64	1029.55	-2.3	1	7	K3:Acetylation (K):40.19	____MIKWPWKVQ	2779.81	420.803	6.60595	0.0259361
AAG59222.1	K20	orf, hypothetical protein [Escherichia coli O157:H7 str. EDL933]	ELK(+42.01)TLLDR	3	8	35.91	1028.59	-4.2	18	25		REQRELKTLLDRA	1097.37	166.187	6.60323	0.0426518
AIG70541.1	K628	Polyribonucleotide nucleotidyltransferase [Escherichia coli O157:H7 str. EDL933]	VYTGK(+42.01)VTR	5	8	61.62	964.534	-4	624	631		GRVYTGKVTRIVD	3226.45	490.269	6.58097	0.0262424
WP_000843866.1	K147	MULTISPECIES: glutamine ABC transporter substrate-binding protein GlnH [Enterobacterales]	SGTGSVDYAK(+42.01)ANIK	10	14	113.61	1451.73	0	138	151	K10:Acetylation (K):28.70	GSVDYAKANIKTK	2025.96	308.013	6.57751	0.00558319
AIG66355.1	K379	Poly(A) polymerase [Escherichia coli O157:H7 str. EDL933]	AWK(+42.01)LLEHPK	3	9	84.04	1162.65	1.7	377	385	K3:Acetylation (K):94.27	QGKRAWKLLEHPK	4249.77	650.914	6.52892	0.000816118
AAG58465.1	K23	cyclic AMP receptor protein [Escherichia coli O157:H7 str. EDL933]	V(+42.01)LGKPQTDPTLEWFLSHC(+57.02)HIHK(+42.01)YPSK	22	26	82.64	3201.61	-2.5	2	27	V1:Acetylation (Protein N-term):1000.00;C18:Carbamidomethylation:1000.00;K22:Acetylation (K):16.51	SHCHIHKYPSKST	9973.21	1535.4	6.49549	2.21232e-05
AIG68530.1	K146	Universal stress protein E [Escherichia coli O157:H7 str. EDL933]	KC(+57.02)PSPVWMVK(+42.01)DQPWPEGGK	10	19	107.64	2267.09	-2.7	137	155	C2:Carbamidomethylation:1000.00;K10:Acetylation (K):69.58	SPVWMVKDQPWPE	651.458	100.571	6.4776	0.030954
WP_000076999.1	K613	DNA translocase FtsK [Escherichia coli]	ELASYGIK(+42.01)LPSQR	8	13	92.15	1502.81	5.5	606	618		LASYGIKLPSQRA	611.322	94.549	6.46566	0.0311314
AAG57640.1	K525	heat shock protein, chaperone, member of Hsp70 protein family [Escherichia coli O157:H7 str. EDL933]	DSM(+15.99)SYAEQDVK(+42.01)AR	11	13	125.12	1556.68	3.4	515	527		YAEQDVKARMLAE	179.471	27.9529	6.42047	0.00145712
WP_000587933.1	K162	MULTISPECIES: alpha/beta hydrolase [Enterobacteriaceae]	TSEELHHYYEIVWDEEQTHK(+42.01)FK	20	22	107.66	2889.32	2.5	143	164	K20:Acetylation (K):0.00	DEEQTHKFKNISP	13482	2102.18	6.41335	6.85483e-06
WP_000170104.1	K71	MULTISPECIES: Arc family DNA-binding protein [Enterobacteriaceae]	EALLK(+42.01)TLSSMYGEDKKPT	5	18	87.41	2052.04	-3.6	67	84	K5:Acetylation (K):58.64	FREALLKTLSSMY	2206.88	346.448	6.37001	0.00217582
AAG58317.1	K296	putative GTP-binding factor [Escherichia coli O157:H7 str. EDL933]	IDLLDKVEAEEK(+42.01)AK	12	14	84.34	1641.88	-1	285	298	K12:Acetylation (K):6.59	KVEAEEKAKAIAE	6704.83	1054.32	6.35936	0.000274405
AIG68988.1	K111	Exodeoxyribonuclease X [Escherichia coli O157:H7 str. EDL933]	LWPGIK(+42.01)YSNMALYK	6	14	81.79	1724.9	-2.1	106	119	K6:Acetylation (K):36.67	RLWPGIKYSNMAL	2857.41	449.343	6.35908	0.02916
AIG69636.1	K148	Histidine ABC transporter, ATP-binding protein HisP [Escherichia coli O157:H7 str. EDL933]	AQGK(+42.01)YPVHLSGGQQQR	4	16	87.79	1794.91	-2.4	145	160		DERAQGKYPVHLS	2128.83	337.03	6.31644	0.00228204
WP_001126371.1	K561	MULTISPECIES: carbamoyl-phosphate synthase large subunit [Enterobacteriaceae]	EK(+42.01)IM(+15.99)VLGGGPNR	2	12	48.35	1327.69	-3.9	560	571		PSTDREKIMVLGG	371.934	59.1344	6.28963	0.00889158
AIG68975.1	K35	ProQ: influences osmotic activation of compatible solute ProP [Escherichia coli O157:H7 str. EDL933]	FPHC(+57.02)FSAEGEARPLK(+42.01)IGIFQDLVDR	15	25	79.22	2943.47	-13.3	21	45	C4:Carbamidomethylation:1000.00	GEARPLKIGIFQD	422.136	67.1808	6.28358	0.0302224
WP_000485019.1	K123	exoribonuclease II [Escherichia coli]	GLNHEFK(+42.01)EGDWAVAEMR	7	17	113.48	2029.93	1.4	117	133		GLNHEFKEGDWAV	8412.88	1341.05	6.27337	3.23828e-05
AIG71298.1	K64	Twin-arginine translocation protein TatB [Escherichia coli O157:H7 str. EDL933]	LQEFQDSLK(+42.01)K	9	10	79.28	1276.67	-1.2	56	65	K9:Acetylation (K):0.00	EFQDSLKKVEKAS	4175.17	666.565	6.26371	0.000519489
AIG66961.1	K34	SeqA protein, negative modulator of initiation of replication [Escherichia coli O157:H7 str. EDL933]	M(+15.99)LK(+42.01)FSAASQPAAPVTK	3	16	110.97	1703.89	0.4	32	47	M1:Oxidation (M):1000.00;K3:Acetylation (K):131.11	ILRRMLKFSAASQ	1210.35	193.242	6.26341	0.0489868
WP_001192332.1	K238	MULTISPECIES: cell division protein ZapE [Enterobacteriaceae]	AQMDK(+42.01)LWLALAGGK	5	14	47.87	1542.82	-0.8	234	247	K5:Acetylation (K):77.76	TRAQMDKLWLALA	594.675	95.2207	6.24523	0.0346329
AAG54582.1	K169	putative AraC-type regulatory protein encoded in prophage CP-933H [Escherichia coli O157:H7 str. EDL933]	LYLSESLLK(+42.01)R	9	10	56.86	1262.72	-2.4	161	170		LSESLLKRKLKEE	788.73	128.045	6.15978	0.0331012
AAG58763.1	K31	threonine dehydrogenase [Escherichia coli O157:H7 str. EDL933]	LKAEEGIWMTDVPVPELGHNDLLIK(+42.01)IR	25	27	61.25	3127.67	2.2	7	33	K25:Acetylation (K):77.26	HNDLLIKIRKTAI	364.616	59.2286	6.15608	0.00976946
AAG59369.1	K55	GTP - binding subunit of protease specific for phage lambda cII repressor [Escherichia coli O157:H7 str. EDL933]	KAPHPK(+42.01)YFVGEGK	6	13	89.02	1498.79	-2	50	62	K6:Acetylation (K):52.68	RKAPHPKYFVGEG	5611.78	919.084	6.10584	0.00037023
AAG56500.1	K191	phage shock protein, putative inner membrane protein [Escherichia coli O157:H7 str. EDL933]	IDQMEAEAESHSFGKQK(+42.01)	17	17	85.87	1975.89	0.2	175	191	K17:Acetylation (K):0.00	HSFGKQKSLDDQF	1601.42	264.131	6.063	0.00493602
AAG57460.1	K45	orf, hypothetical protein [Escherichia coli O157:H7 str. EDL933]	VSEVPVK(+42.01)R	7	8	59.11	954.55	-3.3	39	46		VSEVPVKRLIQEQ	2001.17	330.561	6.05384	0.007947
WP_000412169.1	K94	MULTISPECIES: PTS N,N'-diacetylchitobiose transporter subunit IIB [Enterobacteriaceae]	VDGLGVLK(+42.01)AAVAAIKK	8	16	60.75	1593.98	-8.5	87	102	K8:Acetylation (K):52.22	DGLGVLKAAVAAI	706.125	117.17	6.02652	0.03526
AIG70426.1	K103	Arylsulfatase [Escherichia coli O157:H7 str. EDL933]	VPDLENQVK(+42.01)TLTDK	9	14	61.86	1640.86	-12.5	95	108	K9:Acetylation (K):29.88	DLENQVKTLTDKL	752.441	124.991	6.01996	0.0353706
AIG70439.1	K593	RNA polymerase sigma factor RpoD [Escherichia coli O157:H7 str. EDL933]	QIEAK(+42.01)ALR	5	8	53.11	969.561	0.5	589	596		IRQIEAKALRKLR	10258.3	1708.95	6.00271	4.6479e-05
WP_000108172.1	K22	MULTISPECIES: monothiol glutaredoxin 4 [Enterobacteriaceae]	QIAENPILLYM(+15.99)K(+42.01)GSPK	12	16	84.21	1858.99	-5.1	11	26	M11:Oxidation (M):1000.00;K12:Acetylation (K):11.12	PILLYMKGSPKLP	363.529	60.5898	5.99985	0.0109221
WP_000195321.1	K400	DNA topoisomerase IV subunit B [Escherichia coli]	KLTSGPALPGK(+42.01)LADC(+57.02)TAQDLNR	11	22	135.12	2367.22	3.4	390	411	K11:Acetylation (K):33.62;C15:Carbamidomethylation:1000.00	GPALPGKLADCTA	2259.44	378.64	5.96726	0.00313013
AIG71323.1	K141	Protein of unknown function DUF414 [Escherichia coli O157:H7 str. EDL933]	IDELMQK(+42.01)LGLSYDDDEEEEEDEKQEDMMR	7	29	112.14	3603.51	-0.6	135	163	K7:Acetylation (K):44.20	IDELMQKLGLSYD	1617.15	271.918	5.9472	0.00541144
WP_000050139.1	K291	MULTISPECIES: bifunctional phosphopantothenoylcysteine decarboxylase/phosphopantothenate--cysteine ligase CoaBC [Enterobacteriaceae]	AATVAPEKIK(+42.01)	10	10	35.01	1068.62	-3.6	282	291	K10:Acetylation (K):0.00	VAPEKIKKQATQG	423.287	71.496	5.92043	0.0360744
AAG55551.1	K7	orf, hypothetical protein [Escherichia coli O157:H7 str. EDL933]	PTQEAK(+42.01)AHHVGEWASLR	6	17	52.98	1957.98	1.7	2	18		MPTQEAKAHHVGE	498.199	84.9196	5.86671	0.0370506
AAG58231.1	K38	orf, hypothetical protein [Escherichia coli O157:H7 str. EDL933]	SLSDTLEEVLSSSGEKSKEELSK(+42.01)	23	23	49.76	2523.24	-1.1	16	38	K23:Acetylation (K):3.61	SKEELSKIRSKAE	2390.61	409.445	5.83866	0.00352493
WP_000148545.1	K223	sigma-54-dependent response regulator transcription factor ZraR [Escherichia coli]	GAFTGADK(+42.01)R	8	9	40.81	963.477	3.2	216	224		AFTGADKRREGRF	437.469	75.4695	5.79663	0.0383721
AAG56866.1	K408	arginine tRNA synthetase [Escherichia coli O157:H7 str. EDL933]	RLVAEK(+42.01)NPDMPADELEK	6	17	43.63	1995.99	0.1	403	419	K6:Acetylation (K):21.04	RRLVAEKNPDMPA	2673.59	462.842	5.77645	0.0388632
WP_001169686.1	K41	hypothetical protein [Escherichia coli]	ASFGEK(+42.01)AAR	6	9	49.64	977.493	-1.2	36	44		RASFGEKAARRIE	784.494	135.816	5.77615	0.0397925
AAC70168.1	K24	hypothetical protein 31.7 kDa protein in traX-finO intergenic region (plasmid) [Escherichia coli O157:H7 str. EDL933]	VPEGNIK(+42.01)HPLIILC(+57.02)HGFC(+57.02)GIR	7	21	92.07	2471.29	3.1	18	38	C14:Carbamidomethylation:1000.00;C18:Carbamidomethylation:1000.00	VPEGNIKHPLIIL	1746.73	302.582	5.77274	0.00967408
AAG54314.1	K351	chaperone Hsp70; DNA biosynthesis; autoregulated heat shock proteins [Escherichia coli O157:H7 str. EDL933]	MPM(+15.99)VQK(+42.01)K	6	7	41.59	918.467	0.6	346	352	M3:Oxidation (M):26.31;K6:Acetylation (K):0.00	RMPMVQKKVAEFF	3202.14	559.206	5.72623	0.0398675
AIG66911.1	K2	Penicillin-binding protein 2 (PBP-2) [Escherichia coli O157:H7 str. EDL933]	MK(+42.01)LQNSFR	2	8	60.96	1064.54	1	1	8		_____MKLQNSFR	432.308	75.7173	5.70951	0.0400942
AIG66211.1	K224	Homoserine kinase [Escherichia coli O157:H7 str. EDL933]	QPELAAK(+42.01)LMK	7	10	66.06	1169.65	-0.5	218	227	K7:Acetylation (K):14.84	QPELAAKLMKDVI	1702.14	298.651	5.69942	0.0101922
WP_000847559.1	K72	MULTISPECIES: 50S ribosomal protein L13 [Gammaproteobacteria]	TDK(+42.01)VYYHHTGHIGGIK	3	16	113.56	1866.94	0	70	85	K3:Acetylation (K):115.60	GNKRTDKVYYHHT	37409.2	6565.71	5.69766	2.5054e-06
AAG56274.1	K327	putative peptidase [Escherichia coli O157:H7 str. EDL933]	IQSGELK(+42.01)TISGGTAR	7	15	91.49	1558.83	0.7	321	335		IQSGELKTISGGT	3495.38	615.141	5.68223	0.000996081
WP_001287136.1	K408	glutamine--tRNA ligase [Escherichia coli]	RLVLGK(+42.01)EVR	6	9	55.29	1110.69	-0.9	403	411		KRLVLGKEVRLRN	823.698	145.052	5.67866	0.0417449
AIG70163.1	K103	Phosphocarrier protein kinase/phosphorylase, nitrogen regulation associated [Escherichia coli O157:H7 str. EDL933]	YIPSVK(+42.01)EER	6	9	56.39	1161.6	0.5	98	106		KYIPSVKEERFRA	3032.85	534.372	5.67555	0.0409123
AAG55309.1	K137	unknown associated with putative tellurite resistance [Escherichia coli O157:H7 str. EDL933]	SEAVEK(+42.01)LALHSVDELIK	6	17	85.81	1922.04	-6	132	148	K6:Acetylation (K):33.80	RSEAVEKLALHSV	2141.83	379.968	5.63686	0.00425881
AAG56860.1	K198	orf, hypothetical protein [Escherichia coli O157:H7 str. EDL933]	ANGYSELEISQK(+42.01)R	12	13	97.47	1535.76	-1.9	187	199		ELEISQKRSMLEN	2776.29	493.734	5.62305	0.0420293
AAG54328.1	K498	isoleucine tRNA synthetase [Escherichia coli O157:H7 str. EDL933]	TLELMEEVAK(+42.01)R	10	11	96.17	1359.71	0.7	489	499		LMEEVAKRVEVDG	7374.25	1312.65	5.61785	8.98017e-05
AIG71764.1	K131	putative transcription regulator [Escherichia coli O157:H7 str. EDL933]	SMETAK(+42.01)WR	6	8	45.55	1049.5	-2.3	126	133		RSMETAKWRRPNP	519.8	93.1476	5.58039	0.0483979
WP_000257293.1	K32	MULTISPECIES: stringent starvation protein A [Enterobacteriaceae]	IVLAEK(+42.01)GVSFEIEHVEK	6	17	75.48	1968.06	-0.2	27	43	K6:Acetylation (K):88.25	RIVLAEKGVSFEI	820.018	147.041	5.57681	0.0439089
AIG71323.1	K157	Protein of unknown function DUF414 [Escherichia coli O157:H7 str. EDL933]	LGLSYDDDEEEEEDEK(+42.01)QEDMMR	16	22	65.96	2746.07	-0.3	142	163		EEEEDEKQEDMMR	1450.17	260.11	5.57523	0.00731978
AAG56500.1	K189	phage shock protein, putative inner membrane protein [Escherichia coli O157:H7 str. EDL933]	IDQMEAEAESHSFGK(+42.01)QK	15	17	94.22	1975.89	-1.6	175	191	K15:Acetylation (K):0.00	ESHSFGKQKSLDD	1958.66	351.687	5.56933	0.0111909
AAG57524.1	K237	glutamate tRNA synthetase, catalytic subunit [Escherichia coli O157:H7 str. EDL933]	APVPVYAHVSM(+15.99)INGDDGKK(+42.01)	19	19	79	2055.01	-7.3	219	237	M11:Oxidation (M):1000.00;K19:Acetylation (K):0.00	NGDDGKKLSKRHG	628.157	113.125	5.55275	0.0490985
WP_001295260.1	K62	MULTISPECIES: Sec-independent protein translocase subunit TatA [Enterobacteriaceae]	QDKTSQDADFTAK(+42.01)TIADK	13	18	82.8	2023.97	-3.9	50	67	K13:Acetylation (K):14.62	DADFTAKTIADKQ	659.408	119.08	5.53753	0.0447796
AAG54765.1	K101	transcription termination; L factor [Escherichia coli O157:H7 str. EDL933]	SDVPYK(+42.01)VAINEAIELAK	6	17	75.18	1901.01	2.4	96	112	K6:Acetylation (K):67.73	RSDVPYKVAINEA	1357.52	246.05	5.51726	0.00767985
WP_000961458.1	K257	MULTISPECIES: ABC-F family ATPase [Enterobacteriaceae]	LLADNAK(+42.01)K	7	8	39.49	913.523	-6.3	251	258	K7:Acetylation (K):0.00	LLADNAKKKAQIA	2217.17	402.202	5.51257	0.00479311
AIG70554.1	K387	Cell division protein FtsH [Escherichia coli O157:H7 str. EDL933]	RVVSMVEFEK(+42.01)AK	10	12	67.33	1463.78	0	378	389	K10:Acetylation (K):6.59	SMVEFEKAKDKIM	294.739	53.7902	5.47941	0.0160146
AAG55395.1	K165	cytidylate kinase [Escherichia coli O157:H7 str. EDL933]	MLQLQEK(+42.01)GFSVNFER	7	15	133.55	1866.93	-0.1	159	173		MLQLQEKGFSVNF	19277.1	3525.24	5.46831	3.9525e-05
WP_001085926.1	K82	MULTISPECIES: 50S ribosomal protein L11 [Gammaproteobacteria]	K(+42.01)AAGIK(+42.01)SGSGK(+42.01)PNK	1	14	33.14	1467.8	5	82	95	K1:Acetylation (K):39.87;K6:Acetylation (K):19.48;K11:Acetylation (K):13.38	AAVLLKKAAGIKS	1594.93	293.467	5.4348	0.00822666
WP_001085926.1	K87	MULTISPECIES: 50S ribosomal protein L11 [Gammaproteobacteria]	K(+42.01)AAGIK(+42.01)SGSGK(+42.01)PNK	6	14	33.14	1467.8	5	82	95	K1:Acetylation (K):39.87;K6:Acetylation (K):19.48;K11:Acetylation (K):13.38	KKAAGIKSGSGKP	1594.93	293.467	5.4348	0.00822666
WP_001085926.1	K92	MULTISPECIES: 50S ribosomal protein L11 [Gammaproteobacteria]	K(+42.01)AAGIK(+42.01)SGSGK(+42.01)PNK	11	14	33.14	1467.8	5	82	95	K1:Acetylation (K):39.87;K6:Acetylation (K):19.48;K11:Acetylation (K):13.38	IKSGSGKPNKDKV	1594.93	293.467	5.4348	0.00822666
AAG55725.1	K6	putative phage inhibition, colicin resistance and tellurite resistance protein [Escherichia coli O157:H7 str. EDL933]	M(+15.99)VSLVK(+42.01)NQTVSLSK	6	14	83.43	1590.87	2.2	1	14	M1:Oxidation (M):1000.00;K6:Acetylation (K):44.24	_MVSLVKNQTVSL	335.868	62.0865	5.40968	0.0168806
AIG69910.1	K430	CDP-diacylglycerol--serine O-phosphatidyltransferase [Escherichia coli O157:H7 str. EDL933]	DLQSIADYPVK(+42.01)VR	11	13	96.41	1544.82	-1.2	420	432		IADYPVKVRKLIR	4720.31	872.637	5.40925	0.00259347
AIG71515.1	K109	Chorismate--pyruvate lyase [Escherichia coli O157:H7 str. EDL933]	TVVPVSTLSGPELALQK(+42.01)LGK	17	20	89.97	2078.2	2.5	93	112	K17:Acetylation (K):0.00	PELALQKLGKTPL	1685.94	311.802	5.40711	0.0125959
WP_000100942.1	K18	MULTISPECIES: dipeptide/tripeptide permease DtpA [Enterobacteriaceae]	STANQKPTESVSLNAFK(+42.01)QPK	17	20	66.38	2216.14	10.7	2	21	K17:Acetylation (K):9.42	VSLNAFKQPKAFY	668.518	123.915	5.39497	0.0481189
AAG54732.1	K202	pyrroline-5-carboxylate reductase [Escherichia coli O157:H7 str. EDL933]	AQAYK(+42.01)FAAQAVMGSAK	5	16	121.59	1682.85	0.3	198	213	K5:Acetylation (K):97.58	PRAQAYKFAAQAV	329.835	61.1798	5.39124	0.0171183
WP_000233319.1	K46	MULTISPECIES: helix-turn-helix domain-containing protein [Enterobacteriaceae]	AVSK(+42.01)WFNGETIPR	4	13	77.1	1545.79	-0.6	43	55		TPKAVSKWFNGET	1531.25	284.591	5.38051	0.00861027
AAG55455.1	K92	hypothetical protein Z1321 [Escherichia coli O157:H7 str. EDL933]	AM(+15.99)ANK(+42.01)FGEEK	5	10	38.3	1181.54	-5.5	88	97	M2:Oxidation (M):1000.00;K5:Acetylation (K):30.64	VKAMANKFGEEKG	674.721	125.42	5.37971	0.048494
WP_000499793.1	K561	tRNA uridine-5-carboxymethylaminomethyl(34) synthesis enzyme MnmG [Escherichia coli]	QQDEIEK(+42.01)QLR	7	10	75.83	1327.67	-0.4	555	564		QQDEIEKQLRNEN	4125.64	767.245	5.37722	0.0026853
WP_001301604.1	K14	MULTISPECIES: enhanced serine sensitivity protein SseB [Enterobacteriaceae]	SETKNELEDLLEK(+42.01)AATEPAHRPAFFR	13	26	63.59	3040.53	5.1	2	27	K13:Acetylation (K):74.73	LEDLLEKAATEPA	340.364	63.464	5.36311	0.0174881
AIG66662.1	K1028	Exonuclease SbcC [Escherichia coli O157:H7 str. EDL933]	IPVQIK(+42.01)VK	6	8	45.78	965.627	-4.6	1023	1030	K6:Acetylation (K):13.67	RIPVQIKVKKING	1827.87	341.612	5.35072	0.0131304
AIG71643.1	K590	Succinate dehydrogenase flavoprotein subunit [Escherichia coli O157:H7 str. EDL933]	VYGGEADAADK(+42.01)AEAANK	11	17	119.89	1720.79	-0.3	580	596	K11:Acetylation (K):94.27	EADAADKAEAANK	395.617	74.0669	5.34134	0.0484735
AAG58231.1	K15	orf, hypothetical protein [Escherichia coli O157:H7 str. EDL933]	AELK(+42.01)SLSDTLEEVLSSSGEK	4	20	124.98	2163.08	1.2	12	31	K4:Acetylation (K):225.08	HLRAELKSLSDTL	3763.33	704.691	5.34041	0.00148434
AIG67689.1	K348	Phosphoethanolamine transferase EptA specific for the 1 phosphate group of core-lipid A [Escherichia coli O157:H7 str. EDL933]	IPTINIEPSNSDNTLC(+57.02)KK(+42.01)	18	18	69.2	2085.04	-0.7	331	348	C16:Carbamidomethylation:1000.00;K18:Acetylation (K):0.00	DNTLCKKNSCYDE	3823.57	717.384	5.32989	0.00150298
WP_001272349.1	K133	16S rRNA (guanine(1207)-N(2))-methyltransferase RsmC [Escherichia coli]	SAEQMLADYAPLNK(+42.01)VDSAR	14	19	121.03	2120.02	2.1	120	138		DYAPLNKVDSARR	4388.76	823.653	5.32841	0.00283207
AAG56872.1	K92	chemotaxis regulator transmits chemoreceptor signals to flagelllar motor components [Escherichia coli O157:H7 str. EDL933]	ADGAMSALPVLMVTAEAKK(+42.01)	19	19	89.22	1944.01	6	74	92	K19:Acetylation (K):0.00	VTAEAKKENIIAA	1760.65	330.643	5.32494	0.0133834
WP_000186648.1	K36	Cys-tRNA(Pro)/Cys-tRNA(Cys) deacylase YbaK [Escherichia coli]	ISFQIHTYEHDPAETNFGDEVVKK(+42.01)	24	24	86.06	2845.36	-1.3	13	36	K24:Acetylation (K):0.00	GDEVVKKLGLNPD	456.478	85.8939	5.31444	0.0491641
AIG71323.1	K78	Protein of unknown function DUF414 [Escherichia coli O157:H7 str. EDL933]	TPIPLGVTEK(+42.01)VTK	10	13	103.37	1423.83	-0.8	69	81	K10:Acetylation (K):9.42	PLGVTEKVTKQHK	23394.2	4403.02	5.31323	5.25052e-05
AAG58944	K309	orf, hypothetical protein	YC(+57.02)PSIEDK(+42.01)VM(+15.99)R	8	11	95.63	1454.65	-0.5	302	312	C2:Carbamidomethylation:1000.00	CPSIEDKVMRFAD	3431.7	646.894	5.30489	0.00154829
AAG56653.1	K379	possible enzyme [Escherichia coli O157:H7 str. EDL933]	EISPDFINVK(+42.01)GEVNGDIR	10	18	72.9	2043.03	-6.2	370	387		PDFINVKGEVNGD	315.721	59.6935	5.28904	0.0185055
AAG57682.1	K152	RNase III, ds RNA [Escherichia coli O157:H7 str. EDL933]	LDEISPGDK(+42.01)QK	9	11	76.17	1270.64	-4.3	144	154	K9:Acetylation (K):14.63	EISPGDKQKDPKT	1795.14	339.536	5.28703	0.0137654
WP_001301736.1	K397	nicotinate phosphoribosyltransferase [Escherichia coli]	AFDLPHIK(+42.01)K	8	9	72.78	1109.62	-1.6	390	398	K8:Acetylation (K):14.02	FDLPHIKKAS___	1549.01	294.216	5.26489	0.00949555
WP_000003820.1	K404	MULTISPECIES: pyruvate dehydrogenase (acetyl-transferring), homodimeric type [Bacteria]	GYGMGDAAEGK(+42.01)NIAHQVKK(+42.01)	11	19	120	2057	2.7	394	412	K11:Acetylation (K):43.57;K19:Acetylation (K):0.00	GDAAEGKNIAHQV	8135.13	1555.55	5.22974	0.000169021
WP_000003820.1	K412	MULTISPECIES: pyruvate dehydrogenase (acetyl-transferring), homodimeric type [Bacteria]	GYGMGDAAEGK(+42.01)NIAHQVKK(+42.01)	19	19	120	2057	2.7	394	412	K11:Acetylation (K):43.57;K19:Acetylation (K):0.00	IAHQVKKMNMDGV	8135.13	1555.55	5.22974	0.000169021
AIG71758.1	K9	hypothetical protein EDL933_5619 [Escherichia coli O157:H7 str. EDL933]	IYQEK(+42.01)GHQLPHIHIDYGK	5	18	54.86	2217.13	1.9	5	22	K5:Acetylation (K):31.17	IKIYQEKGHQLPH	293.099	56.132	5.2216	0.0194899
AIG70671.1	K108	SSU ribosomal protein S8p (S15Ae) [Escherichia coli O157:H7 str. EDL933]	VMAGLGIAVVSTSK(+42.01)GVMTDR	14	20	115.73	2033.06	0.1	95	114		AVVSTSKGVMTDR	1626.5	314.556	5.17078	0.0150167
AIG71643.1	K550	Succinate dehydrogenase flavoprotein subunit [Escherichia coli O157:H7 str. EDL933]	RDDVNFLK(+42.01)HTLAFR	8	14	74.06	1772.93	-5	543	556		DDVNFLKHTLAFR	360.214	69.7392	5.16516	0.0203591
AAG58313.1	K21	cell division protein [Escherichia coli O157:H7 str. EDL933]	WLQEHFSDK(+42.01)YVQQAQK	9	16	87.96	2076.01	-0.8	13	28	K9:Acetylation (K):104.80	QEHFSDKYVQQAQ	4550.25	883.694	5.14913	0.00345069
AIG66750.1	K12	hypothetical protein co-occurring with RecR [Escherichia coli O157:H7 str. EDL933]	GGLGNLMK(+42.01)QAQQM(+15.99)QEK	8	16	100.89	1817.88	-0.9	5	20	K8:Acetylation (K):52.72;M13:Oxidation (M):109.28	GLGNLMKQAQQMQ	2456.25	477.09	5.14839	0.00682986
AIG70153.1	K288	Exodeoxyribonuclease V beta chain [Escherichia coli O157:H7 str. EDL933]	NSYQLPESLEK(+42.01)FSQR	11	15	51.82	1866.91	-0.5	278	292		LPESLEKFSQRFL	357.307	69.6991	5.12642	0.0209808
AAG56096.1	K388	CoA-linked acetaldehyde dehydrogenase and iron-dependent alcohol dehydrogenase; pyruvate-formate-lyase deactivase [Escherichia coli O157:H7 str. EDL933]	VSYFGQK(+42.01)M(+15.99)K	7	9	73.21	1144.56	-1.6	382	390	K7:Acetylation (K):5.03;M8:Oxidation (M):1000.00	VSYFGQKMKTARI	6917.68	1358.37	5.09263	0.000212487
AIG66941.1	K58	tRNA-i(6)A37 methylthiotransferase [Escherichia coli O157:H7 str. EDL933]	EKAQEK(+42.01)VFHQLGR	6	13	90.55	1610.85	-1.7	53	65	K6:Acetylation (K):82.63	REKAQEKVFHQLG	4681.87	921.305	5.08177	0.00371978
AAG57786.1	K177	ribonucleoside-diphosphate reductase 2, beta chain [Escherichia coli O157:H7 str. EDL933]	GK(+42.01)LTNTADLIR	2	11	49.1	1242.69	-2.5	176	186		YFSSRGKLTNTAD	3473.66	686.73	5.05827	0.00208339
WP_000057165.1	K326	3-phosphoserine/phosphohydroxythreonine transaminase [Escherichia coli]	LFLEESFAAGLHALK(+42.01)GHR	15	18	100.92	2037.08	-4.6	312	329		AGLHALKGHRVVG	3308.6	654.159	5.0578	0.00208459
AAG54314.1	K635	chaperone Hsp70; DNA biosynthesis; autoregulated heat shock proteins [Escherichia coli O157:H7 str. EDL933]	DDDVVDAEFEEVK(+42.01)DKK	13	16	149.37	1921.88	0.7	623	638	K13:Acetylation (K):52.04	AEFEEVKDKK___	28337.1	5617.07	5.04481	1.07259e-05
AAG54382.1	K62	acetolactate synthase III, valine sensitive, small subunit [Escherichia coli O157:H7 str. EDL933]	VLEQIEK(+42.01)QLYK	7	11	84.3	1431.8	6.3	56	66	K7:Acetylation (K):44.28	VLEQIEKQLYKLV	2295.09	458.935	5.00091	0.00791032
WP_001301572.1	K12	tRNA uridine 5-oxyacetic acid(34) methyltransferase CmoM [Escherichia coli]	NFDDIAEK(+42.01)FSR	8	11	77.06	1382.65	-3.1	5	15		FDDIAEKFSRNIY	1448.64	289.935	4.99642	0.0119701
AAG58091.1	K128	orf, hypothetical protein [Escherichia coli O157:H7 str. EDL933]	VMC(+57.02)HDAVEVLHK(+42.01)MIPDNSLR	12	20	110.58	2405.17	-2.1	117	136	C3:Carbamidomethylation:1000.00	AVEVLHKMIPDNS	6905.14	1385.08	4.98537	0.000254679
AAG56866.1	K560	arginine tRNA synthetase [Escherichia coli O157:H7 str. EDL933]	LAQLTAK(+42.01)TLK	7	10	66.64	1127.69	-1.6	554	563	K7:Acetylation (K):9.08	LAQLTAKTLKLGL	4600.37	935.671	4.91665	0.00448081
WP_000227811.1	K44	MULTISPECIES: lipopolysaccharide N-acetylglucosaminyltransferase [Enterobacteriaceae]	IVC(+57.02)IK(+42.01)NPGYSNYTFVNDNC(+57.02)SIHR	5	23	107.37	2812.31	2.4	40	62	C3:Carbamidomethylation:1000.00;C19:Carbamidomethylation:1000.00	NRIVCIKNPGYSN	4604.22	937.012	4.91373	0.00449569
AAG55455.1	K126	hypothetical protein Z1321 [Escherichia coli O157:H7 str. EDL933]	IAGLPKPVK(+42.01)C(+57.02)I	9	11	71.87	1236.73	-0.5	118	128	K9:Acetylation (K):44.44;C10:Carbamidomethylation:1000.00	GLPKPVKCI____	8252.97	1688.68	4.88723	0.00030107
AIG66314.1	K276	GMP reductase [Escherichia coli O157:H7 str. EDL933]	FMLFYGM(+15.99)SSESAMK(+42.01)R	14	15	92.31	1841.82	-0.1	263	277	M7:Oxidation (M):54.67;K14:Acetylation (K):1000.00	SSESAMKRHVGGV	2387.79	492.972	4.84367	0.00927246
AIG67812.1	K80	Glucans biosynthesis protein G precursor [Escherichia coli O157:H7 str. EDL933]	YSPDYFTFGDVQHDKDTVK(+42.01)	19	19	53.68	2303.04	-1.4	62	80	K19:Acetylation (K):0.00	HDKDTVKDLGFAG	12864.9	2656.13	4.84347	0.000114673
AIG66931.1	K68	Glutamate Aspartate transport ATP-binding protein GltL [Escherichia coli O157:H7 str. EDL933]	TVNGLEPVQQGEITVDGIVVNDK(+42.01)	23	23	41.3	2465.26	3.9	46	68		GIVVNDKKTDLAK	299.541	61.9664	4.83393	0.0264266
AIG70521.1	K279	rRNA small subunit methyltransferase I [Escherichia coli O157:H7 str. EDL933]	NALYK(+42.01)YALEQQG	5	12	51.42	1438.71	-0.3	275	286		KKNALYKYALEQQ	1616.91	334.504	4.83377	0.0194426
WP_000529948.1	K114	30S ribosomal protein S3 [Escherichia coli]	KPELDAK(+42.01)LVADSITSQLER	7	19	125.22	2154.15	0.3	108	126	K7:Acetylation (K):23.15	KPELDAKLVADSI	9869.23	2051.07	4.81174	0.000321746
AIG66346.1	K151	3-methyl-2-oxobutanoate hydroxymethyltransferase [Escherichia coli O157:H7 str. EDL933]	AVPVC(+57.02)GHLGLTPQSVNIFGGYK(+42.01)VQGR	22	26	125.84	2795.45	-0.7	130	155	C5:Carbamidomethylation:1000.00	NIFGGYKVQGRGD	1430.87	298.336	4.79619	0.0142857
AAG57102.1	K33	putative UDP-galactose 4-epimerase [Escherichia coli O157:H7 str. EDL933]	NLDK(+42.01)QQSHFYPEITQIGDVR	4	20	149.43	2429.2	-1.8	30	49		NIKNLDKQQSHFY	7019.72	1464.58	4.79299	0.000354074
AAG57643	K104	orf, hypothetical protein	NTDIAEELELPPVK(+42.01)IHC(+57.02)SILAEDAIK	14	26	133.53	2959.52	2.2	91	116	K14:Acetylation (K):7.65;C17:Carbamidomethylation:1000.00	LELPPVKIHCSIL	60209.1	12564.2	4.79209	1.00899e-09
AAG56096.1	K277	CoA-linked acetaldehyde dehydrogenase and iron-dependent alcohol dehydrogenase; pyruvate-formate-lyase deactivase [Escherichia coli O157:H7 str. EDL933]	FATHGGYLLQGK(+42.01)ELK	12	15	136.28	1702.9	-0.1	266	280	K12:Acetylation (K):57.45	GYLLQGKELKAVQ	52870.2	11034	4.79157	1.01144e-09
WP_001220233.1	K136	MULTISPECIES: adenylate kinase [Enterobacteriaceae]	VYHVK(+42.01)FNPPKVEGK	5	14	120.4	1682.91	-1	132	145	K5:Acetylation (K):115.97	GRVYHVKFNPPKV	49308.2	10377.3	4.75156	1.21709e-09
AIG67406.1	K210	Dihydroorotate dehydrogenase [Escherichia coli O157:H7 str. EDL933]	QNDLQAMHHK(+42.01)YVPIAVK	10	17	86.66	2033.05	2.3	201	217	K10:Acetylation (K):43.57	LQAMHHKYVPIAV	2429.6	514.782	4.71968	0.0105281
AAG54419.1	K302	pyruvate dehydrogenase (dihydrolipoyltransacetylase component) [Escherichia coli O157:H7 str. EDL933]	QEAAAPAPAAK(+42.01)AEAPAAAPAAK	11	22	143.54	2014.05	-1.5	292	313	K11:Acetylation (K):118.01	APAPAAKAEAPAA	4528.52	959.563	4.71935	0.00561894
WP_001218882.1	K119	integrase arm-type DNA-binding domain-containing protein [Escherichia coli]	QWAQSHSDK(+42.01)VLK	9	12	69.65	1467.75	2.7	111	122	K9:Acetylation (K):13.38	AQSHSDKVLKSLE	1993.82	425.839	4.6821	0.021907
AAG59211.1	K661	B12-dependent homocysteine-N5-methyltetrahydrofolate transmethylase, repressor of metE and metF [Escherichia coli O157:H7 str. EDL933]	SWEVNK(+42.01)R	6	7	49.61	959.482	-1	656	662		RSWEVNKRLEYSL	2163.11	462.744	4.67453	0.0110306
AAG57174.1	K314	putative ATPase [Escherichia coli O157:H7 str. EDL933]	LAEK(+42.01)YHTQLLGQMPLHISLR	4	20	130.21	2389.29	3.7	311	330		AEKLAEKYHTQLL	5240.83	1122.47	4.66903	0.00231342
AIG69608.1	K176	NADH-ubiquinone oxidoreductase chain I [Escherichia coli O157:H7 str. EDL933]	DKGEAENEAKPIDVK(+42.01)SLLP	15	19	67.25	2094.08	-2.8	162	180	K15:Acetylation (K):17.91	AKPIDVKSLLP__	7196.36	1547.69	4.64974	0.000454354
AIG71936.1	K30	RepFIB replication protein A (plasmid) [Escherichia coli O157:H7 str. EDL933]	LGVFVPTLKSLK(+42.01)	12	12	72.27	1342.82	-1.9	19	30	K12:Acetylation (K):12.33	PTLKSLKNSKKNT	2120.11	456.366	4.64564	0.0113659
WP_000050139.1	K289	MULTISPECIES: bifunctional phosphopantothenoylcysteine decarboxylase/phosphopantothenate--cysteine ligase CoaBC [Enterobacteriaceae]	AATVAPEK(+42.01)IK	8	10	70.5	1068.62	-2.6	282	291	K8:Acetylation (K):5.99	ATVAPEKIKKQAT	5465.08	1176.79	4.64404	0.00239374
AIG71912.1	K804	Lipoprotein, ToxR-activated, TagA (plasmid) [Escherichia coli O157:H7 str. EDL933]	SLTPAPEGLTYTVNGQALPAKENEGC(+57.02)IVSVNSGK(+42.01)R	34	35	57.68	3698.86	-1.4	771	805	C26:Carbamidomethylation:1000.00;K34:Acetylation (K):7.38	VSVNSGKRYCLPV	1293.75	282.697	4.57645	0.0174197
AAG55207.1	K497	orf, hypothetical protein [Escherichia coli O157:H7 str. EDL933]	SAIC(+57.02)EPLQGENAWSYAEK(+42.01)LK	18	20	77.56	2335.12	2	480	499	C4:Carbamidomethylation:1000.00;K18:Acetylation (K):9.40	AWSYAEKLKLAIS	227.526	49.8849	4.56101	0.00942085
AIG70577.1	K231	Lipopolysaccharide ABC transporter, ATP-binding protein LptB [Escherichia coli O157:H7 str. EDL933]	AYIVSQGHLIAHGTPTEILQDEHVK(+42.01)R	25	26	89.13	2953.54	-0.3	207	232		LQDEHVKRVYLGE	3207.12	704.38	4.5531	0.00391518
WP_000645203.1	K75	MULTISPECIES: zinc-binding dehydrogenase [Enterobacteriaceae]	GHEFAGC(+57.02)IAQVGEKVK(+42.01)	16	16	116.19	1770.87	1.5	60	75	C7:Carbamidomethylation:1000.00;K16:Acetylation (K):0.00	QVGEKVKDWKVGQ	1899.17	418.521	4.53781	0.0245865
AAG59184.1	K6	RNA polymerase, beta prime subunit [Escherichia coli O157:H7 str. EDL933]	DLLK(+42.01)FLK	4	7	54.72	917.559	-4.4	3	9	K4:Acetylation (K):19.05	_MKDLLKFLKAQT	25690.9	5682.67	4.52092	3.68207e-05
AAG58449.1	K30	30S ribosomal subunit protein S12 [Escherichia coli O157:H7 str. EDL933]	S(+42.01)NVPALEAC(+57.02)PQK(+42.01)R	12	13	62.83	1552.77	-4.4	19	31	C9:Carbamidomethylation:1000.00	LEACPQKRGVCTR	173.211	38.3349	4.51835	0.00987233
AIG69795.1	K114	Thiol peroxidase, Bcp-type [Escherichia coli O157:H7 str. EDL933]	SFMGK(+42.01)TYDGIHR	5	12	113.53	1452.68	0.8	110	121		EKSFMGKTYDGIH	17519.7	3884.74	4.50989	0.000244604
AIG70439.1	K578	RNA polymerase sigma factor RpoD [Escherichia coli O157:H7 str. EDL933]	FGIDMNTDHTLEEVGK(+42.01)QFDVTR	16	22	130.1	2593.21	-1.2	563	584		TLEEVGKQFDVTR	3806.16	845.204	4.50324	0.00417406
AIG70755.1	K350	Transcription accessory protein (S1 RNA-binding domain) [Escherichia coli O157:H7 str. EDL933]	VAVVDATGK(+42.01)LVATDTIYPHTGQAAK	9	25	103.24	2567.36	8.1	342	366	K9:Acetylation (K):87.91	VVDATGKLVATDT	1819.03	408.984	4.44769	0.0264493
WP_001147332.1	K28	MULTISPECIES: alanine racemase [Enterobacteriaceae]	ELAPASK(+42.01)MVAVVK	7	13	46.71	1383.78	4.1	22	34	K7:Acetylation (K):17.08	ELAPASKMVAVVK	1328.58	299.387	4.43765	0.0197919
AAG58488.1	K296	putative membrane protein; interferes with cell division [Escherichia coli O157:H7 str. EDL933]	RTEPAAPVASTK(+42.01)APAATSTPAPK	12	23	106.03	2261.2	-0.3	285	307	K12:Acetylation (K):78.25	APVASTKAPAATS	2237.66	507.214	4.41167	0.0145315
AAG59047.1	K77	orf, hypothetical protein [Escherichia coli O157:H7 str. EDL933]	DYEEDFK(+42.01)TALLR	7	12	124.89	1540.74	2.2	71	82		DYEEDFKTALLRA	18957.3	4297.88	4.41085	0.000298195
AIG67887.1	K68	ABC transporter, periplasmic spermidine putrescine-binding protein PotD [Escherichia coli O157:H7 str. EDL933]	VIYSTYESNETMYAK(+42.01)LK	15	17	111.82	2081	-1	54	70	K15:Acetylation (K):5.03	NETMYAKLKTYKD	2341.13	533.852	4.38536	0.0149441
AAG58630.1	K371	oligopeptidase A [Escherichia coli O157:H7 str. EDL933]	AVNGLFEVVK(+42.01)R	10	11	85.87	1272.72	0.4	362	372		GLFEVVKRIYGIT	4500.01	1028.53	4.37519	0.00842936
WP_001295403.1	K76	MULTISPECIES: pyruvate kinase PykF [Enterobacteriaceae]	TM(+15.99)K(+42.01)LEGGNDVSLK	3	13	85.88	1448.72	-1.5	74	86	M2:Oxidation (M):1000.00;K3:Acetylation (K):149.94	PEIRTMKLEGGND	5959.18	1364.56	4.36712	0.00351449
WP_000994905.1	K330	MULTISPECIES: murein tripeptide/oligopeptide ABC transporter ATP-binding protein OppF [Enterobacteriaceae]	HAVSC(+57.02)LK(+42.01)VDPL	7	11	67.16	1279.66	5.2	324	334	C5:Carbamidomethylation:1000.00	HAVSCLKVDPL__	3599.09	824.327	4.36609	0.00498629
AIG69828.1	K467	GTP-binding protein EngA [Escherichia coli O157:H7 str. EDL933]	EGENPYANK(+42.01)R	9	10	90.44	1218.56	-0.4	459	468		ENPYANKRNTLTP	5558.68	1280.73	4.34025	0.00365003
WP_001310491.1	K1468	glutamate synthase large subunit [Escherichia coli]	SSDVK(+42.01)ALLGHR	5	11	89.84	1223.66	-3	1464	1474		PKSSDVKALLGHR	3971.25	915.224	4.3391	0.00880281
AAG55962.1	K414	isocitrate dehydrogenase, specific for NADP+ [Escherichia coli O157:H7 str. EDL933]	C(+57.02)SEFGDAIIK(+42.01)NM(+15.99)	10	12	75.34	1441.62	3.3	405	416	C1:Carbamidomethylation:1000.00	FGDAIIKNM____	269.806	62.4688	4.31904	0.0403323
AAG57998.1	K50	putative transcriptional regulator [Escherichia coli O157:H7 str. EDL933]	VAGTGAYGK(+42.01)FLGR	9	13	39.66	1337.71	-1.1	42	54		GTGAYGKFLGRQL	310.824	72.0188	4.31588	0.0404399
AIG71262.1	K60	Porphobilinogen deaminase [Escherichia coli O157:H7 str. EDL933]	GDVILDTPLAK(+42.01)VGGK	11	15	79.79	1523.86	-1.7	50	64	K11:Acetylation (K):14.19	LDTPLAKVGGKGL	3240.58	754.321	4.29602	0.00546586
AIG66293.1	K286	rRNA small subunit methyltransferase H [Escherichia coli O157:H7 str. EDL933]	ALGK(+42.01)LMPGEEEVAENPR	4	17	132.76	1880.93	-1.1	283	299		QLRALGKLMPGEE	12052.9	2813.55	4.28388	0.000347593
AAG59167.1	K223	orf, hypothetical protein [Escherichia coli O157:H7 str. EDL933]	EQEK(+42.01)TAIIPGNVKDE	4	15	67.04	1711.86	4.1	220	234	K4:Acetylation (K):91.09	YRREQEKTAIIPG	331.004	77.9425	4.24677	0.0428752
WP_001054527.1	K249	MULTISPECIES: transcription termination factor Rho [Enterobacteriaceae]	HVQVAEMVIEK(+42.01)AK	11	13	118.69	1522.82	2.2	239	251	K11:Acetylation (K):26.31	AEMVIEKAKRLVE	1495.09	353.389	4.23073	0.0240277
AIG66302.1	K8	UDP-N-acetylmuramate--alanine ligase [Escherichia coli O157:H7 str. EDL933]	MNTQQLAK(+42.01)LR	8	10	100.77	1243.67	-1.1	1	10		NTQQLAKLRSIVP	8165.47	1934.55	4.22087	0.000979338
AAG58630.1	K660	oligopeptidase A [Escherichia coli O157:H7 str. EDL933]	GGSEEPMDLFK(+42.01)R	11	12	102.94	1406.65	-1.4	650	661		EPMDLFKRFRGRE	10479.4	2483.99	4.21878	0.000918587
AIG69625.1	K4	Acetate kinase [Escherichia coli O157:H7 str. EDL933]	SSK(+42.01)LVLVLNC(+57.02)GSSSLK	3	16	114.02	1732.94	-0.3	2	17	K3:Acetylation (K):143.78;C10:Carbamidomethylation:1000.00	___MSSKLVLVLN	7611.16	1805.72	4.21504	0.000989855
AIG70348.1	K219	hypothetical protein EDL933_4195 [Escherichia coli O157:H7 str. EDL933]	YINNK(+42.01)LSKIE	5	10	72.84	1262.69	-3	215	224	K5:Acetylation (K):57.45	MKYINNKLSKIE_	278.177	66.0477	4.21176	0.0441711
AAG58651.1	K105	orf, hypothetical protein [Escherichia coli O157:H7 str. EDL933]	GEWDK(+42.01)IKK	5	8	69.53	1044.56	1.7	101	108	K5:Acetylation (K):19.05	VKGEWDKIKKDM_	5624.33	1338.89	4.20073	0.00445006
AIG66216.1	K37	Transaldolase [Escherichia coli O157:H7 str. EDL933]	LIDDAVAWAK(+42.01)QQSNDR	10	16	129.57	1870.92	1	28	43		DAVAWAKQQSNDR	4570.35	1088.44	4.19899	0.0104322
AIG66961.1	K63	SeqA protein, negative modulator of initiation of replication [Escherichia coli O157:H7 str. EDL933]	VASPAIVEAKPIK(+42.01)TIK	13	16	99.65	1706.03	-14.4	51	66	K13:Acetylation (K):19.05	VEAKPIKTIKDKV	13792	3286.92	4.19602	0.000416081
AIG66961.1	K66	SeqA protein, negative modulator of initiation of replication [Escherichia coli O157:H7 str. EDL933]	VASPAIVEAKPIKTIK(+42.01)	16	16	53.25	1706.03	0.9	51	66	K16:Acetylation (K):12.33	KPIKTIKDKVRAM	13792	3286.92	4.19602	0.000416081
AAG54407.1	K139	putative DNA repair protein [Escherichia coli O157:H7 str. EDL933]	VLVVDVSPETQLK(+42.01)R	13	14	69.14	1623.92	1.4	127	140		SPETQLKRTMQRD	1467.15	350.168	4.18985	0.0249793
AAG55931.1	K180	putative peptidase T [Escherichia coli O157:H7 str. EDL933]	VAFTPDEEVGKGAK(+42.01)	14	14	84.73	1488.75	-4.2	167	180	K14:Acetylation (K):5.77	EVGKGAKHFDVDA	2013.25	487.377	4.13078	0.0196698
AIG71643.1	K597	Succinate dehydrogenase flavoprotein subunit [Escherichia coli O157:H7 str. EDL933]	VYGGEADAADKAEAANKK(+42.01)	18	18	78.13	1848.89	-5.1	580	597	K18:Acetylation (K):0.00	AEAANKKEKANG_	1596.48	386.818	4.12722	0.0345069
AIG70554.1	K84	Cell division protein FtsH [Escherichia coli O157:H7 str. EDL933]	LLDNLLTK(+42.01)NVK	8	11	81.78	1311.78	-1.9	77	87	K8:Acetylation (K):13.38	LDNLLTKNVKVVG	1353.62	329.054	4.11368	0.0268665
AAG55051.1	K94	2-oxoglutarate dehydrogenase (dihydrolipoyltranssuccinase E2 component) [Escherichia coli O157:H7 str. EDL933]	SEEK(+42.01)ASTPAQR	4	11	98.56	1244.6	0.3	91	101		SAKSEEKASTPAQ	96986.2	23734.5	4.08629	2.75929e-11
AIG69550.1	K180	DNA-binding capsular synthesis response regulator RcsB [Escherichia coli O157:H7 str. EDL933]	SIK(+42.01)TISSQK	3	9	80.93	1032.58	-2	178	186	K3:Acetylation (K):78.19	KLNRSIKTISSQK	19040.3	4660.48	4.08548	0.000579691
AAG55943.1	K36	unknown protein encoded by prophage CP-933C [Escherichia coli O157:H7 str. EDL933]	FDEILK(+42.01)QR	6	8	84.27	1089.58	-1.3	31	38		KFDEILKQRDKYH	8769.26	2154.04	4.07108	0.00120491
WP_001302717.1	K12	MULTISPECIES: PerC family transcriptional regulator [Escherichia]	MLHDHLAEC(+57.02)LEK(+42.01)K	12	13	98.22	1664.8	-1.1	1	13	C9:Carbamidomethylation:1000.00;K12:Acetylation (K):0.00	LAECLEKKGLYRR	1604.6	394.504	4.06737	0.0363046
AAG55375.1	K148	thioredoxin reductase [Escherichia coli O157:H7 str. EDL933]	NQK(+42.01)VAVIGGGNTAVEEALYLSNIASEVHLIHR	3	32	167.69	3443.82	-2	146	177		FFYRNQKVAVIGG	12991.6	3195.55	4.06552	0.00054513
AIG71203.1	K265	ATP synthase alpha chain [Escherichia coli O157:H7 str. EDL933]	GEDALIIYDDLSK(+42.01)QAVAYR	13	19	34.48	2181.1	15.4	253	271		IYDDLSKQAVAYR	233.028	57.5363	4.05011	0.0167314
AIG67559.1	K241	Serine/threonine protein kinase [Escherichia coli O157:H7 str. EDL933]	EYPPHIHK(+42.01)K	8	9	74.76	1189.62	-4	234	242	K8:Acetylation (K):0.00	YPPHIHKKLITIV	2170.19	538.298	4.03157	0.0219361
WP_000023170.1	K4	SASA family carbohydrate esterase [Escherichia coli]	SIK(+42.01)HYDVVR	3	9	51.79	1157.62	3.2	2	10		___MSIKHYDVVR	2081.76	516.521	4.03034	0.0219658
AIG71298.1	K103	Twin-arginine translocation protein TatB [Escherichia coli O157:H7 str. EDL933]	SYVANDPEK(+42.01)ASDEAHTIHNPVVK	9	23	103.28	2562.24	-0.8	95	117	K9:Acetylation (K):38.49	VANDPEKASDEAH	1931.94	481.059	4.01602	0.0379325
AAG55442.1	K2	putative dehydrogenase [Escherichia coli O157:H7 str. EDL933]	MK(+42.01)YQQLENLESGWK	2	14	95.35	1794.86	0.1	1	14	K2:Acetylation (K):150.01	_____MKYQQLEN	4957.56	1237.33	4.00666	0.00589087
AIG68366.1	K109	Phenazine biosynthesis protein PhzF [Escherichia coli O157:H7 str. EDL933]	VTIEK(+42.01)HHDGYR	5	11	82.39	1395.69	-6.5	105	115		HRVTIEKHHDGYR	1545.23	386.497	3.99804	0.0300439
CBM37283.1	K20	unnamed protein product [Escherichia coli O157:H7 str. EDL933]	ALAAALGQIEK(+42.01)QFGK	11	15	136.13	1585.88	1.6	10	24	K11:Acetylation (K):51.96	ALGQIEKQFGKGS	30116.3	7538.63	3.99493	0.000135705
AAG54314.1	K637	chaperone Hsp70; DNA biosynthesis; autoregulated heat shock proteins [Escherichia coli O157:H7 str. EDL933]	DDDVVDAEFEEVKDK(+42.01)K	15	16	120.55	1921.88	2.2	623	638	K15:Acetylation (K):0.00	FEEVKDKK_____	7999.14	2002.72	3.99413	0.00149004
WP_001298109.1	K237	MULTISPECIES: ribose-phosphate diphosphokinase [Enterobacteriaceae]	AAEALK(+42.01)ER	6	8	62.98	928.498	0.9	232	239		KAAEALKERGAKR	9472.18	2374.94	3.98839	0.00140516
WP_000786773.1	K105	transcriptional regulator [Escherichia coli]	GAISEK(+42.01)ETQPSGR	6	13	95.07	1400.69	-3.3	100	112		KGAISEKETQPSG	7630.33	1915.77	3.98292	0.00152168
WP_001054789.1	K204	MULTISPECIES: TerD family protein [Escherichia]	EKPAISLTK(+42.01)R	9	10	78.7	1183.69	-0.3	196	205	K9:Acetylation (K):85.08	PAISLTKRDNFGE	8597.58	2165.37	3.97049	0.00145297
WP_000290354.1	K20	hypothetical protein [Escherichia coli]	DFHEK(+42.01)NIQIER	5	11	75.02	1469.73	-3.8	16	26		GRDFHEKNIQIER	3475.39	875.583	3.96923	0.00846437
WP_000906941.1	K892	HTH-type transcriptional regulator MalT [Escherichia coli]	QAAVQHAQK(+42.01)LLK	9	12	88.17	1375.79	-0.5	884	895	K9:Acetylation (K):20.70	AVQHAQKLLKMMG	1392.24	350.951	3.96706	0.030965
AIG70112.1	K105	Enolase [Escherichia coli O157:H7 str. EDL933]	SK(+42.01)FGANAILAVSLANAK	2	17	142.25	1715.96	1.2	104	120	K2:Acetylation (K):329.82	GTENKSKFGANAI	74464	18798	3.96127	5.46567e-08
WP_000529948.1	K79	30S ribosomal protein S3 [Escherichia coli]	VTIHTARPGIVIGK(+42.01)K	14	15	99.6	1630.99	-2.4	66	80	K14:Acetylation (K):7.65	PGIVIGKKGEDVE	27574	6979.55	3.95069	0.000151929
AIG71663.1	K13	3'-to-5' exoribonuclease RNase R [Escherichia coli O157:H7 str. EDL933]	EAEK(+42.01)YANPIPSR	4	12	113.32	1415.7	1.8	10	21		QEREAEKYANPIP	10090	2566.6	3.93128	0.00156379
AAG59184.1	K9	RNA polymerase, beta prime subunit [Escherichia coli O157:H7 str. EDL933]	FLK(+42.01)AQTK	3	7	54.12	876.507	-0.8	7	13	K3:Acetylation (K):51.96	DLLKFLKAQTKTE	12539.9	3207.17	3.90996	0.000755839
WP_000086716.1	K198	MULTISPECIES: phosphate acetyltransferase [Enterobacteriaceae]	TRPDLSEIFDDSSK(+42.01)AK	14	16	105.13	1849.91	-0.5	185	200	K14:Acetylation (K):9.40	IFDDSSKAKVNNV	24216.7	6197.52	3.90748	0.000169729
AIG67419.1	K296	Outer membrane protein A precursor [Escherichia coli O157:H7 str. EDL933]	AQSVVDYLISK(+42.01)GIPADK	11	17	110.16	1844.99	-5.2	286	302	K11:Acetylation (K):49.37	VDYLISKGIPADK	1488.93	381.362	3.90424	0.0329307
WP_000072077.1	K11	DNA topoisomerase (ATP-hydrolyzing) subunit B [Escherichia coli]	SNSYDSSSIK(+42.01)VLK	10	13	107.1	1468.74	2	2	14	K10:Acetylation (K):37.54	YDSSSIKVLKGLD	21270.2	5469.54	3.88885	0.000875658
AAG54966.1	K299	D-alanyl-D-alanine carboxypeptidase, fraction A; penicillin-binding protein 5 [Escherichia coli O157:H7 str. EDL933]	FFETVNPLK(+42.01)VGK	9	12	112.77	1419.78	-2.6	291	302	K9:Acetylation (K):29.32	ETVNPLKVGKEFA	1942.44	502.918	3.86235	0.0433251
WP_000375956.1	K450	MULTISPECIES: glucan biosynthesis protein OpgD [Enterobacteriaceae]	TGMGGFPEGWAPGEHYPEK(+42.01)WAR	19	22	63.74	2501.12	-6.3	432	453		GEHYPEKWARRFA	219.659	57.0813	3.84817	0.0211775
AAG56767.1	K11	orf, hypothetical protein [Escherichia coli O157:H7 str. EDL933]	ANKPSAEELK(+42.01)K	10	11	66.14	1255.68	-0.7	2	12	K10:Acetylation (K):8.69	PSAEELKKNLSEM	9478.42	2472.21	3.83399	0.00187914
AIG70410.1	K122	ADP-ribose pyrophosphatase [Escherichia coli O157:H7 str. EDL933]	EAIEEAGLIVK(+42.01)R	11	12	89.59	1368.76	9.9	112	123		EAGLIVKRTKPVL	1727.04	453.752	3.80613	0.0455124
AAG58304.1	K334	protein chain initiation factor IF-2 [Escherichia coli O157:H7 str. EDL933]	GSQVIK(+42.01)AMMK	6	10	96.3	1133.59	-0.2	329	338	K6:Acetylation (K):68.07	KGSQVIKAMMKLG	47005.3	12475.2	3.76791	1.45082e-07
AIG68127.1	K269	UTP--glucose-1-phosphate uridylyltransferase [Escherichia coli O157:H7 str. EDL933]	SHDC(+57.02)GNK(+42.01)LGYM(+15.99)QAFVEYGIR	7	20	108.37	2402.08	2.4	263	282	C4:Carbamidomethylation:1000.00	SHDCGNKLGYMQA	164.931	43.7842	3.76691	0.0233179
AIG67369.1	K100	SSU ribosomal protein S1p [Escherichia coli O157:H7 str. EDL933]	HEAWITLEK(+42.01)AYEDAETVTGVINGK	9	24	109.38	2715.34	-0.3	92	115	K9:Acetylation (K):88.89	AWITLEKAYEDAE	4605.9	1223.61	3.76419	0.0179579
AAG58317.1	K348	putative GTP-binding factor [Escherichia coli O157:H7 str. EDL933]	QPEK(+42.01)VEFMWDDYHR	4	14	98.58	1920.85	-2.7	345	358		EAKQPEKVEFMWD	1451.2	385.996	3.75964	0.0380081
AAG58518.1	K392	maltodextrin phosphorylase [Escherichia coli O157:H7 str. EDL933]	TWPGDEK(+42.01)VWAK	7	11	73.17	1357.67	-0.1	386	396	K7:Acetylation (K):9.86	TWPGDEKVWAKLA	13056.7	3481.98	3.74978	0.00106417
AAG58518.1	K396	maltodextrin phosphorylase [Escherichia coli O157:H7 str. EDL933]	TWPGDEKVWAK(+42.01)	11	11	38.58	1357.67	1.5	386	396	K11:Acetylation (K):11.12	DEKVWAKLAVVHD	13056.7	3481.98	3.74978	0.00106417
WP_000809051.1	K327	MULTISPECIES: RNA polymerase factor sigma-54 [Enterobacteriaceae]	SNLQDAK(+42.01)WLIK	7	11	80.72	1356.74	6.3	321	331	K7:Acetylation (K):61.37	SNLQDAKWLIKSL	3729.77	998.343	3.73596	0.0116766
WP_001292822.1	K725	MULTISPECIES: formate C-acetyltransferase [Enterobacteriaceae]	EMLLDAM(+15.99)ENPEK(+42.01)YPQLTIR	12	19	109.27	2348.14	9.1	714	732	M7:Oxidation (M):68.60;K12:Acetylation (K):1000.00	AMENPEKYPQLTI	1835.8	494.304	3.7139	0.04938
WP_010904935.1	K75	heme ABC transporter ATP-binding protein [Escherichia coli]	LFNKPLNEWSITELAK(+42.01)HR	16	18	92.57	2237.2	0	60	77	K16:Acetylation (K):96.93	SITELAKHRAVMR	1730.18	467.116	3.70395	0.0498192
AAG57361.1	K5	3-demethylubiquinone-9 3-methyltransferase and 2-octaprenyl-6-hydroxy phenol methylase [Escherichia coli O157:H7 str. EDL933]	MNAEK(+42.01)SPVNHNVDHEEIAK	5	19	101.46	2203.03	-5.6	1	19	K5:Acetylation (K):47.75	__MNAEKSPVNHN	4052.34	1102.68	3.675	0.0201374
AIG69625.1	K98	Acetate kinase [Escherichia coli O157:H7 str. EDL933]	IVHGGEK(+42.01)YTSSVVIDESVIQGIK	7	23	120.35	2499.32	0.1	92	114	K7:Acetylation (K):212.46	IVHGGEKYTSSVV	6374.66	1754.22	3.63389	0.0029628
WP_000191362.1	K218	ACP S-malonyltransferase [Escherichia coli]	LAVELAK(+42.01)ITFNAPTVPVVNNVDVK	7	24	113.47	2592.45	-9.5	212	235	K7:Acetylation (K):115.10	LAVELAKITFNAP	2206.1	608.036	3.62824	0.0345836
AAG55812.1	K43	acetylation of N-terminal alanine of 30S ribosomal subunit protein S5 [Escherichia coli O157:H7 str. EDL933]	HFLK(+42.01)PWEPVRDESHC(+57.02)YPSGWQAR	4	23	82.25	2923.36	0.4	40	62	C15:Carbamidomethylation:1000.00	ENRHFLKPWEPVR	6792.17	1872.83	3.62669	0.00300462
WP_000572668.1	K1152	MULTISPECIES: chromosome partition protein MukB [Enterobacterales]	SMSDK(+42.01)ALGALR	5	11	87.98	1189.61	-1.6	1148	1158		LRSMSDKALGALR	3716.04	1026.35	3.62064	0.0137318
AIG70541.1	K494	Polyribonucleotide nucleotidyltransferase [Escherichia coli O157:H7 str. EDL933]	EGDNYVVLSDILGDEDHLGDMDFK(+42.01)VAGSR	24	29	130.19	3207.47	1.4	471	499		LGDMDFKVAGSRD	10453.4	2905.81	3.59741	0.00296117
AIG66971.1	K62	Putative exported protein [Escherichia coli O157:H7 str. EDL933]	TSDKPVWMDQAEK(+42.01)ATGDFY	13	19	64.15	2229.99	1.9	50	68	K13:Acetylation (K):18.04	WMDQAEKATGDFY	142.485	39.6344	3.59499	0.0286672
WP_000138043.1	K35	MULTISPECIES: mischarged aminoacyl-tRNA deacylase [Enterobacteriaceae]	VVTHEAVGK(+42.01)C(+57.02)EAVSEIR	9	17	111.74	1924.97	-1.4	27	43	C10:Carbamidomethylation:1000.00	THEAVGKCEAVSE	12910	3594.68	3.59143	0.00150098
AIG68516.1	K9	tRNA(Cytosine32)-2-thiocytidine synthetase [Escherichia coli O157:H7 str. EDL933]	M(+15.99)QENQQITK(+42.01)K	9	10	86.25	1304.64	2.8	1	10	M1:Oxidation (M):1000.00;K9:Acetylation (K):0.00	ENQQITKKEQYNL	218.326	60.819	3.58977	0.028849
AAG54993.1	K103	putative ATP-binding protein in pho regulon [Escherichia coli O157:H7 str. EDL933]	GQIQDIEPEQIHLAIK(+42.01)EAR	16	19	119.96	2229.18	-0.9	88	106		QIHLAIKEARVLE	5581.49	1558.09	3.58227	0.0111037
WP_000075400.1	K16	LacI family DNA-binding transcriptional regulator [Escherichia coli]	VAGVSK(+42.01)STVSR	6	11	75.13	1131.62	-2	11	21		RVAGVSKSTVSRV	4096.88	1145.35	3.57696	0.0228686
AAG56844.1	K102	pyruvate kinase II, glucose stimulated [Escherichia coli O157:H7 str. EDL933]	FLLDANLGK(+42.01)GEGDK	9	14	35.76	1517.77	7.3	94	107	K9:Acetylation (K):61.30	LDANLGKGEGDKE	146.178	41.157	3.55172	0.030215
AAG59555.1	K64	peptide chain release factor RF-3 [Escherichia coli O157:H7 str. EDL933]	SDWMEMEK(+42.01)QR	8	10	103.81	1380.58	-0.7	57	66		DWMEMEKQRGISI	4716.08	1332.42	3.53949	0.0240162
WP_001297114.1	K331	MULTISPECIES: oligopeptide ABC transporter substrate-binding protein OppA [Enterobacteriaceae]	DIIVNK(+42.01)VK	6	8	52.79	969.586	-2.1	326	333	K6:Acetylation (K):27.16	RDIIVNKVKAQGD	3259.45	921.33	3.53777	0.0154483
WP_001092461.1	K30	MULTISPECIES: ribosomal protein S18-alanine N-acetyltransferase [Proteobacteria]	AHAFPWSEK(+42.01)TFASNQGER	9	18	142.23	2103.98	3.2	22	39		AFPWSEKTFASNQ	126057	35740.7	3.52699	1.3577e-09
AAG55069.1	K506	cytochrome d terminal oxidase, polypeptide subunit I [Escherichia coli O157:H7 str. EDL933]	LGPSSLK(+42.01)TGR	7	10	77.01	1056.59	-1.5	500	509		LGPSSLKTGRYHF	113219	32194.3	3.51672	1.46142e-09
AIG66866.1	K441	2,3-dihydroxybenzoate-AMP ligase [enterobactin] siderophore [Escherichia coli O157:H7 str. EDL933]	GGEK(+42.01)IAAEEIENLLLR	4	16	115.47	1795.97	-0.2	438	453		INRGGEKIAAEEI	5810.88	1655.17	3.51074	0.0123913
AIG66458.1	K42	Phosphoheptose isomerase 1 [Escherichia coli O157:H7 str. EDL933]	AAVLLADSFK(+42.01)AGGK	10	14	101.59	1388.77	0.9	33	46	K10:Acetylation (K):14.19	LLADSFKAGGKVL	5969.17	1703.9	3.50324	0.0125353
AIG66960.1	K240	Esterase ybfF [Escherichia coli O157:H7 str. EDL933]	AHVIAGAGHWVHAEK(+42.01)PDAVLR	15	21	92.72	2275.2	2.2	226	246		HWVHAEKPDAVLR	190.711	54.4752	3.50087	0.032152
AIG66210.1	K51	Aspartokinase [Escherichia coli O157:H7 str. EDL933]	ITNHLVAMIEK(+42.01)TISGQDALPNISDAER	11	27	127.28	2977.52	4	41	67		LVAMIEKTISGQD	6439.61	1844.37	3.4915	0.00391591
AIG70161.1	K259	Thymidylate synthase [Escherichia coli O157:H7 str. EDL933]	FEDFEIEGYDPHPGIK(+42.01)APVAI	16	21	122.11	2385.15	0.5	244	264		DPHPGIKAPVAI_	12669.6	3648.22	3.47282	0.00194945
WP_001163137.1	K346	MULTISPECIES: insulinase family protein [Enterobacteriaceae]	AQC(+57.02)AINIESPNDK(+42.01)LNSNLNLVAR	13	23	70.63	2595.31	-1.7	334	356	C3:Carbamidomethylation:1000.00	IESPNDKLNSNLN	121.301	35.1184	3.45405	0.0340553
AAG58313.1	K28	cell division protein [Escherichia coli O157:H7 str. EDL933]	YVQQAQK(+42.01)K	7	8	64.19	1033.56	-2.5	22	29	K7:Acetylation (K):0.00	YVQQAQKKGLRSR	7232.12	2094.57	3.45279	0.00422745
AAG59484.1	K683	hypothetical protein Z5898 [Escherichia coli O157:H7 str. EDL933]	ALC(+57.02)YQELANITEPSAK(+42.01)LSPAHC(+57.02)ALLEK	16	27	120.24	3068.53	3.7	668	694	C3:Carbamidomethylation:1000.00;K16:Acetylation (K):23.95;C22:Carbamidomethylation:1000.00	ITEPSAKLSPAHC	4108.14	1191.07	3.44912	0.0270491
AAG58304.1	K184	protein chain initiation factor IF-2 [Escherichia coli O157:H7 str. EDL933]	REQEAAELK(+42.01)R	9	10	76.49	1270.66	6.3	176	185		QEAAELKRKAEEE	19283	5608.12	3.43841	0.00232618
WP_001234850.1	K40	MULTISPECIES: 16S rRNA pseudouridine(516) synthase RsuA [Enterobacteriaceae]	NAAFK(+42.01)LLPEHDVAYDGNPLAQQHGPR	5	26	90.47	2899.44	1.8	36	61		VRNAAFKLLPEHD	3911.83	1147.09	3.41023	0.0284799
AAG57627.1	K300	orf, hypothetical protein [Escherichia coli O157:H7 str. EDL933]	VTIEYVMLDHVNDGTEHAHQLAELLK(+42.01)DTPC(+57.02)K	26	31	145.54	3617.75	-0.8	275	305	K26:Acetylation (K):41.96;C30:Carbamidomethylation:1000.00	QLAELLKDTPCKI	5477.95	1620.15	3.38114	0.0151497
AAG55725.1	K144	putative phage inhibition, colicin resistance and tellurite resistance protein [Escherichia coli O157:H7 str. EDL933]	YK(+42.01)LTEQGSHTGIVISSLR	2	18	138.01	2030.08	3.5	143	160		KELARYKLTEQGS	77880.5	23054.5	3.3781	1.09938e-06
AAC31530.1	K83	L0051 [Escherichia coli O157:H7 str. EDL933]	EGFLYQSIGK(+42.01)IR	10	12	106.27	1451.78	-1.8	74	85		LYQSIGKIRLLAL	10235.8	3037	3.37035	0.00463224
AIG67369.1	K552	SSU ribosomal protein S1p [Escherichia coli O157:H7 str. EDL933]	QEDANFSNNAM(+15.99)AEAFK(+42.01)AAK	16	19	126.21	2113.94	0.6	537	555	M11:Oxidation (M):1000.00;K16:Acetylation (K):6.63	AMAEAFKAAKGE_	2101.34	626.897	3.35197	0.0477869
AAG57035.1	K101	putative repressor protein of prophage CP-933U [Escherichia coli O157:H7 str. EDL933]	GEK(+42.01)TMGNVDR	3	10	69.44	1147.53	-3.2	99	108		LILKGEKTMGNVD	3784.72	1137.46	3.32735	0.0318096
AIG67042.1	K314	6-phosphogluconolactonase [Escherichia coli O157:H7 str. EDL933]	SHHISVYEIVGEQGLLHEK(+42.01)GR	19	21	84.96	2429.25	-1.8	296	316		QGLLHEKGRYAVG	201.993	61.1278	3.30444	0.0410088
WP_001176295.1	K189	MULTISPECIES: GTP cyclohydrolase II [Enterobacteriaceae]	NPNNEHYLDTKAEK(+42.01)	14	14	59.92	1713.8	-8.4	176	189	K14:Acetylation (K):5.77	LDTKAEKMGHLLN	193.961	58.982	3.28848	0.0418373
AIG68975.1	K164	ProQ: influences osmotic activation of compatible solute ProP [Escherichia coli O157:H7 str. EDL933]	AQKPVEK(+42.01)APK	7	10	90.28	1136.66	0.3	158	167	K7:Acetylation (K):49.37	AQKPVEKAPKTAK	53059.1	16304.4	3.25428	2.12606e-06
WP_000624305.1	K438	L-serine ammonia-lyase [Escherichia coli]	DMNAK(+42.01)YR	5	7	68.01	938.428	-1.4	434	440		GKDMNAKYRETSR	5051.82	1555.68	3.24735	0.0186992
AAG56500.1	K214	phage shock protein, putative inner membrane protein [Escherichia coli O157:H7 str. EDL933]	ADDAISEQLAQLK(+42.01)AK	13	15	116.06	1641.86	1.9	202	216	K13:Acetylation (K):39.76	EQLAQLKAKMKQD	8262.42	2549.16	3.24123	0.00600416
AIG71625.1	K468	Aspartate ammonia-lyase [Escherichia coli O157:H7 str. EDL933]	GLLTEAELDDIFSVQNLM(+15.99)HPAYK(+42.01)AK	23	25	68.64	2860.43	15.9	446	470	M18:Oxidation (M):1000.00;K23:Acetylation (K):0.00	LMHPAYKAKRYTD	3283.25	1021.96	3.2127	0.0247846
AIG71625.1	K470	Aspartate ammonia-lyase [Escherichia coli O157:H7 str. EDL933]	GLLTEAELDDIFSVQNLM(+15.99)HPAYKAK(+42.01)	25	25	106.58	2860.43	2.9	446	470	M18:Oxidation (M):1000.00;K25:Acetylation (K):0.00	HPAYKAKRYTDES	3283.25	1021.96	3.2127	0.0247846
AAG57721.1	K318	GTP-binding export factor binds to signal sequence, GTP and RNA [Escherichia coli O157:H7 str. EDL933]	AQAEK(+42.01)LASK	5	9	63.87	986.54	0.5	314	322	K5:Acetylation (K):61.37	DRAQAEKLASKLK	20135.3	6272.06	3.21032	0.00388317
AAG56706.1	K346	threonine tRNA synthetase [Escherichia coli O157:H7 str. EDL933]	EYC(+57.02)IKPMNC(+57.02)PGHVQIFNQGLK(+42.01)SYR	21	24	109.52	2980.41	2.3	326	349	C3:Carbamidomethylation:1000.00;C9:Carbamidomethylation:1000.00;K21:Acetylation (K):67.56	IFNQGLKSYRDLP	8044.19	2529.86	3.1797	0.00680289
AAG58449.1	K15	30S ribosomal subunit protein S12 [Escherichia coli O157:H7 str. EDL933]	K(+42.01)VAKSNVPALEAC(+57.02)PQK	1	16	76.15	1780.95	-0.3	15	30	C13:Carbamidomethylation:1000.00	RKPRARKVAKSNV	4852.74	1526.94	3.17809	0.0208773
WP_001157890.1	K475	MULTISPECIES: leucine--tRNA ligase [Enterobacteriaceae]	ADPEWAK(+42.01)TTVNGMPALR	7	17	49.75	1897.94	3	469	485		ADPEWAKTTVNGM	4084.33	1293.39	3.15784	0.0400075
WP_000416407.1	K271	MULTISPECIES: valine--tRNA ligase [Enterobacteriaceae]	RIPIVGDEHADMEK(+42.01)GTGC(+57.02)VK	14	20	109.8	2253.09	-3.7	258	277	K14:Acetylation (K):16.36;C18:Carbamidomethylation:1000.00	EHADMEKGTGCVK	14753.6	4686.32	3.14821	0.004474
AIG70670.1	K44	LSU ribosomal protein L6p (L9e) [Escherichia coli O157:H7 str. EDL933]	TLNDAVEVK(+42.01)HADNTLTFGPR	9	20	155.52	2239.12	0.2	36	55		NDAVEVKHADNTL	92167.1	29542.6	3.1198	2.67243e-08
WP_000853749.1	K30	class 1 fructose-bisphosphatase [Escherichia coli]	QHEFSHATGELTALLSAIK(+42.01)LGAK	19	23	116.32	2463.31	1.4	12	34	K19:Acetylation (K):4.08	ALLSAIKLGAKII	25051.7	8035.25	3.11773	0.00140752
AAG58304.1	K673	protein chain initiation factor IF-2 [Escherichia coli O157:H7 str. EDL933]	SK(+42.01)LENMFANMTEGEVHEVNIVLK	2	23	109.7	2673.31	-1.4	672	694	K2:Acetylation (K):158.87	ARQQKSKLENMFA	4889.95	1570.72	3.11318	0.023166
AAG59053.1	K39	orf, hypothetical protein [Escherichia coli O157:H7 str. EDL933]	SSALNTLTNQK(+42.01)SLAR	11	15	106.76	1644.88	-4.7	29	43		NTLTNQKSLARTS	15536.9	5046.36	3.07882	0.0052467
AAG56096.1	K455	CoA-linked acetaldehyde dehydrogenase and iron-dependent alcohol dehydrogenase; pyruvate-formate-lyase deactivase [Escherichia coli O157:H7 str. EDL933]	AENMLWHK(+42.01)LPK	8	11	113.49	1407.73	-0.4	448	458	K8:Acetylation (K):38.16	ENMLWHKLPKSIY	5570.97	1810.46	3.0771	0.024553
WP_000323556.1	K69	MULTISPECIES: universal stress protein UspD [Enterobacteriaceae]	SDNK(+42.01)LYK	4	7	50.94	908.46	-5.3	66	72	K4:Acetylation (K):19.27	KNKSDNKLYKLTK	2904.33	945.932	3.07034	0.0306541
AIG69741.1	K8	PTS system, glucose-specific IIA component [Escherichia coli O157:H7 str. EDL933]	LK(+42.01)SLVSDDKK	2	10	80.01	1173.66	-3.3	7	16	K2:Acetylation (K):120.29	GLFDKLKSLVSDD	17548.2	5746.27	3.05383	0.0055581
AAG57102.1	K322	putative UDP-galactose 4-epimerase [Escherichia coli O157:H7 str. EDL933]	TLQYEFVHAK(+42.01)K	10	11	102.23	1404.74	0.9	313	323	K10:Acetylation (K):0.00	YEFVHAKKDDITF	16519.6	5447.61	3.03246	0.00583979
AIG69628.1	K170	Putative Nudix hydrolase YfcD [Escherichia coli O157:H7 str. EDL933]	NAK(+42.01)NEAVETETAE	3	13	80.33	1446.65	-0.4	168	180		WMKRNAKNEAVET	11132.2	3701.86	3.00718	0.00561978
AAG58643.1	K88	putative periplasmic binding protein [Escherichia coli O157:H7 str. EDL933]	VVGVDETTSYPPETAK(+42.01)LPHIGYWK	16	24	109.78	2728.37	1.5	73	96	K16:Acetylation (K):16.15	YPPETAKLPHIGY	7956.27	2655.67	2.99595	0.00992728
AIG70439.1	K499	RNA polymerase sigma factor RpoD [Escherichia coli O157:H7 str. EDL933]	KVLK(+42.01)IAK	4	7	45.78	840.58	-3.4	496	502	K4:Acetylation (K):28.64	KIRKVLKIAKEPI	23192.6	7795.71	2.97504	0.00210204
WP_000961458.1	K278	MULTISPECIES: ABC-F family ATPase [Enterobacteriaceae]	FSANASK(+42.01)SR	7	9	59.78	1008.5	-2	272	280		FSANASKSRQATS	5914.25	1988.65	2.97401	0.0290271
AIG70541.1	K397	Polyribonucleotide nucleotidyltransferase [Escherichia coli O157:H7 str. EDL933]	TDTFLFHYNFPPYSVGETGMVGSPK(+42.01)R	25	26	108.87	2988.41	2	373	398		GMVGSPKRREIGH	2939	988.51	2.97316	0.0355107
AIG71380.1	K166	Copper-sensing two-component system response regulator CpxR [Escherichia coli O157:H7 str. EDL933]	EHLSQEVLGK(+42.01)R	10	11	117.04	1336.71	-1.1	157	167		SQEVLGKRLTPFD	14058.9	4756.57	2.95568	0.00633831
AAG54375.1	K33	isopropylmalate isomerase subunit [Escherichia coli O157:H7 str. EDL933]	QFLQK(+42.01)VTR	5	8	37.19	1060.6	0.3	29	36		PKQFLQKVTRTGF	3602.27	1221.66	2.94867	0.0368607
AAG57095.1	K60	glycosyl transferase [Escherichia coli O157:H7 str. EDL933]	SILK(+42.01)AILK	4	8	51.35	926.616	-3.2	57	64	K4:Acetylation (K):49.79	PFKSILKAILKRE	5811.04	1971.86	2.94699	0.0303387
WP_000360402.1	K170	MULTISPECIES: lipopolysaccharide core heptosyltransferase RfaQ [Enterobacteriaceae]	QTTMSYPPASWK(+42.01)R	12	13	87.19	1593.76	-3.7	159	171		YPPASWKRMRREL	5288.84	1804.99	2.93012	0.0311893
AAG55051.1	K148	2-oxoglutarate dehydrogenase (dihydrolipoyltranssuccinase E2 component) [Escherichia coli O157:H7 str. EDL933]	EDVEK(+42.01)HLAK	5	9	106.37	1109.57	-3.5	144	152	K5:Acetylation (K):82.24	TREDVEKHLAKAP	42981.7	14759.4	2.91216	1.36933e-05
WP_000152320.1	K16	peroxiredoxin OsmC [Escherichia coli]	KGQAHWESDIK(+42.01)R	11	12	72.79	1495.75	-2.1	6	17	K11:Acetylation (K):62.68	HWESDIKRGKGTV	4927.68	1692.54	2.91141	0.0321626
AIG71684.1	K53	SSU ribosomal protein S6p [Escherichia coli O157:H7 str. EDL933]	RQLAYPINK(+42.01)LHK	9	12	96.01	1521.88	-2.4	45	56	K9:Acetylation (K):41.59	LAYPINKLHKAHY	24561.2	8436.21	2.9114	0.00251855
AAG59030.1	K197	orf, hypothetical protein [Escherichia coli O157:H7 str. EDL933]	RLEK(+42.01)LEAK	4	8	41.13	1027.6	-4.6	194	201	K4:Acetylation (K):48.97	LIKRLEKLEAK__	6085.96	2128.31	2.85952	0.0142184
AIG70681.1	K27	SSU ribosomal protein S19p (S15e) [Escherichia coli O157:H7 str. EDL933]	QHVPVFVTDEMVGHK(+42.01)LGEFAPTR	15	23	122.42	2635.32	-0.5	13	35		DEMVGHKLGEFAP	18684.1	6536.34	2.85849	0.00876691
WP_000178456.1	K80	MULTISPECIES: ribosome-associated translation inhibitor RaiA [Bacteria]	HEDMYTAINELINK(+42.01)LER	14	17	135.43	2130.04	-1.4	67	83		INELINKLERQLN	20510.3	7204.65	2.84681	0.00901167
WP_001278239.1	K183	mannose-1-phosphate guanylyltransferase/mannose-6-phosphate isomerase [Escherichia coli]	GELSVPLQGHENTGFYYVNK(+42.01)FVEKPNR	20	27	88	3163.57	0.2	164	190	K20:Acetylation (K):28.70	GFYYVNKFVEKPN	8917.8	3154.91	2.82664	0.0141565
WP_000114984.1	K151	MULTISPECIES: peptide deformylase [Enterobacteriaceae]	LFMDYLSPLK(+42.01)QQR	10	13	121.43	1679.87	2.4	142	154		DYLSPLKQQRIRQ	13247.6	4760.68	2.78272	0.00953946
AIG69906.1	K83	putative tRNA/rRNA methyltransferase yfiF [Escherichia coli O157:H7 str. EDL933]	APGDETPEK(+42.01)ADHGGISGK	9	18	116.9	1806.84	-0.1	75	92	K9:Acetylation (K):62.82	GDETPEKADHGGI	18421.5	6710.95	2.745	0.0114713
AIG68966.1	K27	Cold shock protein CspA [Escherichia coli O157:H7 str. EDL933]	GFGFITPADGSK(+42.01)DVFVHFSAIQGNGFK(+42.01)	12	27	62.18	2926.43	1	16	42		TPADGSKDVFVHF	5048.54	1856.98	2.71868	0.0442995
AIG68966.1	K42	Cold shock protein CspA [Escherichia coli O157:H7 str. EDL933]	GFGFITPADGSK(+42.01)DVFVHFSAIQGNGFK(+42.01)	27	27	62.18	2926.43	1	16	42		IQGNGFKTLAEGQ	5048.54	1856.98	2.71868	0.0442995
AIG67388.1	K114	Asparaginyl-tRNA synthetase [Escherichia coli O157:H7 str. EDL933]	VEVAGWVEDPDTYPM(+15.99)AAK(+42.01)R	18	19	120.14	2191.03	1.2	97	115		TYPMAAKRHSIEY	10622.5	3939.65	2.69631	0.0117327
AIG68975.1	K131	ProQ: influences osmotic activation of compatible solute ProP [Escherichia coli O157:H7 str. EDL933]	EAAAAAGEK(+42.01)EDAPR	9	14	109.42	1426.67	-1.1	123	136		AAAAGEKEDAPRR	25084.6	9387.68	2.67208	0.00502171
AAG55051.1	K152	2-oxoglutarate dehydrogenase (dihydrolipoyltranssuccinase E2 component) [Escherichia coli O157:H7 str. EDL933]	HLAK(+42.01)APAK	4	8	88.59	876.518	-2.2	149	156	K4:Acetylation (K):69.71	VEKHLAKAPAKES	81110.8	30383.2	2.66959	8.30677e-07
AAG58084	K57	orf, hypothetical protein	VAITAPPVDGQANSHLVK(+42.01)FLGK	18	22	77.16	2303.26	1	40	61	K18:Acetylation (K):5.55	ANSHLVKFLGKQF	7004.37	2666.64	2.62666	0.0233637
AAG58304.1	K7	protein chain initiation factor IF-2 [Escherichia coli O157:H7 str. EDL933]	TDVTIK(+42.01)TLAAER	6	12	89.48	1358.74	2.7	2	13		MTDVTIKTLAAER	27951.2	10664.4	2.62098	0.00583104
WP_000951222.1	K58	biotin synthase BioB [Escherichia coli]	TGAC(+57.02)PEDC(+57.02)K(+42.01)YC(+57.02)PQSSR	9	16	112.83	1956.78	-2.5	50	65	C4:Carbamidomethylation:1000.00;C8:Carbamidomethylation:1000.00;C11:Carbamidomethylation:1000.00	ACPEDCKYCPQSS	14685.9	5659.44	2.59494	0.0164428
AIG70557.1	K43	Transcription elongation factor GreA [Escherichia coli O157:H7 str. EDL933]	EHGDLK(+42.01)ENAEYHAAR	6	15	115.07	1780.81	3.1	38	52		REHGDLKENAEYH	6634.19	2563.78	2.58766	0.0254185
AAG57534.1	K49	PTS system protein HPr [Escherichia coli O157:H7 str. EDL933]	SLFK(+42.01)LQTLGLTQGTVVTISAEGEDEQK	4	27	119.77	2933.52	2.9	46	72	K4:Acetylation (K):112.62	SAKSLFKLQTLGL	25177.9	9810.7	2.56637	0.006846
WP_000034372.1	K9	MULTISPECIES: class II fructose-bisphosphate aldolase [Enterobacteriaceae]	IFDFVK(+42.01)PGVITGDDVQK	6	17	115.66	1919	0	4	20	K6:Acetylation (K):103.78	KIFDFVKPGVITG	17518.5	6847.3	2.55846	0.0179604
WP_000090775.1	K13	MULTISPECIES: 30S ribosomal protein S13 [Proteobacteria]	IAGINIPDHK(+42.01)HAVIALTSIYGVGK	10	24	116.47	2528.41	6.6	4	27	K10:Acetylation (K):135.22	INIPDHKHAVIAL	6147.27	2404.62	2.55644	0.0271987
AAG54962.1	K42	lipoate synthesis, sulfur insertion [Escherichia coli O157:H7 str. EDL933]	KPEWMK(+42.01)IK	6	8	58.71	1100.61	-0.8	37	44	K6:Acetylation (K):27.16	RKPEWMKIKLPAD	6734.55	2641.55	2.54947	0.0276141
WP_001292822.1	K654	MULTISPECIES: formate C-acetyltransferase [Enterobacteriaceae]	GAVASLTSVAK(+42.01)LPFAYAK	11	18	126.71	1835.02	1.3	644	661	K11:Acetylation (K):51.17	SLTSVAKLPFAYA	10176.7	4026.05	2.5277	0.01766
WP_000416407.1	K554	MULTISPECIES: valine--tRNA ligase [Enterobacteriaceae]	DDEGQK(+42.01)MSK	6	9	82.25	1078.46	-1.6	549	557	K6:Acetylation (K):29.32	RDDEGQKMSKSKG	24149.5	9601.19	2.51526	0.00796113
AAG58182.1	K43	hypothetical protein Z4400 [Escherichia coli O157:H7 str. EDL933]	EFGEDVEK(+42.01)K	8	9	71.03	1121.52	-1.5	36	44	K8:Acetylation (K):0.00	FGEDVEKKIRQTL	11362.9	4517.69	2.51521	0.018208
AIG66282.1	K91	3-isopropylmalate dehydratase large subunit [Escherichia coli O157:H7 str. EDL933]	IQMQELIKNC(+57.02)K(+42.01)	11	11	49.85	1445.74	-0.6	81	91	C10:Carbamidomethylation:1000.00;K11:Acetylation (K):0.00	ELIKNCKEFGVEL	10760.8	4294.32	2.50583	0.0186309
AAG57128.1	K69	uridine/cytidine kinase [Escherichia coli O157:H7 str. EDL933]	EQVGDEHIGVIPEDC(+57.02)YYK(+42.01)DQSHLSMEER	18	28	133.61	3404.49	-0.2	52	79	C15:Carbamidomethylation:1000.00	PEDCYYKDQSHLS	7165.72	2884.42	2.48429	0.0318294
AIG71302.1	K123	3-polyprenyl-4-hydroxybenzoate carboxy-lyase [Escherichia coli O157:H7 str. EDL933]	QVLNMPTK(+42.01)R	8	9	55.73	1127.61	0.8	116	124		VLNMPTKRLRGAP	6333.65	2578.86	2.45599	0.0338634
WP_000047198.1	K648	MULTISPECIES: alanine--tRNA ligase [Enterobacteriaceae]	GAMALFGEK(+42.01)YDER	9	13	105.62	1527.7	-0.6	640	652		MALFGEKYDERVR	22659.4	9237.4	2.45301	0.00957637
AAG57079.1	K57	L-histidinal:NAD+ oxidoreductase; L-histidinol:NAD+ oxidoreductase [Escherichia coli O157:H7 str. EDL933]	EYSAK(+42.01)FDK	5	8	48.15	1028.48	-1.9	53	60	K5:Acetylation (K):16.03	LREYSAKFDKTTV	9008.96	3682.19	2.44663	0.0321277
AAG58231.1	K48	orf, hypothetical protein [Escherichia coli O157:H7 str. EDL933]	SKAEQALK(+42.01)QSR	8	11	102.16	1286.69	1.2	41	51	K8:Acetylation (K):156.85	KAEQALKQSRYRL	18045.2	7383.75	2.44391	0.0237423
AAG59441.1	K80	orf, hypothetical protein [Escherichia coli O157:H7 str. EDL933]	AIVEAAGLK(+42.01)VGDIVK	9	15	107.21	1523.89	0	72	86	K9:Acetylation (K):57.71	VEAAGLKVGDIVK	13689	5623.64	2.43419	0.0243142
AIG66715.1	K651	ATP-dependent protease La Type I [Escherichia coli O157:H7 str. EDL933]	AEK(+42.01)LGINPDFYEK	3	13	107.51	1564.78	1.7	649	661	K3:Acetylation (K):187.48	VRARAEKLGINPD	17593	7264.38	2.42182	0.0250633
AIG71024.1	K255	ADP-L-glycero-D-manno-heptose-6-epimerase [Escherichia coli O157:H7 str. EDL933]	AESFQAVADATLAYHK(+42.01)K	16	17	109.61	1890.95	1.3	240	256	K16:Acetylation (K):0.00	ATLAYHKKGQIEY	8130.75	3366.48	2.4152	0.0344282
AAG58182.1	K77	hypothetical protein Z4400 [Escherichia coli O157:H7 str. EDL933]	EK(+42.01)LALLEQR	2	9	59.49	1140.65	-2.7	76	84		LLRTREKLALLEQ	17705.6	7357.55	2.40646	0.0260262
WP_000003820.1	K411	MULTISPECIES: pyruvate dehydrogenase (acetyl-transferring), homodimeric type [Bacteria]	GYGMGDAAEGK(+42.01)NIAHQVK(+42.01)K	18	19	112.08	2057	-1.8	394	412	K11:Acetylation (K):36.20;K18:Acetylation (K):0.00	NIAHQVKKMNMDG	8135.13	3383.09	2.40465	0.035239
AIG70133.1	K423	L-serine dehydratase [Escherichia coli O157:H7 str. EDL933]	VC(+57.02)LDK(+42.01)VIETMYETGK	5	15	134.27	1826.88	5.1	419	433	C2:Carbamidomethylation:1000.00;K5:Acetylation (K):172.54	PRVCLDKVIETMY	10920.4	4555.87	2.39699	0.0243563
AIG67419.1	K323	Outer membrane protein A precursor [Escherichia coli O157:H7 str. EDL933]	GM(+15.99)GESNPVTGNTC(+57.02)DNVK(+42.01)QR	17	19	119.69	2120.92	-2.3	307	325	C13:Carbamidomethylation:1000.00	NTCDNVKQRAALI	6298.01	2634.15	2.39091	0.0390714
WP_001301736.1	K375	nicotinate phosphoribosyltransferase [Escherichia coli]	LSDSPGK(+42.01)TIC(+57.02)HDK	7	13	109.64	1498.71	-2.2	369	381	K7:Acetylation (K):102.87;C10:Carbamidomethylation:1000.00	LSDSPGKTICHDK	14809.2	6243.39	2.37197	0.0283303
AAG59484.1	K1089	hypothetical protein Z5898 [Escherichia coli O157:H7 str. EDL933]	TPEQNQFNEK(+42.01)QFK	10	13	137.44	1678.8	-1	1080	1092	K10:Acetylation (K):56.34	QNQFNEKQFKSGK	13694.9	5828.23	2.34975	0.029926
AAG59184.1	K74	RNA polymerase, beta prime subunit [Escherichia coli O157:H7 str. EDL933]	DYEC(+57.02)LC(+57.02)GK(+42.01)YK	8	10	115.71	1376.57	2	67	76	C4:Carbamidomethylation:1000.00;C6:Carbamidomethylation:1000.00;K8:Acetylation (K):27.16	YECLCGKYKRLKH	70758.5	30186.1	2.34408	0.000340656
WP_000611328.1	K25	MULTISPECIES: UvrY/SirA/GacA family response regulator transcription factor [Enterobacterales]	ILEDIK(+42.01)GIK	6	9	50.71	1069.64	-0.8	20	28	K6:Acetylation (K):22.45	RILEDIKGIKVVG	8161.02	3482.49	2.34344	0.0403484
AIG69625.1	K136	Acetate kinase [Escherichia coli O157:H7 str. EDL933]	DAASFAPLHNPAHLIGIEEALK(+42.01)SFPQLK	22	28	163	3055.61	3.3	115	142	K22:Acetylation (K):57.71	GIEEALKSFPQLK	25901.6	11141	2.32489	0.0140487
AAG59571.1	K304	putative ATP-binding component of ABC transport system [Escherichia coli O157:H7 str. EDL933]	FEELNSTEYQK(+42.01)R	11	12	118.01	1584.74	0.5	294	305		NSTEYQKRNETNE	16542.3	7134.23	2.31872	0.0323099
AAG56647.1	K24	transcriptional repressor for pur regulon, glyA, glnB, prsA, speA [Escherichia coli O157:H7 str. EDL933]	ANVSTTTVSHVINK(+42.01)TR	14	16	107.84	1768.94	0.9	11	26		VSHVINKTRFVAE	18109.4	7812.3	2.31806	0.0323634
AIG66382.1	K48	Translation elongation factor Ts [Escherichia coli O157:H7 str. EDL933]	SGAIK(+42.01)AAK	5	8	50.72	786.46	-3.6	44	51	K5:Acetylation (K):17.81	RKSGAIKAAKKAG	111347	48100.2	2.31491	1.37126e-05
AAG58231.1	K63	orf, hypothetical protein [Escherichia coli O157:H7 str. EDL933]	LGETGDAIAK(+42.01)QTR	10	13	107.52	1400.73	0.4	54	66		TGDAIAKQTRVAA	13708.3	5953.17	2.30268	0.0336187
WP_000138556.1	K262	ATP-binding protein [Escherichia coli]	NLEDDNDDVLEK(+42.01)R	12	13	108.91	1615.73	0.4	251	263		NDDVLEKRSSDDA	9706.34	4227.3	2.29611	0.031295
AIG69856.1	K266	Inositol-1-monophosphatase [Escherichia coli O157:H7 str. EDL933]	DELSDALK(+42.01)R	8	9	79.21	1087.55	-0.6	259	267		ELSDALKR_____	10451.6	4592.26	2.27591	0.0329135
AIG70557.1	K22	Transcription elongation factor GreA [Escherichia coli O157:H7 str. EDL933]	LREELDFLK(+42.01)SVR	9	12	84.37	1545.85	1.6	14	25		EELDFLKSVRRPE	7176.62	3167.21	2.26591	0.0479492
WP_001295568.1	K98	MULTISPECIES: YacC family pilotin-like protein [Enterobacteriaceae]	DLSGIGIPVAK(+42.01)K	11	12	96.05	1238.72	1.9	88	99	K11:Acetylation (K):0.00	IGIPVAKKCKALA	8371.24	3698.58	2.26336	0.0482229
WP_001295568.1	K99	MULTISPECIES: YacC family pilotin-like protein [Enterobacteriaceae]	DLSGIGIPVAKK(+42.01)	12	12	91.32	1238.72	0.8	88	99	K12:Acetylation (K):0.00	GIPVAKKCKALAR	8371.24	3698.58	2.26336	0.0482229
AIG69854.1	K159	Iron-sulfur cluster regulator IscR [Escherichia coli O157:H7 str. EDL933]	TQDAIDVK(+42.01)LR	8	10	86.88	1199.65	1	152	161		QDAIDVKLRA___	7204.85	3202.78	2.24956	0.0497333
WP_000737621.1	K247	MULTISPECIES: histidine ABC transporter substrate-binding protein HisJ [Enterobacteriaceae]	ADGTYEK(+42.01)LAK	7	10	88.24	1136.57	0.2	241	250	K7:Acetylation (K):34.94	ADGTYEKLAKKYF	20113.4	9011.16	2.23205	0.0185901
WP_001292822.1	K591	MULTISPECIES: formate C-acetyltransferase [Enterobacteriaceae]	KIQK(+42.01)LHTYR	4	9	77.51	1227.71	-2.9	588	596	K4:Acetylation (K):29.32	FMKKIQKLHTYRD	31789.9	14392.4	2.2088	0.0199474
AAG58947.1	K58	asparagine synthetase A [Escherichia coli O157:H7 str. EDL933]	AVQVK(+42.01)VK	5	7	34.05	812.512	-4.4	54	60	K5:Acetylation (K):11.10	EKAVQVKVKALPD	12684.2	5846.79	2.16943	0.0429962
WP_001310491.1	K599	glutamate synthase large subunit [Escherichia coli]	ELC(+57.02)DK(+42.01)AEK	5	8	46.67	1033.47	0.7	595	602	C3:Carbamidomethylation:1000.00;K5:Acetylation (K):28.36	VKELCDKAEKMVR	23237.7	10774.2	2.1568	0.0233599
WP_001281251.1	K465	MULTISPECIES: DNA topoisomerase (ATP-hydrolyzing) subunit A [Enterobacteriaceae]	LQK(+42.01)LTGLEHEK	3	11	101.11	1336.73	2	463	473	K3:Acetylation (K):154.74	LDLRLQKLTGLEH	68253.6	32851	2.07767	0.0015989
AAG58304.1	K805	protein chain initiation factor IF-2 [Escherichia coli O157:H7 str. EDL933]	DVFK(+42.01)SPK	4	7	55.29	861.46	-3	802	808	K4:Acetylation (K):26.52	EVRDVFKSPKFGA	34307.5	16975	2.02106	0.00222417
WP_001295305.1	K33	MULTISPECIES: 2,3-diphosphoglycerate-dependent phosphoglycerate mutase [Enterobacteriaceae]	FTGWYDVDLSEK(+42.01)GVSEAK	12	18	175.11	2071.97	3.4	22	39	K12:Acetylation (K):90.32	DVDLSEKGVSEAK	86486	181245	0.477176	0.0437299
WP_000627885.1	K52	intimin type gamma [Escherichia coli]	LGSDSK(+42.01)LLTHDSYQNR	6	16	115.81	1874.91	-1.1	47	62		KLGSDSKLLTHDS	9489.04	20321.3	0.466951	0.0489974
WP_000529948.1	K49	30S ribosomal protein S3 [Escherichia coli]	ELAK(+42.01)ASVSR	4	9	73.4	1001.55	-5.3	46	54		LTKELAKASVSRI	62102.5	134013	0.463408	0.0329653
WP_001126371.1	K80	MULTISPECIES: carbamoyl-phosphate synthase large subunit [Enterobacteriaceae]	IIEK(+42.01)ERPDAVLPTMGGQTALNC(+57.02)ALELER	4	28	190.94	3165.62	5.3	77	104	C22:Carbamidomethylation:1000.00	VRKIIEKERPDAV	4561.74	9954.04	0.45828	0.0478551
AAG58447.1	K594	GTP-binding protein chain elongation factor EF-G [Escherichia coli O157:H7 str. EDL933]	LHFGSYHDVDSSELAFK(+42.01)	17	17	87.36	1992.92	0	578	594		SSELAFKLAASIA	6372.62	13952	0.456752	0.0452172
AAG55730.1	K92	putative phage inhibition, colicin resistance and tellurite resistance protein [Escherichia coli O157:H7 str. EDL933]	TGEGDGDDEQVK(+42.01)IDLTK	12	17	156.08	1860.86	-0.4	81	97	K12:Acetylation (K):41.96	GDDEQVKIDLTKV	4873.23	10715.7	0.454777	0.0453521
WP_000152320.1	K120	peroxiredoxin OsmC [Escherichia coli]	SEVAVPGIDASTFDGIIQK(+42.01)AK	19	21	133.86	2187.14	4.4	102	122	K19:Acetylation (K):4.64	FDGIIQKAKAGCP	8578.55	18914.5	0.453543	0.0430705
WP_000729155.1	K54	MULTISPECIES: bifunctional methylenetetrahydrofolate dehydrogenase/methenyltetrahydrofolate cyclohydrolase FolD [Enterobacteriaceae]	APGLAVVLVGSNPASQIYVASK(+42.01)R	22	23	145.61	2338.3	0.4	33	55		QIYVASKRKACEE	22383.8	49357.9	0.4535	0.0495248
WP_000025458.1	K285	MULTISPECIES: succinate--CoA ligase subunit alpha [Enterobacteriaceae]	SLADIGEALK(+42.01)TVLK	10	14	123.07	1498.86	2	276	289	K10:Acetylation (K):76.73	DIGEALKTVLK__	6646.2	14726.7	0.451304	0.041616
WP_000963837.1	K33	MULTISPECIES: nucleoside-diphosphate kinase [Enterobacteriaceae]	FEAAGFK(+42.01)IVGTK	7	12	101.22	1308.71	0.2	27	38	K7:Acetylation (K):29.85	FEAAGFKIVGTKM	4780.33	10603.1	0.450842	0.0426512
AAG55052.1	K360	succinyl-CoA synthetase, beta subunit [Escherichia coli O157:H7 str. EDL933]	K(+42.01)LADSGLNIIAAK	1	13	99.6	1354.78	0.5	360	372	K1:Acetylation (K):183.14	AELGAKKLADSGL	8288.28	18457.3	0.449052	0.0401881
AAG56840.1	K24	2-keto-3-deoxygluconate 6-phosphate aldolase and 2-keto-4-hydroxyglutarate aldolase [Escherichia coli O157:H7 str. EDL933]	TSAESILTTGPVVPVIVVK(+42.01)K	19	20	173.89	2079.22	-2.2	6	25	K19:Acetylation (K):9.34	VPVIVVKKLEHAV	72646.8	162773	0.446308	0.0225332
AIG71090.1	K151	translocated intimin receptor Tir [Escherichia coli O157:H7 str. EDL933]	DK(+42.01)FVFTGGR	2	9	83.46	1067.54	-2.4	150	158		DPEGKDKFVFTGG	15385.2	34549.9	0.445305	0.0432762
WP_000627885.1	K144	intimin type gamma [Escherichia coli]	LPFEYSALPLLGSAPLVAAGGVAGHTNK(+42.01)LTK	28	31	176.93	3133.72	1.7	117	147	K28:Acetylation (K):62.26	VAGHTNKLTKMSP	5047.36	11389.2	0.443171	0.0377166
AAG55044.1	K283	citrate synthase [Escherichia coli O157:H7 str. EDL933]	MLEEISSVK(+42.01)HIPEFVR	9	16	130.93	1955.02	1	275	290		EEISSVKHIPEFV	37822.9	86128.6	0.439144	0.0190131
WP_001126371.1	K963	MULTISPECIES: carbamoyl-phosphate synthase large subunit [Enterobacteriaceae]	VVDLAAK(+42.01)LLK	7	10	77.79	1110.7	-5.3	957	966	K7:Acetylation (K):41.20	VVDLAAKLLKQGF	31157.4	71785.1	0.434037	0.0167771
AAG54419.1	K262	pyruvate dehydrogenase (dihydrolipoyltransacetylase component) [Escherichia coli O157:H7 str. EDL933]	ELK(+42.01)VNVGDKVK	3	11	78.63	1269.73	1.5	260	270	K3:Acetylation (K):97.87	GVVKELKVNVGDK	14391.2	33352.6	0.431486	0.026662
AAG58440.1	K166	50S ribosomal subunit protein L4, regulates expression of S10 operon [Escherichia coli O157:H7 str. EDL933]	NLHK(+42.01)VDVR	4	8	64.45	1021.57	-2.8	163	170		AARNLHKVDVRDA	25002.6	57969.2	0.431308	0.0339353
WP_001180318.1	K44	MULTISPECIES: helix-turn-helix domain-containing protein [Enterobacteriaceae]	TEFFGK(+42.01)TK	6	8	69.3	998.507	0	39	46	K6:Acetylation (K):8.22	KTEFFGKTKYASK	11773.8	27527.3	0.427715	0.0248343
AAG55375.1	K185	thioredoxin reductase [Escherichia coli O157:H7 str. EDL933]	AEK(+42.01)ILIK	3	7	45.92	855.543	-1	183	189	K3:Acetylation (K):38.03	DGFRAEKILIKRL	5456.38	12817.7	0.42569	0.0280145
AAG57695.1	K92	putative formate acetyltransferase [Escherichia coli O157:H7 str. EDL933]	ETLEDAVKHPEK(+42.01)YPQLTIR	12	19	139.25	2308.21	-1	81	99	K12:Acetylation (K):76.73	AVKHPEKYPQLTI	42954.2	101169	0.424581	0.013186
WP_000031703.1	K38	elongation factor Tu [Escherichia coli]	TTLTAAITTVLAK(+42.01)TYGGAAR	13	20	140.89	2021.12	0.5	26	45		ITTVLAKTYGGAA	26023.1	61676.8	0.421927	0.028556
AIG68154.1	K46	hypothetical protein EDL933_1966 [Escherichia coli O157:H7 str. EDL933]	WNTK(+42.01)LPPAVSTR	4	12	98.5	1410.76	-0.2	43	54		FNKWNTKLPPAVS	5811.72	13922.8	0.417425	0.02363
AAG55227.1	K141	modulator of drug activity A [Escherichia coli O157:H7 str. EDL933]	NNIEAVTK(+42.01)LLK	8	11	83.36	1283.74	-0.2	134	144	K8:Acetylation (K):19.27	NIEAVTKLLKLPQ	4598.71	11078	0.415123	0.0231156
AIG70142.1	K122	LSU rRNA 2'-O-methyl-C2498 methyltransferase RlmM [Escherichia coli O157:H7 str. EDL933]	K(+42.01)FTVPLR	1	7	51.87	901.538	-2.1	122	128		LLKFCRKFTVPLR	6495.15	15703.6	0.413608	0.0220405
AAG57695.1	K48	putative formate acetyltransferase [Escherichia coli O157:H7 str. EDL933]	AGYAEDEVVAVSK(+42.01)LGDIEYR	13	20	154.25	2225.09	2	36	55		EVVAVSKLGDIEY	55768.8	135227	0.412409	0.00949262
AAG55052.1	K359	succinyl-CoA synthetase, beta subunit [Escherichia coli O157:H7 str. EDL933]	LEGNNAELGAK(+42.01)K	11	12	95.65	1284.67	0.4	349	360	K11:Acetylation (K):8.69	NAELGAKKLADSG	6781.37	16598.4	0.408556	0.0200602
CBC91320.1	K425	unnamed protein product [Escherichia coli O157:H7 str. EDL933]	VASK(+42.01)LADLR	4	9	65.83	1013.59	-4.9	422	430		LIRVASKLADLRG	69984	172323	0.40612	0.00794066
AIG70552.1	K147	Phosphoglucosamine mutase [Escherichia coli O157:H7 str. EDL933]	EISC(+57.02)VDSAELGK(+42.01)ASR	12	15	134.05	1662.79	0.8	136	150	C4:Carbamidomethylation:1000.00	DSAELGKASRIVD	5306.51	13104.3	0.404944	0.0190258
CBC91320.1	K117	unnamed protein product [Escherichia coli O157:H7 str. EDL933]	AVAAGMNPM(+15.99)DLK(+42.01)R	12	13	80.51	1430.7	1.1	106	118	M9:Oxidation (M):56.34;K12:Acetylation (K):1000.00	MNPMDLKRGIDKA	23379	58049.1	0.402745	0.0195448
AIG67856.1	K256	3-oxoacyl-[acyl-carrier-protein] synthase, KASIII [Escherichia coli O157:H7 str. EDL933]	IISATAK(+42.01)K	7	8	52.47	872.533	-3.9	250	257	K7:Acetylation (K):0.00	IISATAKKLGMSM	10998.3	27318.5	0.402595	0.0149386
CAY37289.1	K591	unnamed protein product [Escherichia coli O157:H7 str. EDL933]	VVSMPSTDAFDK(+42.01)QDAAYR	12	18	130.48	2041.94	0.1	580	597		STDAFDKQDAAYR	6784.16	16903.3	0.401352	0.0174687
WP_001176599.1	K26	MULTISPECIES: ribosome hibernation promoting factor [Bacteria]	FAK(+42.01)LEQYFDR	3	10	104.87	1357.67	5.2	24	33		VTAKFAKLEQYFD	35835.7	89553.7	0.400159	0.00666607
AAG58490.1	K153	shikimate kinase I [Escherichia coli O157:H7 str. EDL933]	QGIVLATGGGSVK(+42.01)SR	13	15	97.44	1470.82	1.3	141	155		TGGGSVKSRETRN	3129.48	7825.05	0.399932	0.0437488
WP_000737621.1	K57	MULTISPECIES: histidine ABC transporter substrate-binding protein HisJ [Enterobacteriaceae]	NSQGELVGFDIDLAK(+42.01)ELC(+57.02)K	15	19	86.25	2177.07	4.8	43	61	K15:Acetylation (K):18.33;C18:Carbamidomethylation:1000.00	FDIDLAKELCKRI	1901.48	4762.16	0.39929	0.0456548
WP_000246882.1	K59	MULTISPECIES: 30S ribosomal protein S2 [Enterobacteriaceae]	TVPMFNEALAELNK(+42.01)IASR	14	18	144.29	2045.06	3	46	63		ALAELNKIASRKG	33254.9	83743.3	0.397105	0.00608075
AIG71329.1	K24	GTP-binding protein TypA/BipA [Escherichia coli O157:H7 str. EDL933]	TTLVDK(+42.01)LLQQSGTFDSR	6	17	95.08	1950.01	-6.9	19	35		KTTLVDKLLQQSG	2104.83	5355.27	0.39304	0.0418602
WP_001301811.1	K113	GDP-L-fucose synthase [Escherichia coli]	LLFLGSSC(+57.02)IYPK(+42.01)LAHQPIM(+15.99)EDELLQGK	12	27	132.92	3157.62	0.7	102	128	C8:Carbamidomethylation:1000.00;K12:Acetylation (K):8.75;M19:Oxidation (M):1000.00	SSCIYPKLAHQPI	3232.98	8313.44	0.388885	0.0369948
AIG71862.1	K37	Deoxyribose-phosphate aldolase [Escherichia coli O157:H7 str. EDL933]	VIALC(+57.02)HQAK(+42.01)TPVGNTAAIC(+57.02)IYPR	9	23	171.94	2594.35	1.8	29	51	C5:Carbamidomethylation:1000.00;C19:Carbamidomethylation:1000.00	ALCHQAKTPVGNT	27678.8	71279.4	0.388315	0.0143252
WP_000136788.1	K117	MULTISPECIES: glycerol kinase GlpK [Enterobacteriaceae]	TAEIC(+57.02)EHLK(+42.01)R	9	10	105.83	1297.64	3.1	109	118	C5:Carbamidomethylation:1000.00	EICEHLKRDGLED	30075.3	78701.9	0.382142	0.00378737
WP_000246882.1	K11	MULTISPECIES: 30S ribosomal protein S2 [Enterobacteriaceae]	DMLK(+42.01)AGVHFGHQTR	4	14	130.04	1637.81	2.3	8	21		SMRDMLKAGVHFG	60238.7	157749	0.381865	0.00375294
AIG69791.1	K103	Phosphoribosylaminoimidazole-succinocarboxamide synthase [Escherichia coli O157:H7 str. EDL933]	AAGSLVK(+42.01)R	7	8	51.15	842.497	-4.9	97	104		AAGSLVKRLGIEE	53417.2	140123	0.381217	0.00367325
AIG69250.1	K305	Exodeoxyribonuclease I [Escherichia coli O157:H7 str. EDL933]	LVHINK(+42.01)C(+57.02)PVLAQANTLRPEDADR	6	23	113.65	2671.39	0.8	300	322	C7:Carbamidomethylation:1000.00	KLVHINKCPVLAQ	3991.69	10481.9	0.380817	0.0115067
AAG55962.1	K350	isocitrate dehydrogenase, specific for NADP+ [Escherichia coli O157:H7 str. EDL933]	YAGQDK(+42.01)VNPGSIILSAEMM(+15.99)LR	6	21	106.55	2350.17	3.1	345	365	K6:Acetylation (K):1000.00;M19:Oxidation (M):0.00	KYAGQDKVNPGSI	3538.22	9300.18	0.380446	0.0323442
AAG58530.1	K136	sn-glycerol-3-phosphate dehydrogenase (aerobic) [Escherichia coli O157:H7 str. EDL933]	FGANSVLKPEIK(+42.01)R	12	13	100.49	1499.85	-0.3	125	137	K12:Acetylation (K):42.68	VLKPEIKRGFEYS	1639.9	4315.94	0.379962	0.0433923
AIG71912.1	K765	Lipoprotein, ToxR-activated, TagA (plasmid) [Escherichia coli O157:H7 str. EDL933]	FHINVPTESQPTQATLVC(+57.02)NNK(+42.01)ILDTK	21	26	166.82	3009.52	-1	745	770	C18:Carbamidomethylation:1000.00;K21:Acetylation (K):119.54	TLVCNNKILDTKS	7115.47	18766.7	0.379155	0.0110447
AAG55111.1	K260	unknown protein encoded by prophage CP-933K [Escherichia coli O157:H7 str. EDL933]	NYTLEGK(+42.01)TIQTK	7	12	120.24	1436.75	-2.5	254	265	K7:Acetylation (K):38.32	NYTLEGKTIQTKQ	2124.45	5634.82	0.377022	0.0331114
AIG69675.1	K60	hypothetical protein EDL933_3511 [Escherichia coli O157:H7 str. EDL933]	SVESEPC(+57.02)K(+42.01)ISPTFTEESDGVR	8	21	133.04	2395.09	2.8	53	73	C7:Carbamidomethylation:1000.00	VESEPCKISPTFT	9041.94	23985.4	0.376976	0.00828718
AAG56096.1	K831	CoA-linked acetaldehyde dehydrogenase and iron-dependent alcohol dehydrogenase; pyruvate-formate-lyase deactivase [Escherichia coli O157:H7 str. EDL933]	EAGVQEADFLANVDK(+42.01)LSEDAFDDQC(+57.02)TGANPR	15	31	200	3423.52	5.3	817	847	C25:Carbamidomethylation:1000.00	FLANVDKLSEDAF	3053.68	8169.1	0.373808	0.0289842
AIG71204.1	K131	ATP synthase delta chain [Escherichia coli O157:H7 str. EDL933]	ISAAMEK(+42.01)R	7	8	47.41	946.491	-0.2	125	132		ISAAMEKRLSRKV	36448.9	97635.3	0.373317	0.00281006
AIG69261.1	K188	Imidazole glycerol phosphate synthase amidotransferase subunit [Escherichia coli O157:H7 str. EDL933]	SGAAGAK(+42.01)LLK	7	10	65.67	956.565	-2	182	191	K7:Acetylation (K):20.70	SGAAGAKLLKNFL	1354.15	3628.27	0.373221	0.0396471
AIG70440.1	K151	G:T/U mismatch-specific uracil/thymine DNA-glycosylase [Escherichia coli O157:H7 str. EDL933]	VSLEK(+42.01)LVEAYR	5	11	90.38	1347.74	0.2	147	157		SRVSLEKLVEAYR	1396.1	3765.27	0.370783	0.0383466
AAG58447.1	K389	GTP-binding protein chain elongation factor EF-G [Escherichia coli O157:H7 str. EDL933]	AGDIAAAIGLK(+42.01)DVTTGDTLC(+57.02)DPDAPIILER	11	30	143.01	3122.58	-2.2	379	408	C20:Carbamidomethylation:1000.00	AAAIGLKDVTTGD	3918.86	10679.5	0.36695	0.00837029
AIG68055.1	K16	Septum site-determining protein MinD [Escherichia coli O157:H7 str. EDL933]	IIVVTSGK(+42.01)GGVGK(+42.01)	13	13	36.48	1297.76	0.3	4	16		GKGGVGKTTSSAA	1939.46	5299.82	0.365949	0.0278506
AAG58447.1	K271	GTP-binding protein chain elongation factor EF-G [Escherichia coli O157:H7 str. EDL933]	VLNNEIILVTC(+57.02)GSAFK(+42.01)	16	16	112.94	1818.95	1.8	256	271	C11:Carbamidomethylation:1000.00	TCGSAFKNKGVQA	2925.87	8086.11	0.361839	0.0235583
WP_000738068.1	K31	MULTISPECIES: Shiga toxin Stx2a subunit B [Escherichia]	GKIEFSK(+42.01)YNEDDTFTVK	7	17	104.53	2061.99	3.9	25	41	K7:Acetylation (K):38.32	GKIEFSKYNEDDT	1365.77	3791.94	0.360177	0.0330139
AIG71477.1	K422	IMP cyclohydrolase [Escherichia coli O157:H7 str. EDL933]	DALFC(+57.02)WK(+42.01)VAK	7	10	88.55	1278.64	-7.5	416	425	C5:Carbamidomethylation:1000.00;K7:Acetylation (K):34.87	DALFCWKVAKFVK	19358.9	53992.7	0.358547	0.00697042
AAC31501.1	K79	L0022 [Escherichia coli O157:H7 str. EDL933]	ASTTAQK(+42.01)MANLVDAK	7	15	116.78	1589.81	1.7	73	87	K7:Acetylation (K):188.52	ASTTAQKMANLVD	17368.7	48619.6	0.357237	0.00673449
AAG57534.1	K79	PTS system protein HPr [Escherichia coli O157:H7 str. EDL933]	AVEHLVK(+42.01)LMAELE	7	13	109.21	1522.81	4.1	73	85		AVEHLVKLMAELE	22415.9	63017	0.355712	0.00646803
AAG58440.1	K137	50S ribosomal subunit protein L4, regulates expression of S10 operon [Escherichia coli O157:H7 str. EDL933]	LLAQK(+42.01)LK	5	7	35.62	854.559	-4	133	139	K5:Acetylation (K):17.01	TKLLAQKLKDMAL	53340.3	150879	0.35353	0.00135886
WP_000098793.1	K15	MULTISPECIES: type III secretion system LEE chaperone CesT [Enterobacteriaceae]	FAEK(+42.01)IGIGSISFNENR	4	16	148.67	1822.92	3.4	12	27		LEKFAEKIGIGSI	23324.9	65986.7	0.353479	0.00609281
AAG58301.1	K10	30S ribosomal subunit protein S15 [Escherichia coli O157:H7 str. EDL933]	SLSTEATAK(+42.01)IVSEFGR	9	16	139.04	1736.89	1.3	2	17		STEATAKIVSEFG	55239.4	156294	0.353433	0.00135374
WP_000183060.1	K247	MULTISPECIES: UTP--glucose-1-phosphate uridylyltransferase GalF [Enterobacteriaceae]	IQLTDAIAELAK(+42.01)K	12	13	111.21	1454.83	3.4	236	248	K12:Acetylation (K):0.00	AIAELAKKQSVDA	1370.45	3895.35	0.351815	0.0291752
WP_000155657.1	K51	MULTISPECIES: MmcQ/YjbR family DNA-binding protein [Enterobacteriaceae]	EVENRPAVSLK(+42.01)TSPELAELLR	11	21	133.8	2392.3	-1.4	41	61		RPAVSLKTSPELA	1784.13	5102.44	0.349663	0.02121
AIG71203.1	K118	ATP synthase alpha chain [Escherichia coli O157:H7 str. EDL933]	VVNTLGAPIDGK(+42.01)GPLDHDGFSAVEAIAPGVIER	12	33	124.44	3355.74	3.6	107	139		GAPIDGKGPLDHD	2284.48	6545.39	0.349021	0.0286514
AIG67851.1	K309	Ribosomal large subunit pseudouridine synthase C [Escherichia coli O157:H7 str. EDL933]	IEAPMDDGLK(+42.01)R	10	11	88.91	1285.63	1.5	300	310		PMDDGLKRCLQKL	6328.97	18149.1	0.348721	0.00538022
WP_001302010.1	K387	tryptophanase [Escherichia coli]	LLPHIPADQFPAQALAC(+57.02)ELYK(+42.01)VAGIR	21	26	167.43	2932.56	-4.1	367	392	C17:Carbamidomethylation:1000.00	LACELYKVAGIRA	3383.17	9778.89	0.345966	0.0175348
WP_001085926.1	K51	MULTISPECIES: 50S ribosomal protein L11 [Gammaproteobacteria]	TDSIEK(+42.01)GLPIPVVITVYADR	6	20	156.21	2227.21	0.6	46	65		KTDSIEKGLPIPV	2081.88	6031.47	0.345169	0.0268834
WP_001131658.1	K128	DUF1076 domain-containing protein [Escherichia coli]	LQC(+57.02)PLEAIQC(+57.02)PITLEQPEK(+42.01)GIFVK	19	24	129.36	2852.48	2.4	110	133	C3:Carbamidomethylation:1000.00;C10:Carbamidomethylation:1000.00;K19:Acetylation (K):19.39	TLEQPEKGIFVKN	2347.5	6805.05	0.344965	0.0267919
AAG55830.1	K37	RNase E, membrane attachment, mRNA turnover, maturation 5S RNA [Escherichia coli O157:H7 str. EDL933]	LYDLDIESPGHEQK(+42.01)K	14	15	123.21	1812.89	-2.3	24	38	K14:Acetylation (K):0.00	SPGHEQKKANIYK	6477.19	18790.4	0.344707	0.00485008
WP_001150441.1	K341	bifunctional diaminohydroxyphosphoribosylaminopyrimidine deaminase/5-amino-6-(5-phosphoribosylamino)uracil reductase RibD [Escherichia coli]	GLC(+57.02)TLPGLEK(+42.01)LADAPQFK	10	18	110.95	1999.04	5.2	332	349	C3:Carbamidomethylation:1000.00;K10:Acetylation (K):71.07	TLPGLEKLADAPQ	1972.55	5746.9	0.343237	0.018928
AAG58836.1	K81	hypothetical protein Z5123 [Escherichia coli O157:H7 str. EDL933]	TAGVSSPEQVLIEEIK(+42.01)KR	16	18	73.25	2025.11	-3.2	66	83	K16:Acetylation (K):0.00	VLIEEIKKRHLAT	1591.75	4650.63	0.342265	0.0185988
AIG66336.1	K131	Hypoxanthine-guanine phosphoribosyltransferase [Escherichia coli O157:H7 str. EDL933]	SLAIC(+57.02)TLLDK(+42.01)PSR	10	13	104.41	1514.81	2.1	122	134	C5:Carbamidomethylation:1000.00	ICTLLDKPSRREV	12546.1	36707	0.341791	0.00320309
AAG56274.1	K175	putative peptidase [Escherichia coli O157:H7 str. EDL933]	AHQDAK(+42.01)WR	6	8	69.88	1052.52	-2.9	170	177		RAHQDAKWRTXQA	1062.72	3116.16	0.341036	0.0478534
AAG54437.1	K259	pantothenate synthetase [Escherichia coli O157:H7 str. EDL933]	DADTLLEVSETSK(+42.01)R	13	14	110.29	1604.79	1.9	247	260		EVSETSKRAVILV	2624.07	7704.98	0.340568	0.0157686
WP_000857257.1	K304	MULTISPECIES: anaerobic glycerol-3-phosphate dehydrogenase subunit A [Enterobacteriaceae]	LAPVMAK(+42.01)TR	7	9	56.32	1027.58	-1.8	298	306		LAPVMAKTRILRA	3177.19	9363.1	0.339331	0.0153829
WP_000031703.1	K253	elongation factor Tu [Escherichia coli]	ETQK(+42.01)STC(+57.02)TGVEM(+15.99)FRK	4	15	97.18	1858.86	-0.3	250	264	K4:Acetylation (K):88.86;C7:Carbamidomethylation:1000.00;M12:Oxidation (M):1000.00	GIKETQKSTCTGV	9909.06	29302.4	0.338165	0.00287306
WP_000014594.1	K4	MULTISPECIES: RNA chaperone/antiterminator CspA [Bacteria]	MSGK(+42.01)MTGIVK	4	10	57.39	1092.57	-2.6	1	10	K4:Acetylation (K):71.75	___MSGKMTGIVK	725.93	2146.78	0.338148	0.0497926
AIG71203.1	K508	ATP synthase alpha chain [Escherichia coli O157:H7 str. EDL933]	GILDSFK(+42.01)ATQSW	7	12	105.85	1393.69	-2.7	502	513		GILDSFKATQSW_	1701.65	5041.91	0.337502	0.0170444
WP_001295383.1	K287	MULTISPECIES: lysine decarboxylase CadA [Enterobacteriaceae]	NAYGILGGIPQSEFQHATIAK(+42.01)R	21	22	113	2412.25	-0.5	267	288		QHATIAKRVKETP	2635.09	7811.07	0.337353	0.0147809
AIG66715.1	K557	ATP-dependent protease La Type I [Escherichia coli O157:H7 str. EDL933]	KAVK(+42.01)QLLLDK	4	10	81.27	1196.75	0	554	563	K4:Acetylation (K):56.34	LCRKAVKQLLLDK	6569.76	19503	0.336859	0.00393339
AAG54470.1	K155	methionine aminopeptidase [Escherichia coli O157:H7 str. EDL933]	EIGAAIQK(+42.01)FVEAEGFSVVR	8	19	88.26	2091.1	1.1	148	166		IGAAIQKFVEAEG	24856.5	73873.7	0.336472	0.00376944
AAG54674.1	K77	putative oxidoreductase [Escherichia coli O157:H7 str. EDL933]	VVAVGDQVEK(+42.01)HAPGDLVGVGC(+57.02)IVDSC(+57.02)K	10	27	125.69	2849.41	2.7	68	94	K10:Acetylation (K):197.06;C21:Carbamidomethylation:1000.00;C26:Carbamidomethylation:1000.00	VGDQVEKHAPGDL	798.176	2378.97	0.335513	0.0419442
AAG59180.1	K157	50S ribosomal subunit protein L1, regulates synthesis of L1 and L11 [Escherichia coli O157:H7 str. EDL933]	NAK(+42.01)AGQVR	3	8	47.75	884.483	-15.3	155	162		EAVKNAKAGQVRY	2026.84	6090.07	0.33281	0.0217217
CBC53163.1	K486	unnamed protein product [Escherichia coli O157:H7 str. EDL933]	GDQYPIALEGALK(+42.01)LK	13	15	113.65	1656.91	-0.9	474	488	K13:Acetylation (K):0.00	ALEGALKLKEISY	1221.72	3671.61	0.332747	0.0215722
WP_000271401.1	K60	MULTISPECIES: 50S ribosomal protein L21 [Enterobacteriaceae]	IGVPFVDGGVIK(+42.01)AEVVAHGR	12	20	145.62	2061.14	-2.5	49	68		VDGGVIKAEVVAH	45363.7	136488	0.332364	0.00056579
WP_001272904.1	K103	DNA mismatch repair protein MutS [Escherichia coli]	LVNQGESVAIC(+57.02)EQIGDPATSK(+42.01)GPVER	21	26	98.8	2795.38	4.9	83	108	C11:Carbamidomethylation:1000.00	GDPATSKGPVERK	45.1717	136.168	0.331736	0.0484253
AAG55052.1	K166	succinyl-CoA synthetase, beta subunit [Escherichia coli O157:H7 str. EDL933]	ELAFK(+42.01)LGLEGK	5	11	89.17	1245.7	0.2	162	172	K5:Acetylation (K):62.39	GRELAFKLGLEGK	4857.32	14680.2	0.330874	0.00333213
AAG56844.1	K48	pyruvate kinase II, glucose stimulated [Escherichia coli O157:H7 str. EDL933]	MNFSHGSPEDHK(+42.01)MR	12	14	131.71	1713.74	3.9	37	50		GSPEDHKMRADKV	1538.16	4675.31	0.328996	0.0145039
WP_000847559.1	K61	MULTISPECIES: 50S ribosomal protein L13 [Gammaproteobacteria]	AEYTPHVDTGDYIIVLNADK(+42.01)VAVTGNK	20	27	125.45	2944.48	0	42	68	K20:Acetylation (K):61.82	IVLNADKVAVTGN	1925.61	5865.71	0.328282	0.0143039
AAG58630.1	K16	oligopeptidase A [Escherichia coli O157:H7 str. EDL933]	TNPLLTPFELPPFSK(+42.01)ILPEHVVPAVTK	15	27	101.63	3025.69	3.4	2	28	K15:Acetylation (K):2.04	ELPPFSKILPEHV	953.71	2908.29	0.327928	0.0399091
AIG69740.1	K96	Phosphoenolpyruvate-protein phosphotransferase of PTS system [Escherichia coli O157:H7 str. EDL933]	DK(+42.01)HMTADAAAHEVIEGQASALEELDDEYLK	2	30	103.7	3340.54	-0.4	95	124	K2:Acetylation (K):145.01	IALIKDKHMTADA	1681.57	5135.38	0.327448	0.0140728
WP_000522424.1	K24	MULTISPECIES: potassium binding protein Kbp [Bacteria]	LWDAVTGQHDK(+42.01)DDQAK	11	16	56.67	1867.87	-1.7	14	29	K11:Acetylation (K):0.00	VTGQHDKDDQAKK	52.473	160.908	0.326105	0.0450574
AAG57273.1	K165	putative hydroxylase [Escherichia coli O157:H7 str. EDL933]	GNSWTGDILIGC(+57.02)DGVK(+42.01)SVVR	16	20	106.79	2174.08	0.8	150	169	C12:Carbamidomethylation:1000.00	IGCDGVKSVVRQS	955.045	2938.44	0.325018	0.0382676
AAG55636.1	K325	orf, hypothetical protein [Escherichia coli O157:H7 str. EDL933]	VDANFK(+42.01)K	6	7	41.96	862.455	-4.7	320	326	K6:Acetylation (K):12.28	KVDANFKKVDTIL	1356.86	4175.27	0.324976	0.0189094
WP_000970127.1	K568	phosphoribosylformylglycinamidine synthase [Escherichia coli]	YVLAVAADQLPLFDELC(+57.02)K(+42.01)R	18	19	125.96	2262.17	2.3	551	569	C17:Carbamidomethylation:1000.00	LFDELCKRERAPY	1263.41	3896.88	0.324211	0.0186602
AAG55111.1	K265	unknown protein encoded by prophage CP-933K [Escherichia coli O157:H7 str. EDL933]	TIQTK(+42.01)QTTVSLNK	5	13	103	1502.83	-1.6	261	273	K5:Acetylation (K):101.72	GKTIQTKQTTVSL	626.357	1932.04	0.324195	0.0418187
AAG55147.1	K294	8-amino-7-oxononanoate synthase [Escherichia coli O157:H7 str. EDL933]	EK(+42.01)LAALITR	2	9	44.94	1055.63	-3	293	301		GDARREKLAALIT	68.0072	210.049	0.323768	0.0437026
WP_000550626.1	K217	YncE family protein [Escherichia coli]	LYTTNADGELITIDTADNK(+42.01)ILSR	19	23	108.1	2578.31	-6	199	221		IDTADNKILSRKK	924.331	2856.89	0.323544	0.0357763
AIG71078.1	K16	EspF [Escherichia coli O157:H7 str. EDL933]	SKGPEALGFK(+42.01)PAR	10	13	78.67	1398.76	-0.7	7	19	K10:Acetylation (K):118.18	PEALGFKPARQAP	2112.34	6572.61	0.321385	0.0176084
AIG66384.1	K162	Ribosome recycling factor [Escherichia coli O157:H7 str. EDL933]	RSQDDVQK(+42.01)LTDAAIK	8	15	88.96	1728.9	3.6	155	169	K8:Acetylation (K):38.97	SQDDVQKLTDAAI	2768.25	8634.5	0.320604	0.0103546
AIG68966.1	K15	Cold shock protein CspA [Escherichia coli O157:H7 str. EDL933]	WFNESK(+42.01)GFGFITPADGSK	6	18	125.82	2028.96	-2.3	10	27	K6:Acetylation (K):165.75	KWFNESKGFGFIT	1026.44	3224.16	0.318359	0.0346757
WP_000887629.1	K354	MULTISPECIES: alkyl hydroperoxide reductase subunit F [Enterobacteriaceae]	GVTYC(+57.02)PHC(+57.02)DGPLFK(+42.01)	14	14	108.76	1691.74	-0.3	341	354	C5:Carbamidomethylation:1000.00;C8:Carbamidomethylation:1000.00	CDGPLFKGKRVAV	751.178	2365.13	0.317605	0.0329403
WP_000789502.1	K366	MULTISPECIES: NADH-quinone oxidoreductase subunit NuoF [Enterobacteriaceae]	DGLPWSVK(+42.01)ILR	8	11	72.32	1324.75	-5.8	359	369		GLPWSVKILRALE	2042.63	6432.85	0.317531	0.0163556
WP_000003075.1	K115	lysine--tRNA ligase [Escherichia coli]	DDLPEGVYNEQFKK(+42.01)	14	14	102.54	1722.81	-0.2	102	115	K14:Acetylation (K):0.00	YNEQFKKWDLGDI	747.232	2364.93	0.315963	0.0321824
WP_001170658.1	K379	mannose-6-phosphate isomerase [Escherichia coli]	GSQQLQLKPGESAFIAANESPVTVK(+42.01)GHGR	25	29	63.39	3047.58	1	355	383	K25:Acetylation (K):32.61	ESPVTVKGHGRLA	55.634	177.894	0.312737	0.0376452
AAG55835.1	K37	50S ribosomal subunit protein L32 [Escherichia coli O157:H7 str. EDL933]	TSGEK(+42.01)HLR	5	8	75.72	968.504	-2.3	33	40		DKTSGEKHLRHHI	7014.74	22431.3	0.312722	0.00125353
CAY37289.1	K347	unnamed protein product [Escherichia coli O157:H7 str. EDL933]	AKEFIAK(+42.01)LQANPAK	7	14	118.55	1569.89	-2.9	341	354	K7:Acetylation (K):105.53	AKEFIAKLQANPA	1666.39	5373.27	0.310126	0.00986376
AAG56631.1	K111	transcriptional regulator for cryptic hemolysin [Escherichia coli O157:H7 str. EDL933]	AEPLISEMEAVINK(+42.01)TR	14	16	114.24	1841.96	0.7	98	113		MEAVINKTRAEIL	1787.48	5784.5	0.309013	0.00962964
AAG56747.1	K397	NADP-specific glutamate dehydrogenase [Escherichia coli O157:H7 str. EDL933]	AEK(+42.01)VDAR	3	7	39.63	829.429	-3.5	395	401		LGWKAEKVDARLH	5826.66	18892	0.308419	0.00169743
AAG54562.1	K438	aminoacyl-histidine dipeptidase (peptidase D) [Escherichia coli O157:H7 str. EDL933]	TPNIQIIHAGLEC(+57.02)GLFK(+42.01)	17	17	102.42	1952.02	-3.3	422	438	C13:Carbamidomethylation:1000.00	LECGLFKKPYPEM	742.575	2408.23	0.308349	0.028812
WP_000055075.1	K163	MULTISPECIES: inorganic diphosphatase [Enterobacteriaceae]	VEGWENAEAAK(+42.01)AEIVASFER	11	20	137.47	2247.08	3.1	153	172		ENAEAAKAEIVAS	2911.95	9448.81	0.308182	0.0077776
WP_000190506.1	K202	MULTISPECIES: F0F1 ATP synthase subunit beta [Enterobacteriaceae]	EGNDFYHEMTDSNVIDK(+42.01)VSLVYGQMNEPPGNR	17	32	121.42	3696.65	4.9	186	217		DSNVIDKVSLVYG	674.177	2214	0.304506	0.0319754
AIG70260.1	K289	Aminomethyltransferase (glycine cleavage system T protein) [Escherichia coli O157:H7 str. EDL933]	LVGLVMTEK(+42.01)GVLR	9	13	91.11	1455.85	0.8	281	293		GLVMTEKGVLRNE	5354.46	17691.1	0.302664	0.00140748
AIG66326.1	K391	Dihydrolipoamide dehydrogenase of pyruvate dehydrogenase complex [Escherichia coli O157:H7 str. EDL933]	EK(+42.01)GISYETATFPWAASGR	2	18	159.23	2011.96	1.4	390	407		EKEAKEKGISYET	16985.5	56126.4	0.30263	0.00124606
AAG58447.1	K143	GTP-binding protein chain elongation factor EF-G [Escherichia coli O157:H7 str. EDL933]	IAFVNK(+42.01)M(+15.99)DR	6	9	68.83	1150.58	2.5	138	146		RIAFVNKMDRMGA	8596.6	28480.5	0.301841	0.00084531
AAG55320.1	K15	putative phage inhibition, colicin resistance and tellurite resistance protein [Escherichia coli O157:H7 str. EDL933]	GGNVSLSK(+42.01)AAPSMK	8	14	109.05	1387.71	-0.2	8	21	K8:Acetylation (K):97.87	GNVSLSKAAPSMK	2888.6	9624.78	0.300122	0.00638785
WP_001017167.1	K166	hematinate-forming heme oxygenase ChuS [Escherichia coli]	FITDENTPLELK(+42.01)AVDAPVVQTR	12	22	141.84	2497.31	0.9	155	176		NTPLELKAVDAPV	6408.09	21472.5	0.298433	0.00122135
WP_001198386.1	K361	MULTISPECIES: trigger factor [Enterobacteriaceae]	TNELK(+42.01)ADEERVK	5	12	71.47	1472.75	2.2	357	368	K5:Acetylation (K):44.44	IRTNELKADEERV	47.9114	160.774	0.298004	0.0304124
AAG56472.1	K61	orf, hypothetical protein [Escherichia coli O157:H7 str. EDL933]	EQTAGTYAEK(+42.01)LAEK	10	14	93.15	1579.77	3.8	52	65	K10:Acetylation (K):46.31	AGTYAEKLAEKGF	679.015	2285.01	0.29716	0.0287165
CBK51696.1	K346	unnamed protein product [Escherichia coli O157:H7 str. EDL933]	VSYPIYHIDNIVK(+42.01)PVSK	13	17	129.1	2013.09	-0.7	334	350	K13:Acetylation (K):11.01	HIDNIVKPVSKAG	11601.8	39048.2	0.297115	0.00101765
AIG71912.1	K485	Lipoprotein, ToxR-activated, TagA (plasmid) [Escherichia coli O157:H7 str. EDL933]	FIPNFYPSQTNEK(+42.01)SC(+57.02)LNNQC(+57.02)QEPFDGHK	13	28	100.73	3440.52	5.2	473	500	K13:Acetylation (K):9.19;C15:Carbamidomethylation:1000.00;C20:Carbamidomethylation:1000.00	PSQTNEKSCLNNQ	1612.82	5432.36	0.29689	0.00733986
AAG57640.1	K135	heat shock protein, chaperone, member of Hsp70 protein family [Escherichia coli O157:H7 str. EDL933]	VSADILK(+42.01)ALAAR	7	12	91.9	1268.75	-3.9	129	140		VSADILKALAARA	1108.89	3763.62	0.294634	0.0106922
AAG58939.1	K81	membrane-bound ATP synthase, F0 sector, subunit b [Escherichia coli O157:H7 str. EDL933]	AEAQVIIEQANK(+42.01)R	12	13	113.92	1510.81	-5.8	70	82		IIEQANKRRSQIL	11772.4	39971.6	0.294519	0.000922919
WP_000595482.1	K55	MULTISPECIES: UDP-3-O-acyl-N-acetylglucosamine deacetylase [Enterobacteriaceae]	RTDLNPPVDFPADAK(+42.01)SVR	15	18	96.26	2039.04	1.9	41	58		DFPADAKSVRDTM	59.7636	203.904	0.293097	0.0282167
WP_001085926.1	K81	MULTISPECIES: 50S ribosomal protein L11 [Gammaproteobacteria]	TPPAAVLLK(+42.01)K	9	10	86.7	1078.67	-10.5	73	82	K9:Acetylation (K):9.34	PAAVLLKKAAGIK	59282	202495	0.292758	7.83133e-05
AAG55111.1	K151	unknown protein encoded by prophage CP-933K [Escherichia coli O157:H7 str. EDL933]	AHEIIGAEK(+42.01)YHAWDDQIENR	9	20	127.92	2436.15	1.8	143	162		EIIGAEKYHAWDD	12241.9	41884.7	0.292275	0.000847103
WP_000043478.1	K454	NADP-dependent phosphogluconate dehydrogenase [Escherichia coli]	DYFGAHTYK(+42.01)	9	9	71.75	1142.5	-4.9	446	454		FGAHTYKRIDKEG	651.805	2231.17	0.292136	0.0266144
AIG69740.1	K255	Phosphoenolpyruvate-protein phosphotransferase of PTS system [Escherichia coli O157:H7 str. EDL933]	AVQEQVASEKAELAK(+42.01)LK	15	17	103.11	1883.04	-0.6	241	257	K15:Acetylation (K):5.99	EKAELAKLKDLPA	1084.31	3718.18	0.291623	0.0224742
AIG69740.1	K257	Phosphoenolpyruvate-protein phosphotransferase of PTS system [Escherichia coli O157:H7 str. EDL933]	AVQEQVASEKAELAKLK(+42.01)	17	17	90.15	1883.04	-0.6	241	257	K17:Acetylation (K):0.00	AELAKLKDLPAIT	1084.31	3718.18	0.291623	0.0224742
WP_000667319.1	K2	MULTISPECIES: tRNA guanosine(34) transglycosylase Tgt [Enterobacteriaceae]	M(+42.01)(+15.99)K(+42.01)FELDTTDGR	2	11	35.59	1411.63	3.9	1	11		_____MKFELDTT	1070.71	3675.91	0.291278	0.0223392
AAC31501.1	K100	L0022 [Escherichia coli O157:H7 str. EDL933]	IADVQSSTDKNAK(+42.01)AK	13	15	105.81	1616.84	-3.8	88	102	K13:Acetylation (K):9.74	STDKNAKAKLPQD	2028.27	6966.34	0.291153	0.00943407
AAG58344.1	K124	aerobic respiration sensor-response protein; histidine protein kinase/phosphatase, sensor for arcA [Escherichia coli O157:H7 str. EDL933]	EK(+42.01)AEAELQETFGQLK	2	15	101.8	1761.88	-0.9	123	137	K2:Acetylation (K):113.91	EIAVREKAEAELQ	44.1972	151.97	0.290828	0.0272369
WP_001186649.1	K244	2,3,4,5-tetrahydropyridine-2,6-dicarboxylate N-succinyltransferase [Escherichia coli]	DGK(+42.01)YSLYC(+57.02)AVIVK	3	13	110.74	1556.79	3.2	242	254	K3:Acetylation (K):168.06;C8:Carbamidomethylation:1000.00	LPSKDGKYSLYCA	1220.42	4212.98	0.289681	0.00965049
AAG57226.1	K221	unknown protein encoded within prophage CP-933V [Escherichia coli O157:H7 str. EDL933]	WGVDK(+42.01)PLYK	5	9	57.87	1146.61	-2.7	217	225	K5:Acetylation (K):14.19	TRWGVDKPLYKDL	760.611	2638.96	0.288224	0.021025
AAG59354.1	K8	fumarate reductase, anaerobic, iron-sulfur protein subunit [Escherichia coli O157:H7 str. EDL933]	NLK(+42.01)IEVVR	3	8	44.46	1011.61	-3.3	6	13		AEMKNLKIEVVRY	1917.5	6672.97	0.287354	0.00865348
WP_000045277.1	K174	glutamate-1-semialdehyde 2,1-aminomutase [Escherichia coli]	AGSGALTLGQPNSPGVPADFAK(+42.01)HTLTC(+57.02)TYNDLASVR	22	36	92.23	3727.83	2.2	153	188	C27:Carbamidomethylation:1000.00	VPADFAKHTLTCT	595.631	2081.41	0.286167	0.024248
AIG68738.1	K344	Fumarate hydratase class I, aerobic [Escherichia coli O157:H7 str. EDL933]	LEHNPGK(+42.01)YIPEELRK	7	15	72.55	1863.98	1.9	338	352	K7:Acetylation (K):49.35	LEHNPGKYIPEEL	41.9462	148.105	0.28322	0.0241122
AAG57373.1	K137	sn-glycerol-3-phosphate dehydrogenase (anaerobic), membrane anchor subunit [Escherichia coli O157:H7 str. EDL933]	STWLSSPEVPVWPLPAK(+42.01)K	17	18	110.94	2063.11	5.5	121	138	K17:Acetylation (K):0.00	VWPLPAKKICVVG	1083.71	3844.29	0.2819	0.00816592
AIG70552.1	K233	Phosphoglucosamine mutase [Escherichia coli O157:H7 str. EDL933]	VLAEK(+42.01)ADLGIAFDGDGDR	5	18	116.99	1902.93	1.8	229	246		ARVLAEKADLGIA	649.492	2319.69	0.279991	0.0219477
WP_000772446.1	K329	MULTISPECIES: plasmid-partitioning protein SopA [Bacteria]	DAWGSMVLK(+42.01)NVVR	9	13	114.65	1515.79	2.3	321	333		WGSMVLKNVVRET	919.893	3288.67	0.279716	0.0181222
AIG67348.1	K118	Leucine-responsive regulatory protein, regulator for leucine (or lrp) regulon and high-affinity branched-chain amino acid transport system [Escherichia coli O157:H7 str. EDL933]	LEEIQEC(+57.02)HLVSGDFDYLLK(+42.01)TR	19	21	160.6	2606.27	-0.6	100	120	C7:Carbamidomethylation:1000.00	DFDYLLKTRVPDM	1954.78	7005.79	0.279024	0.00711111
WP_001453090.1	K121	hypothetical protein [Escherichia coli]	AK(+42.01)FPAFNNPEVYR	2	13	81.51	1593.79	-0.2	120	132		SAAHKAKFPAFNN	2014.67	7260.18	0.277495	0.00685206
AAG57373.1	K280	sn-glycerol-3-phosphate dehydrogenase (anaerobic), membrane anchor subunit [Escherichia coli O157:H7 str. EDL933]	QGGVWM(+15.99)PGDEVK(+42.01)K	12	13	39.83	1487.71	-5.7	269	281	M6:Oxidation (M):1000.00;K12:Acetylation (K):0.00	MPGDEVKKVTCKN	47.3575	170.944	0.277034	0.0217515
AAG57852.1	K64	putative hydrogenase subunit [Escherichia coli O157:H7 str. EDL933]	FVADALAK(+42.01)FLK	8	11	86.49	1263.72	-4	57	67	K8:Acetylation (K):32.97	VADALAKFLKIHA	871.39	3190.93	0.273084	0.0159677
AIG71090.1	K350	translocated intimin receptor Tir [Escherichia coli O157:H7 str. EDL933]	YDEQQAK(+42.01)R	7	8	80.51	1078.5	-2.3	344	351		YDEQQAKRQEELK	3573.97	13393.2	0.26685	0.000343641
AIG71300.1	K47	Deoxyribonuclease TatD [Escherichia coli O157:H7 str. EDL933]	ESQQAQK(+42.01)LAR	7	10	79.83	1199.63	-3.4	41	50		ESQQAQKLARQYS	717.712	2712.13	0.264631	0.013845
WP_000743199.1	K177	16S rRNA (guanine(966)-N(2))-methyltransferase [Escherichia coli]	EK(+42.01)VAGQVAYR	2	10	80.18	1161.61	-1.2	176	185		WSLHREKVAGQVA	2484.13	9399.79	0.264275	0.00234985
AIG70660.1	K304	DNA-directed RNA polymerase alpha subunit [Escherichia coli O157:H7 str. EDL933]	SLTEIK(+42.01)DVLASR	6	12	97.05	1372.76	2.4	299	310		KSLTEIKDVLASR	3028.33	11496	0.263425	0.000296642
AAG56096.1	K336	CoA-linked acetaldehyde dehydrogenase and iron-dependent alcohol dehydrogenase; pyruvate-formate-lyase deactivase [Escherichia coli O157:H7 str. EDL933]	ILIGEVTVVDESEPFAHEK(+42.01)LSPTLAMYR	19	28	152.12	3185.63	2.4	318	345		EPFAHEKLSPTLA	4877.07	18639.2	0.261657	0.000301167
AAC31501.1	K72	L0022 [Escherichia coli O157:H7 str. EDL933]	FADMNEASK(+42.01)ASTTAQK	9	16	122.62	1740.8	-1.3	64	79	K9:Acetylation (K):36.07	DMNEASKASTTAQ	852.914	3263.37	0.26136	0.0126044
WP_000136788.1	K143	MULTISPECIES: glycerol kinase GlpK [Enterobacteriaceae]	VK(+42.01)WILDHVEGSR	2	12	100.9	1479.78	0.9	142	153		FSGTKVKWILDHV	1416.64	5420.31	0.261358	0.00293382
AAG56806.1	K225	PTS enzyme IIAB, mannose-specific [Escherichia coli O157:H7 str. EDL933]	TLLTQVAPPGVTAHVVDVAK(+42.01)M(+15.99)IR	20	23	93.74	2473.37	1.2	206	228		HVVDVAKMIRVYN	1070.14	4103.31	0.2608	0.0049838
AIG70821.1	K124	Cell division transporter, ATP-binding protein FtsE [Escherichia coli O157:H7 str. EDL933]	VSAALDK(+42.01)VGLLDK	7	13	94.93	1369.78	-0.1	118	130	K7:Acetylation (K):66.56	VSAALDKVGLLDK	620.414	2380.12	0.260665	0.0156855
AIG68530.1	K235	Universal stress protein E [Escherichia coli O157:H7 str. EDL933]	QK(+42.01)FGINENMTHVEK	2	14	98.55	1715.83	-0.3	234	247	K2:Acetylation (K):101.74	MKALRQKFGINEN	1096.44	4226.17	0.25944	0.004817
AIG71043.1	K82	Transcriptional regulator SlmA, TetR family [Escherichia coli O157:H7 str. EDL933]	INLILKDEK(+42.01)DTTAR	9	14	81.9	1670.92	0.7	74	87	K9:Acetylation (K):56.34	LILKDEKDTTARL	643.138	2482.51	0.259068	0.0124368
WP_001295383.1	K144	MULTISPECIES: lysine decarboxylase CadA [Enterobacteriaceae]	EGK(+42.01)YTFC(+57.02)TPGHMGGTAFQK	3	19	79.71	2157.96	-0.2	142	160	K3:Acetylation (K):80.24;C7:Carbamidomethylation:1000.00	KYVREGKYTFCTP	230.078	889.307	0.258716	0.0498849
WP_000098793.1	K108	MULTISPECIES: type III secretion system LEE chaperone CesT [Enterobacteriaceae]	FPLDDATPEK(+42.01)LENEIEVVVK	10	20	99.45	2326.19	0.5	99	118	K10:Acetylation (K):85.84	DDATPEKLENEIE	969.636	3772.4	0.257034	0.0115
AIG70809.1	K76	Branched-chain amino acid transport ATP-binding protein LivF [Escherichia coli O157:H7 str. EDL933]	IVFDDKDITDWQTAK(+42.01)IMR	15	18	94.53	2236.12	2.1	62	79	K15:Acetylation (K):97.64	TDWQTAKIMREAV	82.2962	320.781	0.256549	0.0476278
AIG71220.1	K143	Ribose ABC transport system, periplasmic ribose-binding protein RbsB [Escherichia coli O157:H7 str. EDL933]	IAGDYIAK(+42.01)K	8	9	57.8	1019.57	0.1	136	144	K8:Acetylation (K):0.00	AGDYIAKKAGEGA	981.02	3833.18	0.255929	0.0112291
AAG56768.1	K132	glyceraldehyde-3-phosphate dehydrogenase A [Escherichia coli O157:H7 str. EDL933]	DNTPM(+15.99)FVK(+42.01)GANFDK	8	14	80.75	1640.75	-4	125	138	M5:Oxidation (M):1000.00;K8:Acetylation (K):55.13	NTPMFVKGANFDK	822.228	3226.47	0.254838	0.0109663
AAG56537.1	K484	aconitate hydrase 1 [Escherichia coli O157:H7 str. EDL933]	VVSDYLAKAK(+42.01)	10	10	67.6	1134.63	-2.2	475	484	K10:Acetylation (K):5.47	DYLAKAKLTPYLD	1854.63	7327.92	0.253091	0.00360316
WP_000136788.1	K279	MULTISPECIES: glycerol kinase GlpK [Enterobacteriaceae]	NTYGTGC(+57.02)FMLMNTGEK(+42.01)AVK	16	19	136.31	2162.98	0.3	264	282	C7:Carbamidomethylation:1000.00;K16:Acetylation (K):10.22	LMNTGEKAVKSEN	3664.12	14487.8	0.252911	0.000184884
WP_000136788.1	K282	MULTISPECIES: glycerol kinase GlpK [Enterobacteriaceae]	NTYGTGC(+57.02)FMLMNTGEKAVK(+42.01)	19	19	108.46	2162.98	-0.1	264	282	C7:Carbamidomethylation:1000.00;K19:Acetylation (K):0.00	TGEKAVKSENGLL	3664.12	14487.8	0.252911	0.000184884
AAG57323.1	K85	50S ribosomal subunit protein L25 [Escherichia coli O157:H7 str. EDL933]	HPYKPK(+42.01)LQHIDFVR	6	14	110.48	1818.99	-3.1	80	93	K6:Acetylation (K):24.32	RHPYKPKLQHIDF	890.777	3533.75	0.252077	0.0103205
AIG71203.1	K151	ATP synthase alpha chain [Escherichia coli O157:H7 str. EDL933]	QSVDQPVQTGYK(+42.01)AVDSMIPIGR	12	22	33.83	2430.22	-6.4	140	161		PVQTGYKAVDSMI	30.7692	122.192	0.251811	0.0137101
WP_001055728.1	K121	MULTISPECIES: type III secretion system LEE master regulator Ler [Enterobacteriaceae]	DTEEEIIPLK(+42.01)NI	10	12	94.67	1454.75	-2.6	112	123		EEIIPLKNI____	455.393	1809.31	0.251694	0.0433031
AAG59399.1	K8	50S ribosomal subunit protein L9 [Escherichia coli O157:H7 str. EDL933]	M(+15.99)QVILLDK(+42.01)VANLGSLGDQVNVK	8	22	110.35	2411.31	2.2	1	22	M1:Oxidation (M):1000.00;K8:Acetylation (K):132.96	QVILLDKVANLGS	474.98	1889.86	0.251331	0.0430704
CBC91320.1	K75	unnamed protein product [Escherichia coli O157:H7 str. EDL933]	EIELEDKFENMGAQMVK(+42.01)EVASK	17	22	170.26	2566.23	3.7	59	80	K17:Acetylation (K):41.96	MGAQMVKEVASKA	3453.18	13770.4	0.250769	0.000167214
AIG66382.1	K177	Translation elongation factor Ts [Escherichia coli O157:H7 str. EDL933]	HIAMHVAASK(+42.01)PEFIKPEDVSAEVVEK	10	26	44.96	2902.49	-0.8	168	193	K10:Acetylation (K):7.38	MHVAASKPEFIKP	764.527	3049.28	0.250724	0.0105146
AIG66326.1	K258	Dihydrolipoamide dehydrogenase of pyruvate dehydrogenase complex [Escherichia coli O157:H7 str. EDL933]	KFNLMLETK(+42.01)VTAVEAK	9	16	88.37	1863.02	-1.7	250	265	K9:Acetylation (K):34.67	NLMLETKVTAVEA	1890.83	7546.34	0.250562	0.00335118
WP_000273724.1	K143	MULTISPECIES: hypothetical protein [Escherichia]	AGLTPC(+57.02)SEAEWDHSLLKK(+42.01)	18	18	79.69	2083	-1.6	126	143	C6:Carbamidomethylation:1000.00;K18:Acetylation (K):0.00	DHSLLKKYQDLYN	408.723	1644.4	0.248555	0.0413189
AAG58746.1	K66	orf, hypothetical protein [Escherichia coli O157:H7 str. EDL933]	EAQK(+42.01)LMK	4	7	46.99	888.474	-2	63	69	K4:Acetylation (K):53.53	LSKEAQKLMKMPF	17456.4	70290.7	0.248346	0.000120097
AIG66993.1	K38	Succinate dehydrogenase flavoprotein subunit [Escherichia coli O157:H7 str. EDL933]	AALQISQSGQTC(+57.02)ALLSK(+42.01)VFPTR	17	22	130.37	2417.27	1.7	22	43	C12:Carbamidomethylation:1000.00	TCALLSKVFPTRS	2208.11	8914.04	0.247712	0.00136357
AAG57288.1	K102	galactose-binding transport protein; receptor for galactose taxis [Escherichia coli O157:H7 str. EDL933]	ALAINLVDPAAAGTVIEK(+42.01)AR	18	20	97.22	2034.15	2.8	85	104		AGTVIEKARGQNV	953.565	3850	0.247679	0.00934859
WP_000107027.1	K19	dipeptide ABC transporter ATP-binding subunit DppF [Escherichia coli]	STQEATSQQPLLQAIDLK(+42.01)K	18	19	101.58	2140.14	-5.4	2	20	K18:Acetylation (K):0.00	LQAIDLKKHYPVK	697.773	2819.55	0.247476	0.00982588
AAG58555.1	K193	glycerophosphodiester phosphodiesterase, cytosolic [Escherichia coli O157:H7 str. EDL933]	LGC(+57.02)VSIHLNHK(+42.01)LLDK	11	15	65.95	1787.97	5.5	183	197	C3:Carbamidomethylation:1000.00;K11:Acetylation (K):8.26	SIHLNHKLLDKAR	79.3623	321.884	0.246555	0.0418991
AAG58759.1	K105	putative 2,3-bisphosphoglycerate-independent phosphoglycerate mutase [Escherichia coli O157:H7 str. EDL933]	AFFANPVLTGAVDK(+42.01)AK	14	16	117.49	1689.91	-0.2	92	107	K14:Acetylation (K):5.47	LTGAVDKAKNAGK	2957.05	11994.1	0.246542	0.000136548
AAG54465.1	K123	periplasmic serine protease Do; heat shock protein HtrA [Escherichia coli O157:H7 str. EDL933]	FMALGSGVIIDADK(+42.01)GYVVTNNHVVDNATVIK	14	31	104.15	3301.7	5.2	110	140	K14:Acetylation (K):22.01	VIIDADKGYVVTN	741.802	3011.25	0.246343	0.00959321
AIG70380.1	K42	Cystathionine beta-lyase [Escherichia coli O157:H7 str. EDL933]	ASSLVFESM(+15.99)EAK(+42.01)K	12	13	82.38	1483.72	0.3	31	43	M9:Oxidation (M):1000.00;K12:Acetylation (K):0.00	FESMEAKKHATRN	726.233	2950.01	0.24618	0.00956001
WP_001157890.1	K546	MULTISPECIES: leucine--tRNA ligase [Enterobacteriaceae]	FFHK(+42.01)LMR	4	7	59.3	1019.54	-6.7	543	549		YFRFFHKLMRDAG	236.636	962.104	0.245957	0.0421604
AAC70163.1	K2890	putative cytotoxin (plasmid) [Escherichia coli O157:H7 str. EDL933]	NK(+42.01)LSIVSLNSNIK	2	13	63.5	1470.84	-6.1	2889	2901	K2:Acetylation (K):105.15	KTTKKNKLSIVSL	41.1353	168.33	0.244373	0.011796
AAG57893.1	K246	CTP synthetase [Escherichia coli O157:H7 str. EDL933]	DVDSIYK(+42.01)IPGLLK	7	13	127.56	1501.84	-1	240	252	K7:Acetylation (K):104.48	DVDSIYKIPGLLK	8105.35	33250	0.24377	6.12624e-05
AIG66211.1	K272	Homoserine kinase [Escherichia coli O157:H7 str. EDL933]	QAVAEIGAVASGISGSGPTLFALC(+57.02)DK(+42.01)PDTAQR	26	32	75.79	3228.61	6.2	247	278	C24:Carbamidomethylation:1000.00	LFALCDKPDTAQR	219.385	902.634	0.24305	0.0404995
WP_000160811.1	K401	MULTISPECIES: glutathione-disulfide reductase [Enterobacteriaceae]	LVC(+57.02)VGPEEK(+42.01)	9	9	60.1	1071.53	-11	393	401	C3:Carbamidomethylation:1000.00	CVGPEEKIVGIHG	80.1598	331.522	0.241793	0.0393077
WP_001298868.1	K153	MULTISPECIES: tRNA dihydrouridine(20/20a) synthase DusA [Enterobacteriaceae]	DVVSIPVTVK(+42.01)TR	10	12	89.67	1354.78	1.2	144	155		SIPVTVKTRIGID	2014.24	8332.45	0.241734	0.00110348
AAG59184.1	K76	RNA polymerase, beta prime subunit [Escherichia coli O157:H7 str. EDL933]	IFGPVKDYEC(+57.02)LC(+57.02)GKYK(+42.01)	16	16	90.93	2017.96	-1.9	61	76	C10:Carbamidomethylation:1000.00;C12:Carbamidomethylation:1000.00;K16:Acetylation (K):0.00	CLCGKYKRLKHRG	1775.29	7366.1	0.241008	0.00251966
WP_000003820.1	K748	MULTISPECIES: pyruvate dehydrogenase (acetyl-transferring), homodimeric type [Bacteria]	EAAEILAK(+42.01)DYGVGSDVYSVTSFTELAR	8	27	126.81	2932.43	1.3	741	767		AAEILAKDYGVGS	880.283	3686.53	0.238784	0.0075857
WP_000772446.1	K286	MULTISPECIES: plasmid-partitioning protein SopA [Bacteria]	DLLK(+42.01)NVDLK	4	9	62.4	1098.63	-3	283	291	K4:Acetylation (K):62.41	MLRDLLKNVDLKG	500.334	2098.71	0.238401	0.0101099
AIG70821.1	K9	Cell division transporter, ATP-binding protein FtsE [Escherichia coli O157:H7 str. EDL933]	FEHVSK(+42.01)AYLGGR	6	12	95.16	1404.71	-3.5	4	15		RFEHVSKAYLGGR	971.3	4097.15	0.237067	0.00263058
AAG54764.1	K39	hypothetical protein Z0516 [Escherichia coli O157:H7 str. EDL933]	FNNFINDSLLEGAIDALK(+42.01)R	18	19	103.52	2191.13	-7	22	40		GAIDALKRIGQVK	1093.52	4627.35	0.236317	0.00257366
AIG67430.1	K222	LSU m5C1962 methyltransferase RlmI [Escherichia coli O157:H7 str. EDL933]	RYVENK(+42.01)R	6	7	46.82	1005.54	-4.5	217	223		RRYVENKRVLNCF	214.072	907.575	0.235873	0.036556
AIG67689.1	K430	Phosphoethanolamine transferase EptA specific for the 1 phosphate group of core-lipid A [Escherichia coli O157:H7 str. EDL933]	YTDYIISK(+42.01)LIDK	8	12	89.06	1512.81	2.1	423	434	K8:Acetylation (K):11.01	TDYIISKLIDKLI	63.1272	268.436	0.235167	0.0358513
AIG71477.1	K17	IMP cyclohydrolase [Escherichia coli O157:H7 str. EDL933]	ALLSVSDK(+42.01)AGIVEFAQALSAR	8	21	145.07	2187.19	4.4	10	30		LLSVSDKAGIVEF	402.148	1722.21	0.233507	0.0325533
AIG70685.1	K204	LSU ribosomal protein L3p (L3e) [Escherichia coli O157:H7 str. EDL933]	GAVPGATGSDLIVK(+42.01)PAVK	14	18	139.81	1720.97	-0.1	191	208	K14:Acetylation (K):58.99	GSDLIVKPAVKA_	15257	65706.3	0.2322	4.99166e-05
AAG58433.1	K9	50S ribosomal subunit protein L29 [Escherichia coli O157:H7 str. EDL933]	EK(+42.01)SVEELNTELLNLLR	2	16	122.03	1941.04	2	8	23		AKELREKSVEELN	2134.47	9320.79	0.229	0.000682109
WP_000106834.1	K208	MULTISPECIES: hexitol phosphatase HxpB [Enterobacteriaceae]	FVLANVK(+42.01)LSSLTELTAK	7	17	54.69	1875.07	-1.8	202	218	K7:Acetylation (K):44.69	FVLANVKLSSLTE	288.321	1265.07	0.227909	0.0494452
WP_001302267.1	K273	phosphoglucomutase (alpha-D-glucose-1,6-bisphosphate-dependent) [Escherichia coli]	FM(+15.99)HLDK(+42.01)DGAIR	6	11	62.44	1359.66	-6	268	278		RFMHLDKDGAIRM	101.368	444.937	0.227825	0.0498903
AAG54640.1	K28	putative dehydrogenase subunit [Escherichia coli O157:H7 str. EDL933]	DSVLLLEK(+42.01)LGC(+57.02)R	8	12	72.12	1443.78	-1.5	21	32	C11:Carbamidomethylation:1000.00	SVLLLEKLGCRVN	131.778	579.306	0.227476	0.0485409
AAG59484.1	K1622	hypothetical protein Z5898 [Escherichia coli O157:H7 str. EDL933]	EGLAHK(+42.01)LGIENTELGVTTQQAR	6	22	104.71	2406.25	-3.3	1617	1638		REGLAHKLGIENT	75.7203	334.458	0.226397	0.0315464
WP_000779084.1	K204	MULTISPECIES: glycerophosphodiester phosphodiesterase [Enterobacteriaceae]	DDK(+42.01)VYLQC(+57.02)FDADELKR	3	16	93.62	2055.96	-1.8	202	217	K3:Acetylation (K):100.30;C8:Carbamidomethylation:1000.00	YTGKDDKVYLQCF	450.048	1996.46	0.225423	0.0283504
AAG58344.1	K774	aerobic respiration sensor-response protein; histidine protein kinase/phosphatase, sensor for arcA [Escherichia coli O157:H7 str. EDL933]	AWVAK(+42.01)ATK	5	8	42.52	915.518	-1.6	770	777	K5:Acetylation (K):28.96	LKAWVAKATKK__	2153.91	9562.22	0.225252	0.000587057
AIG66854.1	K703	TonB-dependent receptor [Escherichia coli O157:H7 str. EDL933]	NVSLTGGVDNLFDK(+42.01)R	14	15	115.55	1675.85	2.4	690	704		VDNLFDKRLWRAG	335.697	1493.01	0.224846	0.0473694
AAC31501.1	K97	L0022 [Escherichia coli O157:H7 str. EDL933]	IADVQSSTDK(+42.01)NAK	10	13	119.45	1417.7	1.9	88	100	K10:Acetylation (K):17.81	VQSSTDKNAKAKL	6615.8	29483.6	0.224389	1.97411e-05
AIG71165.1	K2	DNA polymerase III beta subunit [Escherichia coli O157:H7 str. EDL933]	MK(+42.01)FTVER	2	7	47.69	951.485	-0.5	1	7		_____MKFTVERE	213.165	956.587	0.222839	0.0299714
AIG71329.1	K427	GTP-binding protein TypA/BipA [Escherichia coli O157:H7 str. EDL933]	KGDLK(+42.01)NMNPDGK	5	12	84.62	1357.67	0.7	423	434	K5:Acetylation (K):14.77	ERKGDLKNMNPDG	57.281	257.786	0.222203	0.0295964
AIG69002.1	K291	Zinc ABC transporter, periplasmic-binding protein ZnuA [Escherichia coli O157:H7 str. EDL933]	MGTLDPLGTNIK(+42.01)LGK	12	15	102.99	1598.87	1.6	280	294	K12:Acetylation (K):19.16	PLGTNIKLGKTSY	801.79	3612.61	0.221942	0.00492593
WP_010904761.1	K166	anti-FlhDC factor [Escherichia coli]	VMLDK(+42.01)SFIQQQITHR	5	15	68.88	1884.99	3.3	162	176		TRVMLDKSFIQQQ	104.104	471.14	0.220962	0.0454097
AIG68329.1	K74	N-acetylgalactosamine 6-sulfate sulfatase (GALNS) [Escherichia coli O157:H7 str. EDL933]	EVVDTYK(+42.01)IGIDK	7	12	75.14	1420.74	-1.9	68	79	K7:Acetylation (K):30.64	EVVDTYKIGIDKA	111.704	507.554	0.220082	0.0440762
AIG66993.1	K314	Succinate dehydrogenase flavoprotein subunit [Escherichia coli O157:H7 str. EDL933]	LK(+42.01)LDHLGK	2	8	63.37	964.571	-0.4	313	320	K2:Acetylation (K):101.67	GPHAKLKLDHLGK	32370	148592	0.217845	3.07411e-07
WP_001301974.1	K92	nicotinamide-nucleotide amidase [Escherichia coli]	EETLAQHGAVSEPVVVEMAIGALK(+42.01)AAR	24	27	125.9	2817.47	5.1	69	95		MAIGALKAARADY	434.383	1994.53	0.217787	0.0247006
WP_001295400.1	K85	MULTISPECIES: tyrosine--tRNA ligase [Enterobacteriaceae]	FQQAGHKPVALVGGATGLIGDPSFK(+42.01)AAER	25	29	143.07	2963.56	1.6	61	89	K25:Acetylation (K):207.59	IGDPSFKAAERKL	7667.07	35277.7	0.217335	1.2538e-05
AIG69875.1	K62	Serine hydroxymethyltransferase [Escherichia coli O157:H7 str. EDL933]	YAEGYPGK(+42.01)R	8	9	94.66	1081.52	-3.2	55	63		AEGYPGKRYYGGC	91985.2	425662	0.216099	2.59529e-07
AAG56481.1	K266	putative EC 2.1 enzymes [Escherichia coli O157:H7 str. EDL933]	ERFNYYC(+57.02)EK(+42.01)	9	9	68.28	1349.57	-1.5	258	266	C7:Carbamidomethylation:1000.00	FNYYCEKVVKGFY	95.0632	440.24	0.215935	0.0422666
AIG71625.1	K342	Aspartate ammonia-lyase [Escherichia coli O157:H7 str. EDL933]	VNPVVPEVVNQVC(+57.02)FK(+42.01)	15	15	96.24	1768.92	-3	328	342	C13:Carbamidomethylation:1000.00	VNQVCFKVIGNDT	604.98	2802.87	0.215843	0.0046829
AIG67360.1	K209	Pyruvate formate-lyase activating enzyme [Escherichia coli O157:H7 str. EDL933]	HK(+42.01)WVAMGEEYK	2	11	108.18	1418.67	4.1	208	218	K2:Acetylation (K):143.22	HELGKHKWVAMGE	127.921	592.903	0.215754	0.0415629
AAG59115.1	K7	orf, hypothetical protein [Escherichia coli O157:H7 str. EDL933]	M(+15.99)KDVVDK(+42.01)C(+57.02)STK	7	11	65.07	1367.64	-2	1	11	M1:Oxidation (M):1000.00;K7:Acetylation (K):19.86;C8:Carbamidomethylation:1000.00	MKDVVDKCSTKGC	298.222	1386.14	0.215145	0.0411053
WP_000047198.1	K509	MULTISPECIES: alanine--tRNA ligase [Enterobacteriaceae]	AVDAINAGQEAVVVLDQTPFYAESGGQVGDK(+42.01)GELK	31	35	103.82	3616.79	7.5	479	513	K31:Acetylation (K):20.17	GGQVGDKGELKGA	126.958	590.134	0.215135	0.0412094
WP_000214474.1	K386	MULTISPECIES: N4-gp56 family major capsid protein [Enterobacteriaceae]	IRFPEK(+42.01)SGK	6	9	57.35	1102.61	-0.9	381	389	K6:Acetylation (K):62.26	KIRFPEKSGKMQD	132.174	614.56	0.215071	0.041173
WP_000357763.1	K611	MULTISPECIES: excinuclease ABC subunit UvrA [Enterobacteriaceae]	RVPANPEK(+42.01)VLK	8	11	57.07	1291.76	3	604	614	K8:Acetylation (K):68.31	VPANPEKVLKLTG	109.167	512.032	0.213204	0.0401174
AAG57605.1	K104	putative oxidoreductase [Escherichia coli O157:H7 str. EDL933]	LMERPIVVANGK(+42.01)AR	12	14	84.16	1594.9	0.1	93	106		IVVANGKARIGRP	430.364	2025.91	0.212429	0.00554666
AAG58467.1	K117	acetylornithine delta-aminotransferase [Escherichia coli O157:H7 str. EDL933]	VVFMNSGTEANETAFK(+42.01)LAR	16	19	72.04	2126.05	3.8	102	120		ANETAFKLARHYA	92.6236	436.929	0.211988	0.0398818
WP_000224877.1	K238	MULTISPECIES: purine-nucleoside phosphorylase [Enterobacteriaceae]	IALESVLLGDK(+42.01)E	11	12	98.06	1327.72	-1.7	228	239		SVLLGDKE_____	567.164	2677.08	0.211859	0.004215
AIG69600.1	K392	ElaD protein [Escherichia coli O157:H7 str. EDL933]	NLEIK(+42.01)NSHPK	5	10	32.95	1220.65	-9.5	388	397	K5:Acetylation (K):7.38	YRNLEIKNSHPKN	268.643	1274.99	0.210703	0.0383955
WP_000703914.1	K312	ureidoglycolate dehydrogenase [Escherichia coli]	ELNAITPAPGFNQVYYPGQDQDIK(+42.01)QR	24	26	102.9	3003.47	0.8	289	314		GQDQDIKQRQAAV	129.603	615.256	0.210649	0.0386951
WP_000532698.1	K116	MULTISPECIES: Ivy family C-type lysozyme inhibitor [Bacteria]	SNQM(+15.99)TGLFSTIDEK(+42.01)TSQEK	14	19	73.14	2201.02	0.4	103	121	M4:Oxidation (M):1000.00;K14:Acetylation (K):17.91	FSTIDEKTSQEKL	61.2616	291.902	0.20987	0.0242696
WP_000126564.1	K9	dihydroorotase [Escherichia coli]	TAPSQVLK(+42.01)IR	8	10	48.17	1153.68	-1.8	2	11		APSQVLKIRRPDD	1193.72	5700.54	0.209404	0.00049214
AIG71739.1	K98	Putative HTH-type transcriptional regulator YjgJ, TetR family [Escherichia coli O157:H7 str. EDL933]	DDRPVGEC(+57.02)LAEVLK(+42.01)EAAR	14	18	80.51	2069.02	1.1	85	102	C8:Carbamidomethylation:1000.00	CLAEVLKEAARRY	1075.31	5144.5	0.209021	0.000484443
AIG67406.1	K161	Dihydroorotate dehydrogenase [Escherichia coli O157:H7 str. EDL933]	DTPVEQGKDDYLIC(+57.02)MEK(+42.01)	17	17	86.65	2081.93	1.9	145	161	C14:Carbamidomethylation:1000.00;K17:Acetylation (K):74.48	YLICMEKIYAYAG	75.0138	358.985	0.208961	0.0239008
WP_000043478.1	K136	NADP-dependent phosphogluconate dehydrogenase [Escherichia coli]	ELSAEGFNFIGTGVSGGEEGALK(+42.01)GPSIMPGGQK	23	33	94.27	3262.58	10.1	114	146	K23:Acetylation (K):32.22	GEEGALKGPSIMP	208.355	999.042	0.208555	0.0236081
AIG68992.1	K6	DNA damage-inducible protein in SOS regulon, dependent on cyclic AMP and H-NS [Escherichia coli O157:H7 str. EDL933]	AVEVK(+42.01)YVVIR	5	10	39.2	1216.72	-6.1	2	11		_MAVEVKYVVIRE	189.425	909.04	0.208379	0.0235349
WP_000697915.1	K164	MULTISPECIES: two-component system response regulator BasR [Enterobacteriaceae]	LMLK(+42.01)AGSPVHR	4	11	79.81	1249.7	-1.3	161	171		LSRLMLKAGSPVH	620.662	2990.05	0.207576	0.0037511
AAG58764.1	K202	2-amino-3-ketobutyrate CoA ligase (glycine acetyltransferase) [Escherichia coli O157:H7 str. EDL933]	GVC(+57.02)DLADK(+42.01)YDALVM(+15.99)VDDSHAVGFVGENGR	8	29	59.86	3166.43	6.2	195	223	C3:Carbamidomethylation:1000.00	VCDLADKYDALVM	266.163	1298.32	0.205005	0.0350676
AAG59354.1	K90	fumarate reductase, anaerobic, iron-sulfur protein subunit [Escherichia coli O157:H7 str. EDL933]	DYTDGMK(+42.01)VEALANFPIER	7	18	115.25	2110	10.2	84	101		DYTDGMKVEALAN	126.829	620.366	0.204443	0.0353516
WP_000375956.1	K252	MULTISPECIES: glucan biosynthesis protein OpgD [Enterobacteriaceae]	FTIHC(+57.02)EK(+42.01)	7	7	57.07	975.448	-1.7	246	252	C5:Carbamidomethylation:1000.00	FTIHCEKSQVIMD	500.47	2451.19	0.204174	0.00447403
AAG58465.1	K101	cyclic AMP receptor protein [Escherichia coli O157:H7 str. EDL933]	TAC(+57.02)EVAEISYK(+42.01)	11	11	90.4	1311.6	-0.3	91	101	C3:Carbamidomethylation:1000.00	VAEISYKKFRQLI	364.516	1786.16	0.204078	0.0189113
AAG56872.1	K119	chemotaxis regulator transmits chemoreceptor signals to flagelllar motor components [Escherichia coli O157:H7 str. EDL933]	KENIIAAAQAGASGYVVKPFTAATLEEK(+42.01)LNK	28	31	87.21	3273.76	2.6	92	122	K28:Acetylation (K):4.52	AATLEEKLNKIFE	320.64	1575.37	0.203533	0.0342345
AAG55154.1	K67	molybdopterin biosynthesis, protein C [Escherichia coli O157:H7 str. EDL933]	IAGIQAAK(+42.01)R	8	9	41.18	968.577	-2.3	60	68		AGIQAAKRTWDLI	412.333	2033.64	0.202757	0.018404
WP_001301695.1	K196	glucose-1-phosphatase [Escherichia coli]	DKTTIPDYFAK(+42.01)VLC(+57.02)	11	14	75.29	1711.85	0.3	186	199	K11:Acetylation (K):90.19;C14:Carbamidomethylation:1000.00	IPDYFAKVLC___	338.108	1668.21	0.202678	0.0183739
AAG58155.1	K532	DNA topoisomerase IV subunit A [Escherichia coli O157:H7 str. EDL933]	AGDSFK(+42.01)AAVK	6	10	58.28	1034.54	-2.6	527	536	K6:Acetylation (K):41.04	KAGDSFKAAVKGK	307.458	1522.79	0.201904	0.033326
AAG58815.1	K25	hypothetical protein Z5102 [Escherichia coli O157:H7 str. EDL933]	LPK(+42.01)YAEAILNVFPQIIPDKK	3	20	120.26	2338.33	3.1	23	42	K3:Acetylation (K):167.17	ANHKLPKYAEAIL	700.351	3469.19	0.201878	0.00273891
AAG59556.1	K62	hyperosmotically inducible periplasmic protein [Escherichia coli O157:H7 str. EDL933]	VGNFMDDSAITAK(+42.01)VK	13	15	113.26	1636.81	5.1	50	64	K13:Acetylation (K):6.59	DSAITAKVKAALV	58.7316	293.89	0.199842	0.0203849
AAG56768.1	K225	glyceraldehyde-3-phosphate dehydrogenase A [Escherichia coli O157:H7 str. EDL933]	VLPELNGK(+42.01)LTGM(+15.99)AFR	8	15	114.08	1702.91	2.9	218	232		LPELNGKLTGMAF	1064.06	5338.36	0.199324	0.00031992
AIG66802.1	K253	Ureidoglycine aminohydrolase [Escherichia coli O157:H7 str. EDL933]	GEAFSYIYSK(+42.01)DC(+57.02)NRDVEI	10	18	84.95	2206.98	6.4	244	261	C12:Carbamidomethylation:1000.00	FSYIYSKDCNRDV	88.243	444.586	0.198483	0.0322817
AAC31534.1	K237	L0055 [Escherichia coli O157:H7 str. EDL933]	DALGLK(+42.01)DTHSSPTR	6	14	108.91	1538.77	-2.4	232	245		RDALGLKDTHSSP	311.651	1570.33	0.198462	0.0314502
AIG71200.1	K122	ATP synthase epsilon chain [Escherichia coli O157:H7 str. EDL933]	KAEEHISSSHGDVDYAQASAELAK(+42.01)AIAQLR	24	30	119.48	3236.61	2.3	99	128	K24:Acetylation (K):61.38	ASAELAKAIAQLR	493.037	2486.32	0.1983	0.00380821
AIG71203.1	K89	ATP synthase alpha chain [Escherichia coli O157:H7 str. EDL933]	DSVGAVVM(+15.99)GPYADLAEGM(+15.99)KVK(+42.01)	21	21	105.16	2210.06	-4.2	69	89	M8:Oxidation (M):1000.00;M18:Oxidation (M):1000.00;K21:Acetylation (K):0.00	AEGMKVKCTGRIL	2686.4	13586.6	0.197724	7.9055e-06
AIG70782.1	K550	Glycogen phosphorylase [Escherichia coli O157:H7 str. EDL933]	ALFDVQIK(+42.01)R	8	9	51.24	1130.64	3.1	543	551		LFDVQIKRIHEYK	112.623	571.715	0.196992	0.0315467
AIG68120.1	K314	Respiratory nitrate reductase beta chain [Escherichia coli O157:H7 str. EDL933]	VIEQAIK(+42.01)DGIPLSVIEAAQQSPVYK	7	25	71.1	2737.49	0.2	308	332	K7:Acetylation (K):72.05	VIEQAIKDGIPLS	99.3951	507.487	0.195858	0.0309874
AAG58428.1	K47	30S ribosomal subunit protein S14 [Escherichia coli O157:H7 str. EDL933]	AIISDVNASDEDRWNAVLK(+42.01)	19	19	85.08	2157.07	-3.3	29	47		RWNAVLKLQTLPR	35.6241	182.057	0.195675	0.00356647
AIG71470.1	K51	DNA-binding protein HU-alpha [Escherichia coli O157:H7 str. EDL933]	EGDAVQLVGFGTFK(+42.01)	14	14	96.44	1508.75	4.9	38	51		VGFGTFKVNHRAE	107.746	552.904	0.194872	0.0305062
CBC53163.1	K465	unnamed protein product [Escherichia coli O157:H7 str. EDL933]	IEALAEDFSDK(+42.01)HHALFLGR	11	19	82.21	2210.11	3.8	455	473		AEDFSDKHHALFL	60.5347	314.17	0.192681	0.0178537
WP_001157890.1	K13	MULTISPECIES: leucine--tRNA ligase [Enterobacteriaceae]	MQEQYRPEEIESK(+42.01)VQLHWDEKR	13	22	103.42	2899.39	-0.5	1	22	K13:Acetylation (K):40.94	PEEIESKVQLHWD	600.545	3118.02	0.192604	0.00242042
WP_001031057.1	K447	MULTISPECIES: transcription termination/antitermination protein NusA [Enterobacteriaceae]	DLAFK(+42.01)LAAR	5	9	61	1045.59	6.1	443	451		DRDLAFKLAARGV	303.224	1584.36	0.191386	0.0277859
AIG68492.1	K173	DNA-cytosine methyltransferase [Escherichia coli O157:H7 str. EDL933]	SLK(+42.01)LDISDEVFMPK	3	14	76.83	1662.85	8.3	171	184	K3:Acetylation (K):122.88	GVKKSLKLDISDE	117.085	612.925	0.191027	0.0286665
WP_000738068.1	K41	MULTISPECIES: Shiga toxin Stx2a subunit B [Escherichia]	YNEDDTFTVK(+42.01)VDGK	10	14	105.58	1671.76	2.1	32	45	K10:Acetylation (K):24.67	DDTFTVKVDGKEY	299.015	1565.45	0.191009	0.0275982
WP_024201387.1	K148	2-dehydro-3-deoxygluconokinase [Escherichia coli]	EK(+42.01)LLSLLR	2	8	53.8	1012.63	-4.4	147	154		SPTSREKLLSLLR	467.059	2445.57	0.190982	0.00308361
AAG58841.1	K84	hypothetical protein Z5128 [Escherichia coli O157:H7 str. EDL933]	YVSYGNLHYK(+42.01)	10	10	43.21	1284.61	-4.7	75	84		YGNLHYKRLEIFI	83.3019	437.117	0.190571	0.0282343
AIG69547.1	K102	Outer membrane protein C precursor [Escherichia coli O157:H7 str. EDL933]	VAFAGLK(+42.01)FQDVGSFDYGR	7	18	50.77	2017.99	-4.2	96	113		VAFAGLKFQDVGS	61.0925	321.469	0.190042	0.0169712
AAC70163.1	K1303	putative cytotoxin (plasmid) [Escherichia coli O157:H7 str. EDL933]	YK(+42.01)YLSLSEIHR	2	11	96.7	1449.76	-0.8	1302	1312		GLIKKYKYLSLSE	211.457	1113.47	0.189908	0.0382168
WP_001301691.1	K26	guanylate kinase [Escherichia coli]	SSLIQALLK(+42.01)TQPLYDTQVSVSHTTR	9	25	89.08	2827.51	-9.1	18	42		LIQALLKTQPLYD	174.616	919.807	0.18984	0.0166016
WP_000715214.1	K107	MULTISPECIES: bifunctional protein-disulfide isomerase/oxidoreductase DsbC [Enterobacteriaceae]	APQEK(+42.01)HVITVFTDITC(+57.02)GYC(+57.02)HK	5	21	97.58	2545.21	-4.1	103	123	K5:Acetylation (K):104.30;C16:Carbamidomethylation:1000.00;C19:Carbamidomethylation:1000.00	YKAPQEKHVITVF	284.795	1500.41	0.189811	0.0270056
AAG55866.1	K152	putative nicotinic acid mononucleotide:5,6-dimethylbenzimidazole (DMB) phosphoribosyltransferase [Escherichia coli O157:H7 str. EDL933]	AGNTNVIHMHGELLK(+42.01)VR	15	17	116.88	1930.02	-1.7	138	154		MHGELLKVRCSQS	177.841	940.734	0.189045	0.0163368
AAG59115.1	K29	orf, hypothetical protein [Escherichia coli O157:H7 str. EDL933]	GC(+57.02)AIDIGTVIDNDNC(+57.02)TSK(+42.01)FSR	18	21	102.14	2384.07	-4.4	12	32	C2:Carbamidomethylation:1000.00;C15:Carbamidomethylation:1000.00	NDNCTSKFSRFFA	402.371	2132.36	0.188697	0.00287975
AAG59126.1	K263	heat shock protein hslVU, ATPase subunit, homologous to chaperones [Escherichia coli O157:H7 str. EDL933]	QDAIDAVEQHGIVFIDEIDKIC(+57.02)K(+42.01)R	23	24	105.69	2853.43	11.7	241	264	C22:Carbamidomethylation:1000.00;K23:Acetylation (K):0.00	EIDKICKRGESSG	289.482	1544.26	0.187457	0.0258624
AIG68966.1	K59	Cold shock protein CspA [Escherichia coli O157:H7 str. EDL933]	TLAEGQNVEFEIQDGQK(+42.01)GPAAVNVTAI	17	27	124.01	2840.42	-0.6	43	69		EIQDGQKGPAAVN	1885.17	10107.5	0.186512	9.43485e-05
AIG68100.1	K204	4-diphosphocytidyl-2-C-methyl-D-erythritol kinase [Escherichia coli O157:H7 str. EDL933]	SIETLLK(+42.01)C(+57.02)EFSNDC(+57.02)EVIAR	7	19	111.84	2325.1	6.9	198	216	C8:Carbamidomethylation:1000.00;C14:Carbamidomethylation:1000.00	SIETLLKCEFSND	89.3393	480.735	0.185839	0.0259578
WP_000351464.1	K57	MULTISPECIES: oxygen-insensitive NAD(P)H nitroreductase [Enterobacteriaceae]	TLLQYSPSSTNSQPWHFIVASTEEGK(+42.01)AR	26	28	73.65	3175.56	1.1	32	59		ASTEEGKARVAKS	201.432	1088.35	0.185081	0.0354102
WP_001170658.1	K66	mannose-6-phosphate isomerase [Escherichia coli]	DVIESDK(+42.01)STLLGEAVAK	7	17	100.3	1815.95	1	60	76	K7:Acetylation (K):64.45	DVIESDKSTLLGE	239.103	1294.64	0.184687	0.0351856
AIG68420.1	K295	Aldehyde dehydrogenase A [Escherichia coli O157:H7 str. EDL933]	VYVQK(+42.01)GIYDQFVNR	5	14	103.92	1769.91	-2.6	291	304		ERVYVQKGIYDQF	68.2376	370.616	0.184119	0.0251572
AIG69905.1	K15	Uracil-DNA glycosylase, family 1 [Escherichia coli O157:H7 str. EDL933]	ANELTWHDVLAEEK(+42.01)QQPYFLNTLQTVASER	14	30	144.72	3571.76	1.9	2	31		DVLAEEKQQPYFL	8168.94	44432.5	0.183851	1.70425e-06
AAG58447.1	K532	GTP-binding protein chain elongation factor EF-G [Escherichia coli O157:H7 str. EDL933]	GQYGHVVIDMYPLEPGSNPK(+42.01)GYEFINDIK	20	29	95.21	3321.6	4.7	513	541	K20:Acetylation (K):31.37	EPGSNPKGYEFIN	341.003	1854.9	0.183839	0.0120773
AAG57373.1	K285	sn-glycerol-3-phosphate dehydrogenase (anaerobic), membrane anchor subunit [Escherichia coli O157:H7 str. EDL933]	VTC(+57.02)K(+42.01)NGVVNEIWTR	4	14	106.97	1716.86	1.7	282	295	C3:Carbamidomethylation:1000.00	VKKVTCKNGVVNE	775.114	4222.21	0.18358	0.000394968
AIG69592.1	K80	Naphthoate synthase [Escherichia coli O157:H7 str. EDL933]	YDDNVGVIILTGAGDK(+42.01)AFC(+57.02)SGGDQK	16	25	129.18	2641.23	5	65	89	K16:Acetylation (K):52.93;C19:Carbamidomethylation:1000.00	LTGAGDKAFCSGG	2443.62	13394.4	0.182436	2.52612e-06
WP_000045277.1	K152	glutamate-1-semialdehyde 2,1-aminomutase [Escherichia coli]	FEGC(+57.02)YHGHADC(+57.02)LLVK(+42.01)AGSGALTLGQPNSPGVPADFAK	15	37	92.49	3882.85	7	138	174	C4:Carbamidomethylation:1000.00;C11:Carbamidomethylation:1000.00;K15:Acetylation (K):105.80	ADCLLVKAGSGAL	332.417	1831.66	0.181484	0.0114078
AAG59221.1	K166	orf, hypothetical protein [Escherichia coli O157:H7 str. EDL933]	GM(+15.99)GAGVPILGTVTKK(+42.01)	15	15	44.94	1485.82	-0.6	152	166	M2:Oxidation (M):1000.00;K15:Acetylation (K):0.00	LGTVTKKCKVKKE	112.471	624.078	0.18022	0.0238281
WP_000887629.1	K475	MULTISPECIES: alkyl hydroperoxide reductase subunit F [Enterobacteriaceae]	MGEIIIDAK(+42.01)C(+57.02)ETNVK	9	15	104.8	1761.86	-2	467	481	K9:Acetylation (K):19.69;C10:Carbamidomethylation:1000.00	EIIIDAKCETNVK	439.993	2445.9	0.17989	0.00218578
WP_000337047.1	K408	asparagine synthase B [Escherichia coli]	K(+42.01)FLDVAMR	1	8	53	1020.54	-3.2	408	415		VPFLDKKFLDVAM	249.726	1390.96	0.179535	0.0222248
AAG56581.1	K312	putative NAGC-like transcriptional regulator [Escherichia coli O157:H7 str. EDL933]	GDLLAK(+42.01)DIITGVGAHVGR	6	18	87.69	1833.01	-6.4	307	324		RGDLLAKDIITGV	66.5061	371.981	0.178789	0.0227663
AAG59484.1	K349	hypothetical protein Z5898 [Escherichia coli O157:H7 str. EDL933]	HEYPTSLTSLK(+42.01)SLSPQDLYQQLC(+57.02)HYR	11	26	77.99	3205.55	5.8	339	364	C23:Carbamidomethylation:1000.00	TSLTSLKSLSPQD	77.0798	435.822	0.176861	0.0219349
AAG55111.1	K239	unknown protein encoded by prophage CP-933K [Escherichia coli O157:H7 str. EDL933]	GLMHMSDTSGFK(+42.01)	12	12	77.39	1351.59	0.7	228	239		SDTSGFKYKIFAG	193.409	1104.61	0.175092	0.0299546
WP_000447529.1	K83	MULTISPECIES: 50S ribosomal protein L22 [Gammaproteobacteria]	IFVDEGPSMK(+42.01)	10	10	65.13	1163.55	-4.8	74	83		DEGPSMKRIMPRA	120.295	692.235	0.173777	0.0450618
WP_000736151.1	K133	Gfo/Idh/MocA family oxidoreductase [Escherichia coli]	FAPLYC(+57.02)ELK(+42.01)TQLATAASLR	9	19	58.01	2194.15	3.5	125	143	C6:Carbamidomethylation:1000.00	PLYCELKTQLATA	306.259	1764.79	0.173539	0.00933189
AAG54565.1	K106	transcriptional regulator of cryptic csgA gene for curli surface fibers [Escherichia coli O157:H7 str. EDL933]	EFHEK(+42.01)LR	5	7	61.5	999.514	-4.3	102	108		LREFHEKLRELLT	1421.2	8209.07	0.173125	0.000166623
AIG66441.1	K130	Uncharacterized protein ImpB [Escherichia coli O157:H7 str. EDL933]	EALTALK(+42.01)GPMGNLPAFR	7	17	78.61	1826.97	1.6	124	140		EALTALKGPMGNL	1227.82	7112.41	0.172631	0.000162393
AIG70786.1	K226	1,4-alpha-glucan (glycogen) branching enzyme, GH-13-type [Escherichia coli O157:H7 str. EDL933]	SDPYAFEAQMRPETASLIC(+57.02)GLPEK(+42.01)VVQTEER	24	31	83.54	3592.72	-0.7	203	233	C19:Carbamidomethylation:1000.00	ICGLPEKVVQTEE	172.966	1005.88	0.171955	0.0112676
AIG67851.1	K155	Ribosomal large subunit pseudouridine synthase C [Escherichia coli O157:H7 str. EDL933]	DTSGVLLVAK(+42.01)K	10	11	77.87	1171.68	-1.5	146	156	K10:Acetylation (K):0.00	GVLLVAKKRSALR	135.765	796.335	0.170487	0.0427549
WP_000332037.1	K270	MULTISPECIES: ribonucleotide-diphosphate reductase subunit beta [Enterobacteriaceae]	SGADDPEMAEIAEEC(+57.02)K(+42.01)QEC(+57.02)YDLFVQAAQQEK	16	31	46.9	3630.54	2.9	255	285	C15:Carbamidomethylation:1000.00;K16:Acetylation (K):14.42;C19:Carbamidomethylation:1000.00	EIAEECKQECYDL	90.7461	532.853	0.170302	0.0198208
WP_001295305.1	K43	MULTISPECIES: 2,3-diphosphoglycerate-dependent phosphoglycerate mutase [Enterobacteriaceae]	AAGK(+42.01)LLKEEGYSFDFAYTSVLK	4	22	130.33	2478.27	3.2	40	61	K4:Acetylation (K):101.94	EAKAAGKLLKEEG	251.698	1484.74	0.169523	0.0180838
WP_000357265.1	K88	UDP-N-acetylglucosamine 1-carboxyvinyltransferase [Escherichia coli]	DVNVFC(+57.02)APYDLVK(+42.01)TM(+15.99)R	13	16	85.37	1984.94	2.7	76	91	C6:Carbamidomethylation:1000.00	APYDLVKTMRASI	96.3278	571.63	0.168514	0.0191424
AIG67151.1	K30	Molybdopterin biosynthesis protein MoeB [Escherichia coli O157:H7 str. EDL933]	GFDFDGQEALK(+42.01)DSR	11	14	101.79	1625.73	5.4	20	33		DGQEALKDSRVLV	130.232	773.124	0.168449	0.0413555
AAG56769.1	K194	orf, hypothetical protein [Escherichia coli O157:H7 str. EDL933]	FIDK(+42.01)VNDAKEDVLTDGIQTFPDR	4	23	96.87	2677.32	-1.1	191	213	K4:Acetylation (K):17.25	GDRFIDKVNDAKE	253.036	1517.22	0.166775	0.0170357
AAG59530.1	K111	putative restriction modification enzyme M subunit (methylase) [Escherichia coli O157:H7 str. EDL933]	GYVVK(+42.01)QAFSDAYNYMK	5	16	106.02	1924.9	2	107	122	K5:Acetylation (K):118.52	PRGYVVKQAFSDA	142.258	853.737	0.16663	0.00992471
AIG67856.1	K257	3-oxoacyl-[acyl-carrier-protein] synthase, KASIII [Escherichia coli O157:H7 str. EDL933]	IISATAKK(+42.01)	8	8	41.44	872.533	-1.7	250	257	K8:Acetylation (K):11.06	ISATAKKLGMSMD	4542.43	27318.5	0.166276	1.90724e-07
AAG58473.1	K248	nitrite reductase (NAD(P)H) subunit [Escherichia coli O157:H7 str. EDL933]	DK(+42.01)LATQC(+57.02)GLDVAPR	2	14	110.66	1584.79	2.1	247	260	C7:Carbamidomethylation:1000.00	GIRPRDKLATQCG	493.48	2969.94	0.166158	0.000970388
AIG71305.1	K525	Enoyl-CoA hydratase [Escherichia coli O157:H7 str. EDL933]	KIDK(+42.01)VMEK	4	8	50.07	1031.57	-0.9	522	529	K4:Acetylation (K):49.37	DFRKIDKVMEKQF	56.4645	340.72	0.165721	0.0100849
WP_000772446.1	K2	MULTISPECIES: plasmid-partitioning protein SopA [Bacteria]	MK(+42.01)LMETLNQC(+57.02)INAGHEMTK	2	19	109.75	2290.06	0.1	1	19	K2:Acetylation (K):110.48;C10:Carbamidomethylation:1000.00	_____MKLMETLN	289.313	1749.62	0.165357	0.0074766
AIG71862.1	K5	Deoxyribose-phosphate aldolase [Escherichia coli O157:H7 str. EDL933]	MTDLK(+42.01)ASSLR	5	10	48.61	1162.6	-0.5	1	10		__MTDLKASSLRA	1390.17	8409.28	0.165314	0.000109417
WP_000126564.1	K103	dihydroorotase [Escherichia coli]	GFNEGVFTAAK(+42.01)LYPANATTNSSHGVTSVDAIMPVLER	11	37	92.47	3905.93	-2.4	93	129		GVFTAAKLYPANA	106.947	647.445	0.165183	0.0179146
AAC31501.1	K139	L0022 [Escherichia coli O157:H7 str. EDL933]	DLSGDLSAGDLQTVK(+42.01)AAISAK	15	21	146.37	2101.09	1.5	125	145	K15:Acetylation (K):45.03	GDLQTVKAAISAK	605.645	3669.28	0.165058	0.000708774
AIG67028.1	K250	2-keto-3-deoxy-D-arabino-heptulosonate-7- phosphate synthase I alpha [Escherichia coli O157:H7 str. EDL933]	HVAEVK(+42.01)EGLNK	6	11	99.61	1264.68	-0.6	245	255	K6:Acetylation (K):86.16	KHVAEVKEGLNKA	142.918	866.135	0.165007	0.00953701
AAG59376.1	K186	orf, hypothetical protein [Escherichia coli O157:H7 str. EDL933]	MLQEENIWIVGTAGEADHTLYQSK(+42.01)MTGR	24	28	83.07	3219.53	12.2	163	190		HTLYQSKMTGRLA	50.6495	307.15	0.164902	0.00989085
WP_001302267.1	K544	phosphoglucomutase (alpha-D-glucose-1,6-bisphosphate-dependent) [Escherichia coli]	EAVEIVSEVLK(+42.01)NA	11	13	93.84	1441.77	-2.8	534	546		IVSEVLKNA____	713.632	4353.55	0.16392	0.00015641
WP_000423729.1	K404	MULTISPECIES: adenylosuccinate lyase [Enterobacteriaceae]	RYGIEKPYEK(+42.01)LK	10	12	69.06	1564.86	-1.3	395	406	K10:Acetylation (K):0.00	IEKPYEKLKELTR	3581.14	21965.2	0.163037	6.26662e-07
AAG58403.1	K65	dehydroshikimate reductase [Escherichia coli O157:H7 str. EDL933]	GANVTVPFK(+42.01)EEAFAR	9	15	72.91	1676.85	2	57	71		NVTVPFKEEAFAR	161.96	993.791	0.162972	0.00906497
AIG71777.1	K527	Type II restriction enzyme, methylase subunit [Escherichia coli O157:H7 str. EDL933]	YHEDEK(+42.01)VYEK	6	10	92.53	1380.62	-2.5	522	531	K6:Acetylation (K):48.12	KYHEDEKVYEKDG	134.303	838.786	0.160116	0.0358715
WP_000703914.1	K22	ureidoglycolate dehydrogenase [Escherichia coli]	LC(+57.02)QAGLK(+42.01)R	7	8	48.94	986.533	-1.4	16	23	C2:Carbamidomethylation:1000.00	LCQAGLKREHAAT	558.665	3495.18	0.159839	0.000563736
AIG66748.1	K12	Adenine phosphoribosyltransferase [Escherichia coli O157:H7 str. EDL933]	MTATAQQLEYLK(+42.01)NSIK	12	16	90.27	1879.97	-4.6	1	16	K12:Acetylation (K):3.13	QQLEYLKNSIKSI	107.538	674.439	0.159448	0.0354489
AIG68600.1	K271	Cys regulon transcriptional activator CysB [Escherichia coli O157:H7 str. EDL933]	VDAHDIFSHSTTK(+42.01)IGFR	13	17	77.42	1971.98	0	259	275		FSHSTTKIGFRRS	334.269	2106.1	0.158715	0.00616887
AIG67831.1	K19	Protein of unknown function YceH [Escherichia coli O157:H7 str. EDL933]	VIGC(+57.02)LLEK(+42.01)QVTTPEQYPLSVNGVVTAC(+57.02)NQK	8	30	113.83	3386.72	2.6	12	41	C4:Carbamidomethylation:1000.00;K8:Acetylation (K):172.46;C27:Carbamidomethylation:1000.00	IGCLLEKQVTTPE	624.811	3948.99	0.15822	0.000523904
CAY37768.1	K216	unnamed protein product [Escherichia coli O157:H7 str. EDL933]	IK(+42.01)LVIPPELAYGK	2	13	67.81	1481.89	0.6	215	227	K2:Acetylation (K):115.60	KKGGKIKLVIPPE	976.139	6184.39	0.157839	3.53352e-05
AAG57094.1	K25	GDP-mannose dehydratase [Escherichia coli O157:H7 str. EDL933]	VALITGVTGQDGSYLAEFLLDK(+42.01)GYEVHGIK	22	30	106.62	3234.68	-0.3	4	33	K22:Acetylation (K):13.04	AEFLLDKGYEVHG	281.249	1784.3	0.157624	0.00597035
WP_000591795.1	K318	MULTISPECIES: 6-phosphofructokinase [Enterobacteriaceae]	RPFKGDWLDC(+57.02)AKK(+42.01)	13	13	73.9	1661.83	-2.1	306	318	C10:Carbamidomethylation:1000.00;K13:Acetylation (K):0.00	WLDCAKKLY____	113.402	719.498	0.157613	0.0342998
WP_000857257.1	K354	MULTISPECIES: anaerobic glycerol-3-phosphate dehydrogenase subunit A [Enterobacteriaceae]	DGLDGFITITGGK(+42.01)LMTYR	13	18	49.3	1999.01	0.4	342	359		ITITGGKLMTYRL	131.739	841.856	0.156487	0.0336043
AIG70541.1	K559	Polyribonucleotide nucleotidyltransferase [Escherichia coli O157:H7 str. EDL933]	IHTIK(+42.01)INPDKIK	5	12	100.79	1460.87	0.8	555	566	K5:Acetylation (K):100.21	PRIHTIKINPDKI	11764.3	75248.2	0.15634	1.20841e-07
WP_024201354.1	K102	phage tail protein [Escherichia coli]	GEIHK(+42.01)FR	5	7	34.69	927.493	2.9	98	104		CRGEIHKFRCVPH	104.962	672.134	0.156163	0.0334058
AAG56872.1	K122	chemotaxis regulator transmits chemoreceptor signals to flagelllar motor components [Escherichia coli O157:H7 str. EDL933]	ENIIAAAQAGASGYVVKPFTAATLEEKLNK(+42.01)	30	30	93.57	3145.67	-2.4	93	122	K30:Acetylation (K):0.00	LEEKLNKIFEKLG	456.442	2923.48	0.15613	0.00064718
AIG70563.1	K170	Octaprenyl diphosphate synthase [Escherichia coli O157:H7 str. EDL933]	VIYSK(+42.01)TAR	5	8	40.79	978.55	-2.3	166	173		MRVIYSKTARLFE	601.137	3889.48	0.154554	0.000441924
AIG68432.1	K269	Aldo-keto reductase [Escherichia coli O157:H7 str. EDL933]	ENMAAEK(+42.01)LHLSEK	7	13	107.94	1540.76	0.9	263	275	K7:Acetylation (K):94.27	ENMAAEKLHLSEK	102.139	662.307	0.154217	0.0142015
AIG66338.1	K11	ABC-type multidrug transport system, ATPase component [Escherichia coli O157:H7 str. EDL933]	TIALELQQLK(+42.01)K	10	11	66.65	1325.79	-0.3	2	12	K10:Acetylation (K):0.00	LELQQLKKNYPGG	498.323	3231.53	0.154207	0.000596198
WP_000943570.1	K23	hydroxypyruvate isomerase [Escherichia coli]	FEK(+42.01)AAQC(+57.02)GFR	3	10	59.51	1254.58	0.3	21	30	C7:Carbamidomethylation:1000.00	FLARFEKAAQCGF	287.379	1866.39	0.153976	0.00533855
WP_000459374.1	K377	bifunctional maltose regulon transcriptional repressor/cystathionine beta-lyase MalY [Escherichia coli]	SKLEK(+42.01)GVAGLINAIR	5	15	85.77	1609.95	-1.5	373	387	K5:Acetylation (K):4.05	PRSKLEKGVAGLI	71.9905	468.277	0.153735	0.0133444
WP_000018588.1	K179	MULTISPECIES: phenylalanine--tRNA ligase subunit alpha [Enterobacteriaceae]	TM(+15.99)K(+42.01)AQQPPIR	3	10	84.23	1226.64	-0.1	177	186		VQIRTMKAQQPPI	86.425	565.039	0.152954	0.0138061
WP_000887629.1	K53	MULTISPECIES: alkyl hydroperoxide reductase subunit F [Enterobacteriaceae]	VTFK(+42.01)EDNSLPVR	4	12	106.7	1445.75	0.8	50	61		SDKVTFKEDNSLP	470.269	3080.1	0.15268	0.000557997
WP_000843866.1	K117	MULTISPECIES: glutamine ABC transporter substrate-binding protein GlnH [Enterobacterales]	SGLLVMVK(+42.01)ANNNDVK	8	15	112.46	1642.87	6	110	124	K8:Acetylation (K):71.72	GLLVMVKANNNDV	63.2132	415.964	0.151968	0.012791
AAG59207.1	K57	isocitrate lyase [Escherichia coli O157:H7 str. EDL933]	GSVNPEC(+57.02)TLAQLGAAK(+42.01)MWR	16	19	82.82	2130.03	-3.2	42	60	C7:Carbamidomethylation:1000.00	AQLGAAKMWRLLH	113.359	746.448	0.151864	0.0308253
AAG57534.1	K27	PTS system protein HPr [Escherichia coli O157:H7 str. EDL933]	EAK(+42.01)GFTSEITVTSNGK	3	16	59.02	1709.85	12.9	25	40	K3:Acetylation (K):54.18	QFVKEAKGFTSEI	126.534	833.935	0.151732	0.0307475
AIG66314.1	K8	GMP reductase [Escherichia coli O157:H7 str. EDL933]	IEEDLK(+42.01)LGFK	6	10	66.34	1232.67	-3.3	3	12	K6:Acetylation (K):41.04	RIEEDLKLGFKDV	204.542	1348.11	0.151725	0.0119542
AIG70964.1	K584	Glycyl-tRNA synthetase beta chain [Escherichia coli O157:H7 str. EDL933]	TLEAAAALAAANK(+42.01)R	13	14	91.55	1411.78	2.3	572	585		ALAAANKRVSNIL	314.794	2085.57	0.150939	0.0048493
CAY37289.1	K254	unnamed protein product [Escherichia coli O157:H7 str. EDL933]	TIIGFGSPNK(+42.01)AGTHDSHGAPLGDAEIALTR	10	30	98.29	3044.53	-1.5	245	274		GFGSPNKAGTHDS	705.773	4712.28	0.149773	7.19638e-05
AIG66269.1	K913	RNA polymerase associated protein RapA [Escherichia coli O157:H7 str. EDL933]	NEADEK(+42.01)LSAELSR	6	13	115.24	1502.72	-1.4	908	920		RNEADEKLSAELS	205.699	1385.03	0.148516	0.0110117
WP_000654618.1	K283	MULTISPECIES: bifunctional biotin--[acetyl-CoA-carboxylase] ligase/biotin operon repressor BirA [Enterobacteriaceae]	LIIGDK(+42.01)EIFGISR	6	13	74.68	1501.85	2.8	278	290		KLIIGDKEIFGIS	112.812	761.658	0.148114	0.0286607
WP_000003820.1	K682	MULTISPECIES: pyruvate dehydrogenase (acetyl-transferring), homodimeric type [Bacteria]	MYGEK(+42.01)QENVYYYITTLNENYHMPAMPEGAEEGIR	5	34	102.48	4081.82	1.3	678	711		ERMYGEKQENVYY	259.484	1760.29	0.14741	0.00432118
WP_000031703.1	K300	elongation factor Tu [Escherichia coli]	GQVLAKPGTIK(+42.01)PHTKFESEVYILSK	11	25	98.68	2811.55	-0.3	290	314	K11:Acetylation (K):8.26	AKPGTIKPHTKFE	8997.76	61120.5	0.147213	4.24854e-08
WP_000943570.1	K163	hydroxypyruvate isomerase [Escherichia coli]	QALK(+42.01)LIDDVGC(+57.02)C(+57.02)NLK	4	15	110.98	1787.89	3.8	160	174	K4:Acetylation (K):122.88;C11:Carbamidomethylation:1000.00;C12:Carbamidomethylation:1000.00	GTRQALKLIDDVG	281.175	1914.55	0.146862	0.00424297
AIG66905.1	K178	Octanoate-[acyl-carrier-protein]-protein-N-octan oyltransferase [Escherichia coli O157:H7 str. EDL933]	INPC(+57.02)GYAGMEMAK(+42.01)ISQWKPEATTNNIAPR	13	29	76.27	3289.57	-2.7	166	194	C4:Carbamidomethylation:1000.00;K13:Acetylation (K):23.70	AGMEMAKISQWKP	372.877	2541.55	0.146713	0.00062685
WP_000779084.1	K353	MULTISPECIES: glycerophosphodiester phosphodiesterase [Enterobacteriaceae]	AVK(+42.01)FLNKE	3	8	50.97	989.555	1.2	351	358	K3:Acetylation (K):77.58	FPDKAVKFLNKE_	902.953	6159.21	0.146602	1.66137e-05
AAG58530.1	K193	sn-glycerol-3-phosphate dehydrogenase (aerobic) [Escherichia coli O157:H7 str. EDL933]	ENGLWIVEAEDIDTGK(+42.01)K	16	17	84.53	1957.96	-4.2	178	194	K16:Acetylation (K):0.00	EDIDTGKKYSWQA	57.281	391.605	0.146273	0.0111042
WP_001272349.1	K157	16S rRNA (guanine(1207)-N(2))-methyltransferase RsmC [Escherichia coli]	QPVFDADK(+42.01)FWGEYSVDGLTVK	8	21	69.88	2442.17	5.7	150	170	K8:Acetylation (K):67.11	PVFDADKFWGEYS	26.0817	178.807	0.145865	0.000586915
AAG54399.1	K319	cell division; forms circumferential ring; tubulin-like GTP-binding protein and GTPase [Escherichia coli O157:H7 str. EDL933]	VTVVATGIGM(+15.99)DK(+42.01)RPEITLVTNK	12	22	69.75	2399.31	1	308	329	M10:Oxidation (M):1000.00;K12:Acetylation (K):13.27	TGIGMDKRPEITL	120.242	824.968	0.145753	0.0273403
AAG59181.1	K97	50S ribosomal subunit protein L10 [Escherichia coli O157:H7 str. EDL933]	LFK(+42.01)EFAK	3	7	55.47	923.512	-1.6	95	101	K3:Acetylation (K):64.16	AAARLFKEFAKAN	2553.6	17662.7	0.144576	9.79633e-08
AAG56674.1	K965	putative oxidase [Escherichia coli O157:H7 str. EDL933]	NHK(+42.01)NSLGIYELSWHQAMQR	3	19	90.34	2353.14	0.6	963	981		HEAKNHKNSLGIY	51.3599	359.155	0.143002	0.00555898
AAG59181.1	K73	50S ribosomal subunit protein L10 [Escherichia coli O157:H7 str. EDL933]	AVEGTPFEC(+57.02)LK(+42.01)	11	11	88.76	1291.61	0.1	63	73	C9:Carbamidomethylation:1000.00	TPFECLKDAFVGP	170.266	1192.09	0.14283	0.0156564
WP_000970127.1	K242	phosphoribosylformylglycinamidine synthase [Escherichia coli]	MIK(+42.01)NTFETTPDHVLSAYKDNAAVMEGSEVGR	3	31	74.02	3451.64	-0.7	240	270	K3:Acetylation (K):36.52	SLFKMIKNTFETT	129.188	925.198	0.139633	0.0047055
AAG57094.1	K326	GDP-mannose dehydratase [Escherichia coli O157:H7 str. EDL933]	YFRPAEVDTLLGDPSK(+42.01)ANLK	16	20	76.68	2275.18	-17.5	311	330	K16:Acetylation (K):3.56	LLGDPSKANLKLG	54.388	390.52	0.139271	0.00922931
WP_001298403.1	K168	MULTISPECIES: tRNA adenosine(34) deaminase TadA [Enterobacteriaceae]	QEIK(+42.01)AQK(+42.01)K	4	8	42.03	1055.6	-7.8	165	172	K4:Acetylation (K):42.89;K7:Acetylation (K):12.28	MRRQEIKAQKKAQ	139.327	1010.43	0.137889	0.00445269
WP_001298403.1	K171	MULTISPECIES: tRNA adenosine(34) deaminase TadA [Enterobacteriaceae]	QEIK(+42.01)AQK(+42.01)K	7	8	42.03	1055.6	-7.8	165	172	K4:Acetylation (K):42.89;K7:Acetylation (K):12.28	QEIKAQKKAQSST	139.327	1010.43	0.137889	0.00445269
AIG71296.1	K476	Ubiquinone biosynthesis monooxygenase UbiB [Escherichia coli O157:H7 str. EDL933]	QGK(+42.01)YLQHSVDK	3	11	47.04	1343.68	-1.4	474	484	K3:Acetylation (K):51.56	DSLRQGKYLQHSV	196.78	1435.31	0.137099	0.00804417
AIG66355.1	K39	Poly(A) polymerase [Escherichia coli O157:H7 str. EDL933]	DISENALK(+42.01)VM(+15.99)YR	8	12	78.79	1495.73	-2.9	32	43		ISENALKVMYRLN	80.8043	589.752	0.137014	0.00937557
AIG71862.1	K146	Deoxyribose-phosphate aldolase [Escherichia coli O157:H7 str. EDL933]	VIIETGELK(+42.01)DEALIR	9	15	100.66	1739.97	-3.9	138	152		IETGELKDEALIR	99.7571	734.264	0.13586	0.0221617
WP_001302260.1	K471	trifunctional transcriptional regulator/proline dehydrogenase/L-glutamate gamma-semialdehyde dehydrogenase [Escherichia coli]	KVYTDVSYLAC(+57.02)AK(+42.01)K	13	14	84.25	1686.87	-1	459	472	C11:Carbamidomethylation:1000.00;K13:Acetylation (K):0.00	SYLACAKKLLAVP	114.01	844.045	0.135076	0.021776
WP_000871477.1	K336	beta-glucosidase BglX [Escherichia coli]	YLPGLIKSGK(+42.01)	10	10	39.4	1116.65	-7.9	327	336	K10:Acetylation (K):0.00	GLIKSGKVTMAEL	172.636	1279.54	0.134921	0.0129305
AIG69927.1	K14	LSU ribosomal protein L19p [Escherichia coli O157:H7 str. EDL933]	QLEQEQM(+15.99)K(+42.01)QDVPSFRPGDTVEVK	8	23	74.32	2745.33	5.2	7	29	M7:Oxidation (M):1000.00;K8:Acetylation (K):25.39	LEQEQMKQDVPSF	63.5143	472.901	0.134308	0.00802975
AIG70541.1	K263	Polyribonucleotide nucleotidyltransferase [Escherichia coli O157:H7 str. EDL933]	ITDK(+42.01)QER	4	7	35.91	930.477	-2.8	260	266		AYRITDKQERYAQ	944.109	7049.63	0.133923	1.41033e-05
AIG66382.1	K267	Translation elongation factor Ts [Escherichia coli O157:H7 str. EDL933]	FEVGEGIEK(+42.01)VETDFAAEVAAMSK	9	23	133.29	2498.19	-2.9	259	281	K9:Acetylation (K):211.89	VGEGIEKVETDFA	109.347	819.391	0.133449	0.0209874
WP_000933740.1	K132	bifunctional UDP-N-acetylglucosamine diphosphorylase/glucosamine-1-phosphate N-acetyltransferase GlmU [Escherichia coli]	DAKPQGGIGLLTVK(+42.01)LDD	14	17	82.51	1780.96	-0.9	119	135	K14:Acetylation (K):114.59	IGLLTVKLDDPTG	60.3555	452.762	0.133305	0.00780015
WP_000332037.1	K79	MULTISPECIES: ribonucleotide-diphosphate reductase subunit beta [Enterobacteriaceae]	HIFISNLK(+42.01)YQTLLDSIQGR	8	19	103.58	2287.23	-4.8	72	90		IFISNLKYQTLLD	249.1	1872.41	0.133037	0.00258314
AAG54334.1	K302	carbamoyl-phosphate synthetase, glutamine (small) subunit [Escherichia coli O157:H7 str. EDL933]	DVEK(+42.01)NVVMITAQNHGFAVDEATLPANLR	4	28	120.61	3093.56	-0.1	299	326		PVKDVEKNVVMIT	289.985	2185.94	0.132659	0.00032372
AAG57852.1	K50	putative hydrogenase subunit [Escherichia coli O157:H7 str. EDL933]	ILK(+42.01)NGC(+57.02)NTR	3	9	53.83	1116.57	-4.3	48	56	C6:Carbamidomethylation:1000.00	ILVRILKNGCNTR	286.32	2162.56	0.132399	0.00252012
AIG67880.1	K1083	Transcription-repair coupling factor [Escherichia coli O157:H7 str. EDL933]	KLEGNEK(+42.01)GGVIEFAEK	7	16	74.11	1788.93	-0.5	1077	1092	K7:Acetylation (K):18.01	KLEGNEKGGVIEF	141.488	1074.69	0.131655	0.0036247
AIG68102.1	K208	Glutamyl-tRNA reductase [Escherichia coli O157:H7 str. EDL933]	VQK(+42.01)MIIANR	3	9	37.02	1113.63	-1.4	206	214		REHKVQKMIIANR	142.605	1083.42	0.131625	0.00362096
WP_000028878.1	K121	MULTISPECIES: 50S ribosomal protein L7/L12 [Enterobacterales]	ALEEAGAEVEVK(+42.01)	12	12	78.59	1285.64	0.1	110	121		GAEVEVK______	1005.21	7657.79	0.131266	1.14761e-05
AAG58530.1	K354	sn-glycerol-3-phosphate dehydrogenase (aerobic) [Escherichia coli O157:H7 str. EDL933]	DYTLDIHDENGKAPLLSVFGGK(+42.01)LTTYR	22	27	112.79	3064.55	0.1	333	359	K22:Acetylation (K):128.04	LSVFGGKLTTYRK	973.404	7437.36	0.13088	1.11318e-05
WP_000672349.1	K609	phenylalanine--tRNA ligase subunit beta [Escherichia coli]	YEEHWNLAK(+42.01)ETVDFYDLK	9	18	100.13	2341.09	-2.7	601	618	K9:Acetylation (K):95.39	EHWNLAKETVDFY	84.8641	651.545	0.13025	0.00780244
WP_000817183.1	K320	MULTISPECIES: beta-ketoacyl-ACP synthase I [Enterobacteriaceae]	EVFGDK(+42.01)SPAISATK	6	14	119.1	1490.76	-3.4	315	328	K6:Acetylation (K):100.36	REVFGDKSPAISA	6941.16	53538.9	0.129647	4.17011e-09
WP_001170658.1	K3	mannose-6-phosphate isomerase [Escherichia coli]	MQK(+42.01)LINSVQNYAWGSK	3	16	101.66	1907.96	-2.7	1	16	K3:Acetylation (K):134.07	____MQKLINSVQ	113.17	877.927	0.128906	0.0188695
WP_000190506.1	K142	MULTISPECIES: F0F1 ATP synthase subunit beta [Enterobacteriaceae]	VIDLM(+15.99)C(+57.02)PFAK(+42.01)GGK	10	13	67.01	1492.74	-0.1	133	145	M5:Oxidation (M):1000.00;C6:Carbamidomethylation:1000.00;K10:Acetylation (K):0.00	LMCPFAKGGKVGL	726.435	5660.47	0.128335	3.97635e-06
AIG68730.1	K253	Protein ydgH precursor [Escherichia coli O157:H7 str. EDL933]	YTVTLPDGTKVEELNK(+42.01)ATAAMMVPFDSIK	16	29	93.37	3210.62	-9.5	238	266	K16:Acetylation (K):9.45	KVEELNKATAAMM	212.213	1665.79	0.127395	0.00597371
AIG70235.1	K430	putative hypoxanthine oxidase XdhD [Escherichia coli O157:H7 str. EDL933]	LVDMK(+42.01)QHK	5	8	46.49	1039.55	-1.6	426	433	K5:Acetylation (K):12.16	ARLVDMKQHKVHV	115.63	913.452	0.126586	0.00303464
AAG58966.1	K244	dihydroxyacid dehydratase [Escherichia coli O157:H7 str. EDL933]	IVELTK(+42.01)R	6	7	38.32	899.544	-1.4	239	245		RIVELTKRYYEQN	425.58	3376.61	0.126038	0.000146802
AAG54822.1	K147	chaperone Hsp90, heat shock protein C 62.5 [Escherichia coli O157:H7 str. EDL933]	AAGEK(+42.01)PENGVFWESAGEGEYTVADITK	5	27	74.74	2896.34	8.1	143	169	K5:Acetylation (K):88.86	TRAAGEKPENGVF	97.1983	781.914	0.124308	0.0168516
WP_000555863.1	K151	formyltetrahydrofolate deformylase [Escherichia coli]	NEHDQK(+42.01)MADAIDAYQPDYVVLAK	6	23	121.62	2675.25	-0.2	146	168	K6:Acetylation (K):157.13	RNEHDQKMADAID	233.806	1901.22	0.122977	0.0017136
WP_000934041.1	K450	MULTISPECIES: ATP-dependent Clp protease ATP-binding subunit ClpA [Enterobacterales]	DTLK(+42.01)NLGDR	4	9	56.06	1072.55	-1.5	447	455		SDRDTLKNLGDRL	248.478	2034.21	0.12215	0.00165318
AIG70521.1	K80	rRNA small subunit methyltransferase I [Escherichia coli O157:H7 str. EDL933]	AETLLAK(+42.01)LQEGQNIALVSDAGTPLINDPGYHLVR	7	34	88.63	3657.94	-5.8	74	107		AETLLAKLQEGQN	80.3287	659.052	0.121885	0.00609931
AAG58447.1	K606	GTP-binding protein chain elongation factor EF-G [Escherichia coli O157:H7 str. EDL933]	LAASIAFKEGFK(+42.01)	12	12	72.44	1322.72	-1.4	595	606	K12:Acetylation (K):19.86	AFKEGFKKAKPVL	62.4203	513.047	0.121666	0.00543793
WP_000485019.1	K53	exoribonuclease II [Escherichia coli]	SYFIPPPQM(+15.99)KK(+42.01)	11	11	57.87	1392.71	-2	43	53	M9:Oxidation (M):1000.00;K11:Acetylation (K):0.00	PPPQMKKVMHGDR	333.656	2750.06	0.121327	0.000111095
AIG68988.1	K214	Exodeoxyribonuclease X [Escherichia coli O157:H7 str. EDL933]	LTLK(+42.01)HYLENT	4	10	58.08	1272.67	1.2	211	220		ELRLTLKHYLENT	77.8011	642.498	0.121092	0.00595128
WP_000057165.1	K68	3-phosphoserine/phosphohydroxythreonine transaminase [Escherichia coli]	DLLNVPSNYK(+42.01)	10	10	63.29	1203.61	-6.8	59	68		NVPSNYKVLFCHG	61.6514	513.072	0.120161	0.00517196
AAG59431.1	K56	putative alpha helix protein [Escherichia coli O157:H7 str. EDL933]	NALDK(+42.01)IPLDADLR	5	13	87.53	1494.8	0.1	52	64		GKNALDKIPLDAD	783.17	6526.7	0.119995	1.86651e-06
AIG71728.1	K207	Trehalose-6-phosphate hydrolase [Escherichia coli O157:H7 str. EDL933]	LDVVNLISK(+42.01)DPR	9	12	81.81	1409.79	1.1	199	210		VVNLISKDPRFPD	152.693	1280.6	0.119235	0.00841245
AAG57624.1	K189	histidine tRNA synthetase [Escherichia coli O157:H7 str. EDL933]	DALVAFLEQHK(+42.01)EK	11	13	98.27	1568.82	7.7	179	191	K11:Acetylation (K):28.86	AFLEQHKEKLDED	108.011	910.964	0.118567	0.00224269
AAG59184.1	K325	RNA polymerase, beta prime subunit [Escherichia coli O157:H7 str. EDL933]	RPLK(+42.01)SLADM(+15.99)IK	4	11	63.71	1328.75	-3.1	322	332	K4:Acetylation (K):49.06;M9:Oxidation (M):1000.00	SNKRPLKSLADMI	172.676	1465.47	0.11783	0.00431063
WP_000106479.1	K23	DUF2594 family protein [Escherichia coli]	STPDFSTAENNQELANEVSC(+57.02)LK(+42.01)	22	22	118.33	2495.11	-0.1	2	23	C20:Carbamidomethylation:1000.00	NEVSCLKAMLTLM	87.9993	747.976	0.11765	0.0141538
AAG57309.1	K260	putative elongation factor [Escherichia coli O157:H7 str. EDL933]	NKPATLSTGLVIQVPEYLSPGEK(+42.01)IR	23	25	108.33	2751.52	-6.2	238	262	K23:Acetylation (K):164.82	YLSPGEKIRIHIE	310.973	2670.2	0.11646	0.000131874
WP_000866861.1	K78	phosphoribosylamine--glycine ligase [Escherichia coli]	VDLTIVGPEAPLVK(+42.01)GVVDTFR	14	21	84.19	2266.26	2.1	65	85		PEAPLVKGVVDTF	186.492	1602.29	0.11639	0.0040909
AIG68583.1	K17	Enoyl-[acyl-carrier-protein] reductase [NADH] [Escherichia coli O157:H7 str. EDL933]	ILVTGVASK(+42.01)LSIAYGIAQAMHR	9	22	131.33	2340.3	0	9	30		VTGVASKLSIAYG	153.308	1327.45	0.115491	0.00750395
AAG56759.1	K193	putative DEOR-type transcriptional regulator [Escherichia coli O157:H7 str. EDL933]	GLDINSGALDSNEAEAEIK(+42.01)K	19	20	74.04	2115.03	-1.5	175	194	K19:Acetylation (K):0.00	EAEAEIKKTMIRQ	260.282	2262.32	0.115051	0.000120952
WP_000047198.1	K513	MULTISPECIES: alanine--tRNA ligase [Enterobacteriaceae]	AVDAINAGQEAVVVLDQTPFYAESGGQVGDKGELK(+42.01)	35	35	121.13	3616.79	4.1	479	513	K35:Acetylation (K):0.00	GDKGELKGANFSF	265.838	2328.07	0.114188	0.000114629
WP_000974813.1	K100	MULTISPECIES: HNH nuclease YajD [Bacteria]	DVGEAK(+42.01)YNPFADLK	6	14	76.88	1607.78	1.6	95	108	K6:Acetylation (K):46.09	KDVGEAKYNPFAD	93.6831	820.978	0.114112	0.0128281
AAG59207.1	K18	isocitrate lyase [Escherichia coli O157:H7 str. EDL933]	TQQIEELQK(+42.01)EWTQPR	9	15	118.49	1954.97	-0.3	10	24		QIEELQKEWTQPR	34.9039	306.242	0.113975	0.00206875
WP_000138556.1	K318	ATP-binding protein [Escherichia coli]	NPEK(+42.01)LPITTTKR	4	12	70.78	1438.81	-6.9	315	326	K4:Acetylation (K):50.34	TSKNPEKLPITTT	124.655	1095.95	0.113741	0.00184332
WP_001096200.1	K48	MULTISPECIES: 50S ribosomal protein L5 [Gammaproteobacteria]	ITLNM(+15.99)GVGEAIADKK(+42.01)	15	15	109.1	1616.84	0	34	48	M5:Oxidation (M):1000.00;K15:Acetylation (K):14.02	EAIADKKLLDNAA	1280.55	11304.3	0.11328	2.76235e-07
AIG68600.1	K76	Cys regulon transcriptional activator CysB [Escherichia coli O157:H7 str. EDL933]	EVLSK(+42.01)VDAIK	5	10	41.77	1142.65	-2.5	72	81	K5:Acetylation (K):46.87	AREVLSKVDAIKS	271.594	2423.11	0.112085	0.000100327
AAG58361.1	K81	orf, hypothetical protein [Escherichia coli O157:H7 str. EDL933]	QLYQHMAK(+42.01)SSSSLLPELSAEANPFR	8	25	56.6	2845.41	-0.4	74	98		LYQHMAKSSSSLL	45.211	405.018	0.111627	0.0038243
AAG55675.1	K196	hypothetical protein Z1560 [Escherichia coli O157:H7 str. EDL933]	LIATINTC(+57.02)K(+42.01)ETC(+57.02)K	9	13	71.09	1592.79	2.3	188	200	C8:Carbamidomethylation:1000.00;K9:Acetylation (K):0.00;C12:Carbamidomethylation:1000.00	ATINTCKETCKHL	126.781	1142.89	0.11093	0.00648286
AIG69779.1	K236	Transketolase [Escherichia coli O157:H7 str. EDL933]	DK(+42.01)PSLIIC(+57.02)R	2	9	44.28	1142.61	-1.7	235	243	C8:Carbamidomethylation:1000.00	AQSVKDKPSLIIC	156.026	1433.78	0.108821	0.00305885
AAG54465.1	K304	periplasmic serine protease Do; heat shock protein HtrA [Escherichia coli O157:H7 str. EDL933]	RGELGIMGTELNSELAK(+42.01)AMK	17	20	102.31	2189.12	2.7	288	307	K17:Acetylation (K):22.45	LNSELAKAMKVDA	161.003	1479.68	0.108809	0.00305739
AAG58651.1	K91	orf, hypothetical protein [Escherichia coli O157:H7 str. EDL933]	DKPEDAVLDVQGIATVTPAIVQAC(+57.02)TQDK(+42.01)QANFKDK	28	35	147.09	3854.94	2.7	64	98	C24:Carbamidomethylation:1000.00;K28:Acetylation (K):35.03	QACTQDKQANFKD	305.897	2811.68	0.108795	4.88164e-05
AAG55962.1	K378	isocitrate dehydrogenase, specific for NADP+ [Escherichia coli O157:H7 str. EDL933]	HM(+15.99)GWTEAADLIVK(+42.01)GMEGAINAK	13	22	79.64	2399.16	2	366	387	M2:Oxidation (M):55.96;K13:Acetylation (K):43.00	AADLIVKGMEGAI	255.211	2360.44	0.10812	7.72806e-05
AAG54772.1	K13	exonuclease VII, small subunit [Escherichia coli O157:H7 str. EDL933]	KNEAPASFEK(+42.01)ALSELEQIVTR	10	21	115.88	2401.25	-3.7	4	24	K10:Acetylation (K):66.45	APASFEKALSELE	161.754	1508.96	0.107196	0.00286321
WP_000091472.1	K231	MULTISPECIES: transcriptional regulator [Enterobacteriaceae]	QFK(+42.01)SGDFQGQDK	3	12	72.9	1425.65	-2.1	229	240	K3:Acetylation (K):34.08	LYIRQFKSGDFQG	174.718	1631.81	0.10707	0.00284841
AIG69929.1	K19	16S rRNA processing protein RimM [Escherichia coli O157:H7 str. EDL933]	QLTAQAPVDPIVLGK(+42.01)MGSSYGIR	15	23	81.44	2442.29	3.1	5	27		DPIVLGKMGSSYG	36.7392	345.057	0.106473	0.00151154
AIG70725.1	K197	Fructoselysine 6-phosphate deglycase [Escherichia coli O157:H7 str. EDL933]	TWEEK(+42.01)GR	5	7	39.11	946.451	-2	193	199		VRTWEEKGRQLGE	27.286	256.614	0.106331	6.31188e-05
AIG71477.1	K287	IMP cyclohydrolase [Escherichia coli O157:H7 str. EDL933]	EFAEPAC(+57.02)VIVK(+42.01)HANPC(+57.02)GVAIGNSILDAYDR	11	30	200	3327.6	3.8	277	306	C7:Carbamidomethylation:1000.00;C16:Carbamidomethylation:1000.00	PACVIVKHANPCG	6755.46	63930.4	0.105669	7.20089e-11
AAG58641.1	K126	outer membrane heme/hemoglobin receptor [Escherichia coli O157:H7 str. EDL933]	QGTDTGHLNGTFLDPALIK(+42.01)R	19	20	90.3	2195.13	-4.4	108	127		LDPALIKRVEIVR	63.6354	602.535	0.105613	0.00350946
AAG57705.1	K470	heat shock protein [Escherichia coli O157:H7 str. EDL933]	QYSELEEEWKAEK(+42.01)ASLSGTQTIK	13	23	123.56	2696.32	-1.6	458	480	K13:Acetylation (K):32.97	EEWKAEKASLSGT	94.3358	917.924	0.102771	0.00112702
AIG70838.1	K27	Acyl carrier protein (ACP2) [Escherichia coli O157:H7 str. EDL933]	LFEIDPQDIK(+42.01)PETR	10	14	81.43	1741.89	0.1	18	31		IDPQDIKPETRLY	111.164	1085.51	0.102407	0.00110742
AAG55962.1	K199	isocitrate dehydrogenase, specific for NADP+ [Escherichia coli O157:H7 str. EDL933]	IRFPEHC(+57.02)GIGIK(+42.01)PC(+57.02)SEEGTKR	12	21	113.92	2512.23	-3.6	188	208	C7:Carbamidomethylation:1000.00;K12:Acetylation (K):63.64;C14:Carbamidomethylation:1000.00	HCGIGIKPCSEEG	797.661	7794.58	0.102335	7.52937e-07
WP_000003820.1	K327	MULTISPECIES: pyruvate dehydrogenase (acetyl-transferring), homodimeric type [Bacteria]	LIQLM(+15.99)NETVDGDYQTFK(+42.01)SK	17	19	93.67	2287.1	-4.2	311	329	M5:Oxidation (M):1000.00;K17:Acetylation (K):0.00	GDYQTFKSKDGAY	253.785	2481.48	0.102272	5.1266e-05
AAG55830.1	K38	RNase E, membrane attachment, mRNA turnover, maturation 5S RNA [Escherichia coli O157:H7 str. EDL933]	LYDLDIESPGHEQKK(+42.01)	15	15	101.16	1812.89	2.1	24	38	K15:Acetylation (K):0.00	PGHEQKKANIYKG	1327.22	13227.9	0.100335	9.39477e-11
AAG54822.1	K199	chaperone Hsp90, heat shock protein C 62.5 [Escherichia coli O157:H7 str. EDL933]	SIISK(+42.01)YSDHIALPVEIEKR	5	19	123.93	2239.22	-0.8	195	213	K5:Acetylation (K):166.43	VRSIISKYSDHIA	2000.66	20164.7	0.099216	1.36573e-10
AIG68130.1	K48	Thymidine kinase [Escherichia coli O157:H7 str. EDL933]	FGAGK(+42.01)VSSR	5	9	50.35	949.498	1	44	52		DRFGAGKVSSRIG	608.165	6238.12	0.0974918	1.55728e-07
AAG55000.1	K28	glucosamine-6-phosphate deaminase [Escherichia coli O157:H7 str. EDL933]	INAFK(+42.01)PTADRPFVLGLPTGGTPMTTYK	5	27	80	2934.53	0.1	24	50	K5:Acetylation (K):65.36	NRINAFKPTADRP	29.1055	299.782	0.0970889	0.000975537
AIG68874.1	K98	Periplasmic protein related to spheroblast formation [Escherichia coli O157:H7 str. EDL933]	AMHDIIASDTFDK(+42.01)AK	13	15	90.14	1703.82	0.9	86	100	K13:Acetylation (K):0.00	ASDTFDKAKAEAQ	76.8836	792.103	0.0970626	0.00747547
WP_000301737.1	K147	glucose-6-phosphate dehydrogenase [Escherichia coli]	VVMEK(+42.01)PLGTSLATSQEINDQVGEYFEEC(+57.02)QVYR	5	32	95.08	3760.76	3.7	143	174	C28:Carbamidomethylation:1000.00	ARVVMEKPLGTSL	350.299	3626.38	0.0965973	9.63257e-06
WP_000611911.1	K163	MULTISPECIES: fumarate/nitrate reduction transcriptional regulator Fnr [Enterobacteriaceae]	GDQDM(+15.99)ILLLSK(+42.01)K	11	12	50.19	1417.75	-1	153	164	M5:Oxidation (M):1000.00;K11:Acetylation (K):0.00	MILLLSKKNAEER	158.078	1641.89	0.0962779	0.0017664
AIG71029.1	K212	UDP-galactose:(galactosyl) LPS alpha1,2-galactosyltransferase WaaW [Escherichia coli O157:H7 str. EDL933]	FFDLLSDESIIKK(+42.01)	13	13	59.22	1595.84	-2.2	200	212	K13:Acetylation (K):0.00	DESIIKKLKYPDQ	141.052	1483.69	0.0950688	0.00166668
AAG57449.1	K341	erythronate-4-phosphate dehydrogenase [Escherichia coli O157:H7 str. EDL933]	VAGIPGEFDKLRK(+42.01)	13	13	39.92	1470.82	-1.6	329	341	K13:Acetylation (K):0.00	EFDKLRKNYLERR	74.0083	779.806	0.0949061	0.00691804
WP_000489258.1	K163	catecholate siderophore receptor CirA [Escherichia coli]	IGQK(+42.01)WSGTVTVDTTIQEHR	4	19	107.22	2197.11	-4.7	160	178		TKKIGQKWSGTVT	142.679	1512.3	0.0943459	0.00160899
AIG66328.1	K195	Aconitate hydratase 2 [Escherichia coli O157:H7 str. EDL933]	EGIEPDQPGVVGPIK(+42.01)QIEALQQK	15	23	118.79	2514.33	1.6	181	203	K15:Acetylation (K):81.34	GVVGPIKQIEALQ	120.424	1282.61	0.0938897	0.00345703
WP_001295305.1	K100	MULTISPECIES: 2,3-diphosphoglycerate-dependent phosphoglycerate mutase [Enterobacteriaceae]	HYGALQGLNK(+42.01)AETAEKYGDEQVK	10	23	140.15	2590.27	0.2	91	113	K10:Acetylation (K):74.45	ALQGLNKAETAEK	10908.1	116543	0.0935969	2.64797e-17
AIG71204.1	K145	ATP synthase delta chain [Escherichia coli O157:H7 str. EDL933]	IDK(+42.01)SVMAGVIIR	3	12	86.2	1342.76	-3.6	143	154		LNCKIDKSVMAGV	1676.3	18184.4	0.0921831	3.30361e-11
WP_000943570.1	K108	hydroxypyruvate isomerase [Escherichia coli]	NINC(+57.02)LVGK(+42.01)TPAGFSSEQIHATLVENLR	8	27	69.37	3009.53	0.8	101	127	C4:Carbamidomethylation:1000.00	INCLVGKTPAGFS	193.281	2104.52	0.0918408	0.000330209
AAG59126.1	K223	heat shock protein hslVU, ATPase subunit, homologous to chaperones [Escherichia coli O157:H7 str. EDL933]	IKDAMK(+42.01)LLIEEEAAK	6	15	99.38	1742.95	-2.8	218	232	K6:Acetylation (K):20.54	KIKDAMKLLIEEE	141.692	1556.54	0.0910302	0.00136228
AAG56062.1	K104	peptidyl-tRNA hydrolase [Escherichia coli O157:H7 str. EDL933]	INPDEILVAHDELDLPPGVAK(+42.01)FK	21	23	102.12	2571.36	-0.8	84	106	K21:Acetylation (K):0.00	LPPGVAKFKLGGG	881.673	9802.81	0.0899408	1.12932e-08
WP_000444747.1	K228	MULTISPECIES: 3',5'-cyclic-AMP phosphodiesterase [Enterobacteriaceae]	LLATPSTC(+57.02)VQFK(+42.01)PHC(+57.02)SNFTLDTIAPGWR	12	28	99.27	3258.6	2.7	217	244	C8:Carbamidomethylation:1000.00;C15:Carbamidomethylation:1000.00	STCVQFKPHCSNF	211.338	2395.07	0.0882385	1.65126e-05
WP_000013061.1	K85	aspartate carbamoyltransferase [Escherichia coli]	LGASVVGFSDSANTSLGKK(+42.01)	19	19	133.65	1878.97	3.2	67	85	K19:Acetylation (K):0.00	NTSLGKKGETLAD	3774.51	42790.7	0.0882088	6.15207e-13
AAG58447.1	K375	GTP-binding protein chain elongation factor EF-G [Escherichia coli O157:H7 str. EDL933]	EEIK(+42.01)EVR	4	7	60.15	943.497	-1.1	372	378		NKREEIKEVRAGD	3255.55	37087.6	0.0877802	5.49933e-13
WP_000130066.1	K124	D-alanine--D-alanine ligase [Escherichia coli]	VEFEK(+42.01)GLSDK	5	10	77.39	1192.6	-0.4	120	129	K5:Acetylation (K):55.60	TRVEFEKGLSDKQ	260.454	2971.76	0.087643	8.57194e-06
WP_000057165.1	K111	3-phosphoserine/phosphohydroxythreonine transaminase [Escherichia coli]	TTADYVDAGYWAASAIKEAK(+42.01)	20	20	124.39	2172.04	2.5	92	111	K20:Acetylation (K):6.63	SAIKEAKKYCTPN	162.071	1867.83	0.0867697	0.000234335
AIG69268.1	K204	Phosphomannomutase [Escherichia coli O157:H7 str. EDL933]	ALGAPVELIK(+42.01)VHNTPDGNFPNGIPNPLLPEC(+57.02)R	10	32	109.11	3490.8	-13	195	226	C31:Carbamidomethylation:1000.00	APVELIKVHNTPD	471.398	5497.12	0.0857536	2.78232e-07
AAC70163.1	K607	putative cytotoxin (plasmid) [Escherichia coli O157:H7 str. EDL933]	YQK(+42.01)WTENTWNIR	3	12	79.58	1679.81	3	605	616		IFKRYQKWTENTW	64.6145	754.827	0.0856016	0.00480825
WP_000842102.1	K246	MULTISPECIES: S-(hydroxymethyl)glutathione dehydrogenase [Enterobacteriaceae]	FGATDC(+57.02)INPNDYDKPIK(+42.01)	17	17	93.79	2008.92	0.9	230	246	C6:Carbamidomethylation:1000.00;K17:Acetylation (K):9.42	DYDKPIKDVLLDI	71.7479	845.077	0.084901	0.00466831
AIG67124.1	K186	Anthranilate phosphoribosyltransferase like protein [Escherichia coli O157:H7 str. EDL933]	NSAHTLAK(+42.01)LATPFAEGEALR	8	20	121.83	2138.11	3	179	198		SAHTLAKLATPFA	1884.44	22281.4	0.0845744	5.91951e-12
AIG69259.1	K326	Histidinol-phosphate aminotransferase [Escherichia coli O157:H7 str. EDL933]	DQNK(+42.01)QPSLSGC(+57.02)LR	4	13	88.5	1543.74	-2	323	335	C11:Carbamidomethylation:1000.00	ILRDQNKQPSLSG	69.4444	830.08	0.08366	0.00442677
WP_000935759.1	K148	MULTISPECIES: type III secretion system LEE translocon pore-forming subunit EspD [Enterobacteriaceae]	ALENK(+42.01)TQEYK	5	10	92.95	1264.63	-1.1	144	153	K5:Acetylation (K):65.44	TKALENKTQEYKK	254.26	3044.26	0.0835211	5.70361e-06
WP_000654618.1	K168	MULTISPECIES: bifunctional biotin--[acetyl-CoA-carboxylase] ligase/biotin operon repressor BirA [Enterobacteriaceae]	KLGADK(+42.01)VR	6	8	36.16	927.55	-8.7	163	170	K6:Acetylation (K):61.30	RKLGADKVRVKWP	460.86	5578.59	0.0826123	1.83037e-07
AAG58304.1	K502	protein chain initiation factor IF-2 [Escherichia coli O157:H7 str. EDL933]	IDK(+42.01)PEADPDR	3	10	103.26	1196.57	0.7	500	509		AVNKIDKPEADPD	497.401	6199	0.080239	1.23958e-08
WP_000066695.1	K476	class I fumarate hydratase [Escherichia coli]	SQQVTDAC(+57.02)HK(+42.01)HGGFYLGSIGGPAAVLAQQSIK	10	32	117.66	3366.68	-2.2	467	498	C8:Carbamidomethylation:1000.00;K10:Acetylation (K):125.29	VTDACHKHGGFYL	102.458	1286.68	0.0796297	0.00179035
WP_000938103.1	K158	MULTISPECIES: T3SS effector caspase inhibitor NleF [Escherichia]	AMK(+42.01)C(+57.02)LVEGC(+57.02)SDDFNPFDIIR	3	20	84.09	2428.09	-5	156	175	C4:Carbamidomethylation:1000.00;C9:Carbamidomethylation:1000.00	GDLRAMKCLVEGC	84.8247	1070.29	0.0792541	0.000292975
AAG58646.1	K41	orf; hypothetical protein [Escherichia coli O157:H7 str. EDL933]	HADAATK(+42.01)LAQQGVQVFTGDAC(+57.02)DASVVAAAC(+57.02)R	7	31	105.21	3229.52	1	35	65	C21:Carbamidomethylation:1000.00;C30:Carbamidomethylation:1000.00	HADAATKLAQQGV	156.185	1980.16	0.078875	0.000129548
AAG55841.1	K193	3-oxoacyl-[acyl-carrier-protein] synthase II [Escherichia coli O157:H7 str. EDL933]	IIAYGDADVMVAGGAEK(+42.01)ASTPLGVGGFGAAR	17	31	50.17	2962.49	3.1	177	207		VAGGAEKASTPLG	61.9276	790.424	0.0783473	0.00348239
AAG57705.1	K180	heat shock protein [Escherichia coli O157:H7 str. EDL933]	AEQGK(+42.01)LDPVIGR	5	12	99.39	1323.71	4.1	176	187		ERAEQGKLDPVIG	874.179	11349.6	0.0770229	1.10215e-09
AAG55052.1	K215	succinyl-CoA synthetase, beta subunit [Escherichia coli O157:H7 str. EDL933]	QGDLIC(+57.02)LDGK(+42.01)	10	10	81.81	1159.55	-5.1	206	215	C6:Carbamidomethylation:1000.00	LICLDGKLGADGN	114.569	1492.36	0.0767703	0.000598463
AAG59183.1	K430	RNA polymerase, beta subunit [Escherichia coli O157:H7 str. EDL933]	EEIEGSGILSKDDIIDVMK(+42.01)K	19	20	101.02	2260.15	-1.5	412	431	K19:Acetylation (K):0.00	DIIDVMKKLIDIR	96.2479	1261.25	0.0763117	0.00150142
AAG56481.1	K249	putative EC 2.1 enzymes [Escherichia coli O157:H7 str. EDL933]	LAQADK(+42.01)HTNAGMLR	6	14	78.25	1566.79	-4.7	244	257		KLAQADKHTNAGM	48.1862	646.844	0.0744943	0.000808636
AIG66326.1	K359	Dihydrolipoamide dehydrogenase of pyruvate dehydrogenase complex [Escherichia coli O157:H7 str. EDL933]	GVHEGHVAAEVIAGK(+42.01)K	15	16	132.36	1642.88	-2.3	345	360	K15:Acetylation (K):0.00	AEVIAGKKHYFDP	9573.4	128754	0.0743542	7.13636e-21
AAG54419.1	K92	pyruvate dehydrogenase (dihydrolipoyltransacetylase component) [Escherichia coli O157:H7 str. EDL933]	TQTGALIMIFDSADGAADAAPAQAEEKK(+42.01)	28	28	139.18	2861.38	5.5	65	92	K28:Acetylation (K):0.00	AQAEEKKEAAPAA	113.538	1534.97	0.0739676	0.000496811
AAG57681.1	K27	GTP-binding protein [Escherichia coli O157:H7 str. EDL933]	STLLNK(+42.01)LLGQK	6	11	72.94	1255.75	-0.9	22	32	K6:Acetylation (K):26.00	KSTLLNKLLGQKI	184.429	2540.98	0.0725816	3.3429e-06
AAG56274.1	K393	putative peptidase [Escherichia coli O157:H7 str. EDL933]	LTWLK(+42.01)NAVDQQAER	5	14	84.75	1712.88	-4.7	389	402		TRLTWLKNAVDQQ	232.182	3209.57	0.0723406	1.62048e-06
AIG71240.1	K53	Thioredoxin [Escherichia coli O157:H7 str. EDL933]	M(+15.99)IAPILDEIADEYQGK(+42.01)LTVAK	16	21	122.42	2375.23	1.1	38	58	M1:Oxidation (M):1000.00;K16:Acetylation (K):13.97	ADEYQGKLTVAKL	75.5028	1073.03	0.070364	0.000151607
WP_001200573.1	K222	MULTISPECIES: co-chaperone DjlA [Enterobacteriaceae]	GPTLEDAC(+57.02)NVLGVKPTDDATTIK(+42.01)R	23	24	69.83	2612.31	1.3	200	223	C8:Carbamidomethylation:1000.00;K23:Acetylation (K):7.81	DDATTIKRAYRKL	345.711	4937.84	0.0700125	2.66124e-08
AAG58658.1	K464	glutamate decarboxylase isozyme [Escherichia coli O157:H7 str. EDL933]	LQGIAQQNSFK(+42.01)HT	11	13	118.1	1512.77	-2.9	454	466		AQQNSFKHT____	95.5229	1446.18	0.066052	0.000277846
AAG57441.1	K282	amidophosphoribosyltransferase = PRPP amidotransferase [Escherichia coli O157:H7 str. EDL933]	VNM(+15.99)GTK(+42.01)LGEK	6	10	53.93	1133.58	-0.3	277	286	M3:Oxidation (M):1000.00;K6:Acetylation (K):14.19	RVNMGTKLGEKIA	332.07	5027.55	0.0660501	1.31274e-08
AIG66996.1	K495	2-oxoglutarate dehydrogenase E1 component [Escherichia coli O157:H7 str. EDL933]	IYADKLEQEK(+42.01)VATLEDATEMVNLYR	10	25	99.85	2983.48	4.9	486	510	K10:Acetylation (K):29.88	DKLEQEKVATLED	64.5809	978.85	0.0659763	0.000104977
AAG56532.1	K35	orotidine-5'-phosphate decarboxylase [Escherichia coli O157:H7 str. EDL933]	DAALAFVDK(+42.01)IDPR	9	13	81.48	1471.77	1.1	27	39		ALAFVDKIDPRDC	287.558	4480.92	0.0641737	1.80432e-07
AAG54479.1	K146	orf, hypothetical protein [Escherichia coli O157:H7 str. EDL933]	GLEDFYYSVGK(+42.01)YSASVK	11	17	114.1	1953.94	3.7	136	152	K11:Acetylation (K):28.13	FYYSVGKYSASVK	62.1686	969.562	0.0641203	8.89763e-05
WP_000256574.1	K41	MULTISPECIES: hypothetical protein [Enterobacteriaceae]	IALK(+42.01)LSGC(+57.02)VRADK(+42.01)	4	13	40.23	1513.83	-1	38	50	C8:Carbamidomethylation:1000.00	ARKIALKLSGCVR	72.9595	1197.74	0.0609141	0.000567315
WP_000256574.1	K50	MULTISPECIES: hypothetical protein [Enterobacteriaceae]	IALK(+42.01)LSGC(+57.02)VRADK(+42.01)	13	13	40.23	1513.83	-1	38	50	C8:Carbamidomethylation:1000.00	GCVRADKAASLGS	72.9595	1197.74	0.0609141	0.000567315
AAG56645.1	K117	superoxide dismutase, iron [Escherichia coli O157:H7 str. EDL933]	AQFTDAAIK(+42.01)NFGSGWTWLVK	9	20	113.59	2281.15	2.6	109	128	K9:Acetylation (K):183.46	FTDAAIKNFGSGW	123.257	2123.73	0.0580378	1.67044e-05
AAG59371.1	K120	protease specific for phage lambda cII repressor [Escherichia coli O157:H7 str. EDL933]	YYLATGGGDISQAEVLLK(+42.01)R	18	19	160.71	2095.09	1.2	103	121		QAEVLLKRKFSDR	3379.98	58429.7	0.0578469	4.48936e-17
AAG54966.1	K215	D-alanyl-D-alanine carboxypeptidase, fraction A; penicillin-binding protein 5 [Escherichia coli O157:H7 str. EDL933]	EK(+42.01)EFTFNGIR	2	10	63.99	1281.64	4.5	214	223		YSIYKEKEFTFNG	80.4151	1442.5	0.055747	0.000379551
WP_000271401.1	K97	MULTISPECIES: 50S ribosomal protein L21 [Enterobacteriaceae]	QWFTDVK(+42.01)ITGISA	7	13	70.89	1506.77	2	91	103		QWFTDVKITGISA	363.253	6582.4	0.0551855	5.51832e-11
WP_001295305.1	K61	MULTISPECIES: 2,3-diphosphoglycerate-dependent phosphoglycerate mutase [Enterobacteriaceae]	LLKEEGYSFDFAYTSVLK(+42.01)R	18	19	129.03	2307.18	-2.2	44	62	K18:Acetylation (K):164.37	AYTSVLKRAIHTL	450.139	8365.76	0.0538073	1.6289e-10
AIG69410.1	K47	Shiga toxin I subunit B precursor [Escherichia coli O157:H7 str. EDL933]	VGDK(+42.01)ELFTNR	4	10	110.79	1219.62	-1.1	44	53		TVKVGDKELFTNR	699.735	13710	0.0510383	2.29399e-17
WP_000190506.1	K156	MULTISPECIES: F0F1 ATP synthase subunit beta [Enterobacteriaceae]	VGLFGGAGVGK(+42.01)TVNMMELIR	11	20	91.55	2090.1	4.9	146	165		GGAGVGKTVNMME	2215.73	43416.7	0.051034	4.92788e-19
AAG57524.1	K355	glutamate tRNA synthetase, catalytic subunit [Escherichia coli O157:H7 str. EDL933]	TLK(+42.01)EMAQSC(+57.02)R	3	10	96.89	1264.59	-0.4	353	362	C9:Carbamidomethylation:1000.00	ERCKTLKEMAQSC	288.442	5746.26	0.0501964	3.86836e-10
AAG55033.1	K37	orf, hypothetical protein [Escherichia coli O157:H7 str. EDL933]	ETVQK(+42.01)IVTGVTASQALLDEAVR	5	22	109.24	2369.28	1.2	33	54		GKETVQKIVTGVT	101.025	2106.11	0.0479675	4.19217e-06
WP_000704871.1	K307	UDP-glucose 6-dehydrogenase [Escherichia coli]	LIMK(+42.01)SGSDNFR	4	11	53.3	1308.65	-2.9	304	314		IYRLIMKSGSDNF	133.227	2810.31	0.0474066	6.95696e-08
AIG69879.1	K342	Putative sensory histidine kinase YfhA [Escherichia coli O157:H7 str. EDL933]	AFSTDAMK(+42.01)R	8	9	50.65	1067.51	-0.5	335	343		FSTDAMKRLMTAS	1334.79	28844.9	0.0462747	2.94299e-20
AAG54940.1	K93	alkyl hydroperoxide reductase, C22 subunit; detoxification of hydroperoxides [Escherichia coli O157:H7 str. EDL933]	AWHSSSETIAKIK(+42.01)	13	13	97.83	1498.78	5.4	81	93	K13:Acetylation (K):7.32	ETIAKIKYAMIGD	2904.34	65686.8	0.044215	2.48352e-20
AAG59484.1	K1874	hypothetical protein Z5898 [Escherichia coli O157:H7 str. EDL933]	EGQSQQWAADDSATVAPGELWGQSASSPVVTLK(+42.01)GTSGK	33	38	118.81	3871.85	1.3	1842	1879	K33:Acetylation (K):25.58	SPVVTLKGTSGKT	62.5579	1465.13	0.0426977	0.000106094
AAG54940.1	K171	alkyl hydroperoxide reductase, C22 subunit; detoxification of hydroperoxides [Escherichia coli O157:H7 str. EDL933]	WK(+42.01)EGEATLAPSLDLVGKI	2	18	80.67	1968.06	3.8	170	187	K2:Acetylation (K):88.91	VCPAKWKEGEATL	176.172	4307.46	0.0408992	1.1139e-09
AIG66748.1	K169	Adenine phosphoribosyltransferase [Escherichia coli O157:H7 str. EDL933]	LEK(+42.01)QGITSYSLVPFPGH	3	17	93.28	1913.99	6.3	167	183		GEQRLEKQGITSY	58.7001	1439.78	0.04077	8.42249e-05
AIG67412.1	K195	Paraquat-inducible protein B [Escherichia coli O157:H7 str. EDL933]	VGSVETSTFDTQK(+42.01)R	13	14	71.33	1595.78	-3.4	183	196		STFDTQKRNISYQ	153.48	3803.94	0.0403477	9.44598e-10
AAG57941.1	K98	putative invasion protein [Escherichia coli O157:H7 str. EDL933]	WDTKPVC(+57.02)IGQKQK(+42.01)	13	13	59.23	1628.83	-3.4	86	98	C7:Carbamidomethylation:1000.00;K13:Acetylation (K):0.00	CIGQKQKWFLLQL	57.7641	1445.45	0.0399627	7.61443e-05
AAG55675.1	K391	hypothetical protein Z1560 [Escherichia coli O157:H7 str. EDL933]	TINK(+42.01)LNYEK	4	9	46.75	1163.62	-1.7	388	396	K4:Acetylation (K):38.32	VHRTINKLNYEKL	118.998	3119.93	0.0381411	2.71532e-09
AIG71510.1	K277	Maltose/maltodextrin ABC transporter, substrate binding periplasmic protein MalE [Escherichia coli O157:H7 str. EDL933]	VNYGVTVLPTFK(+42.01)GQPSKPFVGVLSAGINAASPNK	12	34	79.91	3498.89	2	266	299	K12:Acetylation (K):0.00	TVLPTFKGQPSKP	38.3427	1054.99	0.036344	2.40915e-06
AIG69878.1	K85	Nitrogen regulatory protein P-II [Escherichia coli O157:H7 str. EDL933]	TAQTGK(+42.01)IGDGK	6	11	86.9	1116.58	-2	80	90	K6:Acetylation (K):40.91	RTAQTGKIGDGKI	282.573	7868.98	0.0359098	2.8315e-13
AIG66326.1	K360	Dihydrolipoamide dehydrogenase of pyruvate dehydrogenase complex [Escherichia coli O157:H7 str. EDL933]	GVHEGHVAAEVIAGKK(+42.01)	16	16	116.06	1642.88	-3.8	345	360	K16:Acetylation (K):0.00	EVIAGKKHYFDPK	485.917	13645.5	0.03561	1.37866e-21
WP_000416407.1	K162	MULTISPECIES: valine--tRNA ligase [Enterobacteriaceae]	LYK(+42.01)EDLIYR	3	9	92.27	1253.67	2	160	168		VFVRLYKEDLIYR	207.812	6030.27	0.0344616	2.16163e-14
WP_001008791.1	K222	methylenetetrahydrofolate reductase [Escherichia coli]	K(+42.01)FADMTNVR	1	9	40.91	1122.55	-0.5	222	230		NFKQAKKFADMTN	77.3857	2295	0.0337193	2.59994e-07
WP_000257293.1	K43	MULTISPECIES: stringent starvation protein A [Enterobacteriaceae]	GVSFEIEHVEK(+42.01)DNPPQDLIDLNPNQSVPTLVDR	11	33	112.37	3755.86	3.4	33	65		EIEHVEKDNPPQD	135.722	4359.07	0.0311355	3.56307e-11
AIG70138.1	K590	L-fucose isomerase [Escherichia coli O157:H7 str. EDL933]	AC(+57.02)QNYGPLYK(+42.01)R	10	11	80.46	1410.67	0.7	581	591	C2:Carbamidomethylation:1000.00	NYGPLYKR_____	44.339	1455	0.0304736	1.83685e-05
WP_000737621.1	K211	MULTISPECIES: histidine ABC transporter substrate-binding protein HisJ [Enterobacteriaceae]	DEK(+42.01)LFGVGTGMGLR	3	14	95.36	1520.77	-1.1	209	222		PSVKDEKLFGVGT	39.0727	1332.25	0.0293283	1.49007e-05
WP_001170658.1	K280	mannose-6-phosphate isomerase [Escherichia coli]	AGLTPK(+42.01)YIDIPELVANVK	6	18	143.75	1982.11	-2.3	275	292	K6:Acetylation (K):261.01	RAGLTPKYIDIPE	1296.61	44350.7	0.0292354	1.53698e-26
AIG71259.1	K105	HemY like protein [Escherichia coli O157:H7 str. EDL933]	LAEGDYQQVEK(+42.01)LMAK	11	15	115.11	1763.88	0	95	109	K11:Acetylation (K):49.79	DYQQVEKLMAKNA	32.0666	1104.02	0.0290452	4.89683e-07
WP_001170658.1	K76	mannose-6-phosphate isomerase [Escherichia coli]	DVIESDKSTLLGEAVAK(+42.01)R	17	18	89.36	1972.05	0.4	60	77	K17:Acetylation (K):135.36	LGEAVAKRFGELP	181.915	6616.9	0.0274925	3.32376e-16
AIG69740.1	K318	Phosphoenolpyruvate-protein phosphotransferase of PTS system [Escherichia coli O157:H7 str. EDL933]	DALPTEEEQFAAYK(+42.01)AVAEAC(+57.02)GSQAVIVR	14	28	131.7	3064.48	3.1	305	332	C20:Carbamidomethylation:1000.00	EQFAAYKAVAEAC	213.141	8311.54	0.025644	7.67129e-16
AIG66697.1	K442	tRNA S(4)U 4-thiouridine synthase (former ThiI) [Escherichia coli O157:H7 str. EDL933]	LSTK(+42.01)FGDLDQNR	4	12	105.54	1434.71	0.7	439	450		FYKLSTKFGDLDQ	617.029	24062.4	0.0256429	4.95095e-25
WP_000492638.1	K151	type III secretion system LEE effector Map (Rho guanine exchange factor) [Escherichia coli]	VDEQC(+57.02)GK(+42.01)R	7	8	68.03	1032.47	0.4	145	152	C5:Carbamidomethylation:1000.00	VDEQCGKRVDPIT	105.1	4318.2	0.0243388	1.25794e-12
AAG55044.1	K295	citrate synthase [Escherichia coli O157:H7 str. EDL933]	AKDK(+42.01)NDSFR	4	9	78.74	1121.55	1.9	292	300	K4:Acetylation (K):28.86	VRRAKDKNDSFRL	129.132	5706.13	0.0226304	2.23146e-15
AIG70015.1	K55	Carbon storage regulator [Escherichia coli O157:H7 str. EDL933]	IQAEK(+42.01)SQQSSY	5	11	84.59	1309.62	-0.8	51	61		QRIQAEKSQQSSY	285.419	12644.3	0.0225728	6.72399e-20
AAG58437.1	K18	30S ribosomal subunit protein S19 [Escherichia coli O157:H7 str. EDL933]	KGPFIDLHLLKK(+42.01)	12	12	62.22	1449.87	-0.9	7	18	K12:Acetylation (K):0.00	DLHLLKKVEKAVE	77.5962	3497.82	0.0221842	4.40964e-12
AIG70112.1	K254	Enolase [Escherichia coli O157:H7 str. EDL933]	DITLAMDC(+57.02)AASEFYK(+42.01)	15	15	146.34	1775.77	3	240	254	C8:Carbamidomethylation:1000.00	AASEFYKDGKYVL	58.2088	2784.01	0.0209082	9.00044e-12
WP_000014594.1	K43	MULTISPECIES: RNA chaperone/antiterminator CspA [Bacteria]	DVFVHFSAIQNDGYK(+42.01)	15	15	61.92	1780.84	-5.8	29	43		IQNDGYKSLDEGQ	38.6767	2058.52	0.0187886	1.35403e-09
WP_001302260.1	K9	trifunctional transcriptional regulator/proline dehydrogenase/L-glutamate gamma-semialdehyde dehydrogenase [Escherichia coli]	GTTTM(+15.99)GVK(+42.01)LDDATR	8	14	60.3	1522.73	0.6	2	15		TTTMGVKLDDATR	143.041	8691.59	0.0164574	1.34419e-19
WP_001234850.1	K130	MULTISPECIES: 16S rRNA pseudouridine(516) synthase RsuA [Enterobacteriaceae]	HHC(+57.02)EK(+42.01)TYLVTLESPVADDTAEQFAK	5	25	140.16	2930.38	3.4	126	150	C3:Carbamidomethylation:1000.00;K5:Acetylation (K):267.34	PRHHCEKTYLVTL	223.845	14346.3	0.015603	4.15643e-33
CBC91320.1	K80	unnamed protein product [Escherichia coli O157:H7 str. EDL933]	EVASK(+42.01)ANDAAGDGTTTATVLAQAIITEGLK	5	30	46.84	2957.52	3.8	76	105	K5:Acetylation (K):49.63	VKEVASKANDAAG	176.328	12002.4	0.0146911	2.08339e-24
WP_001118861.1	K368	MULTISPECIES: preprotein translocase subunit SecY [Enterobacterales]	SGAFVPGIRPGEQTAKYIDK(+42.01)	20	20	82.86	2175.13	-3.4	349	368	K20:Acetylation (K):12.42	TAKYIDKVMTRLT	183.137	12952.4	0.0141392	7.82006e-25
WP_001222888.1	K259	MULTISPECIES: dipeptide ABC transporter substrate-binding protein DppA [Enterobacteriaceae]	LQK(+42.01)NEC(+57.02)QVM(+15.99)PYPNPADIARMK	3	21	41.12	2560.22	-12.6	257	277	K3:Acetylation (K):10.33;C6:Carbamidomethylation:1000.00;M9:Oxidation (M):5.20	RYAKLQKNECQVM	784.478	63084.4	0.0124354	8.37286e-40
AAG58536.1	K6	glucose-1-phosphate adenylyltransferase [Escherichia coli O157:H7 str. EDL933]	MVSLEK(+42.01)NDHLMLAR	6	14	61.7	1697.86	-2.9	1	14		_MVSLEKNDHLML	90.2871	7330.01	0.0123175	1.37688e-23
WP_000818414.1	K260	MULTISPECIES: polyamine aminopropyltransferase [Enterobacteriaceae]	FLASGLK(+42.01)C(+57.02)R	7	9	66.95	1092.58	-0.7	254	262	C8:Carbamidomethylation:1000.00	FLASGLKCRYYNP	258.969	21602.3	0.0119881	4.89274e-36
AIG68874.1	K100	Periplasmic protein related to spheroblast formation [Escherichia coli O157:H7 str. EDL933]	AMHDIIASDTFDKAK(+42.01)	15	15	92.68	1703.82	3.9	86	100	K15:Acetylation (K):0.00	DTFDKAKAEAQIA	76.8836	6928.79	0.0110963	1.17726e-24
WP_000187775.1	K359	anaerobic ribonucleoside-triphosphate reductase [Escherichia coli]	QLALEC(+57.02)ASK(+42.01)R	9	10	85.86	1216.62	-0.9	351	360	C6:Carbamidomethylation:1000.00	ALECASKRMYPDI	121.839	11765.9	0.0103553	1.9408e-28
WP_001453090.1	K119	hypothetical protein [Escherichia coli]	AYC(+57.02)EAIKSAAHK(+42.01)	12	12	75.61	1389.67	-8.7	108	119	C3:Carbamidomethylation:1000.00;K12:Acetylation (K):0.00	IKSAAHKAKFPAF	211.805	22700.5	0.00933039	4.02299e-40
AAG56943.1	K93	orf, hypothetical protein [Escherichia coli O157:H7 str. EDL933]	LTLMSDDLTNVTVK(+42.01)R	14	15	111.37	1746.92	-1.2	80	94		LTNVTVKRELYEV	306.426	39549.6	0.0077479	9.65501e-50
WP_000246882.1	K131	MULTISPECIES: 30S ribosomal protein S2 [Enterobacteriaceae]	LKDLETQSQDGTFDKLTK(+42.01)	18	18	89.26	2108.06	-3.6	114	131	K18:Acetylation (K):0.00	TFDKLTKKEALMR	446.457	86919.8	0.00513642	2.17858e-57
AIG71909.1	K181	Lipid A biosynthesis (KDO) 2-(lauroyl)-lipid IVA acyltransferase (plasmid) [Escherichia coli O157:H7 str. EDL933]	FGGK(+42.01)LHAR	4	8	60.53	926.509	-5.4	178	185		RRRFGGKLHARND	399.562	86106.3	0.00464033	1.27855e-59
WP_001287136.1	K271	glutamine--tRNA ligase [Escherichia coli]	LNLEYTVM(+15.99)SK(+42.01)R	10	11	71.64	1410.72	-1	262	272		EYTVMSKRKLNLL	75.8552	20617.3	0.00367921	2.81697e-57
AIG70112.1	K198	Enolase [Escherichia coli O157:H7 str. EDL933]	M(+15.99)GSEVFHHLAKVLK(+42.01)	14	14	76.21	1652.87	-2.1	185	198	M1:Oxidation (M):1000.00;K14:Acetylation (K):0.00	HLAKVLKAKGMNT	252.854	72116.7	0.00350617	5.28887e-66
WP_000055075.1	K147	MULTISPECIES: inorganic diphosphatase [Enterobacteriaceae]	AQIAHFFEHYKDLEK(+42.01)	15	15	35.53	1916.94	1.9	133	147	K15:Acetylation (K):0.00	HYKDLEKGKWVKV	301.951	264741	0.00114055	6.88777e-148
AAG54776.1	K115	orf, hypothetical protein [Escherichia coli O157:H7 str. EDL933]	QGIESATQKK(+42.01)	10	10	50.45	1130.59	-5.2	106	115	K10:Acetylation (K):0.00	ESATQKKIVKMIK	50.369	83357	0.000604256	1.24723e-113
AIG70964.1	K4	Glycyl-tRNA synthetase beta chain [Escherichia coli O157:H7 str. EDL933]	SEK(+42.01)TFLVEIGTEELPPK	3	17	103.22	1958.02	1.7	2	18	K3:Acetylation (K):132.96	___MSEKTFLVEI	867.885	131.399	6.60496	0.0609743
AAG59221.1	K262	orf, hypothetical protein [Escherichia coli O157:H7 str. EDL933]	RPVVK(+42.01)MEK	5	8	55.01	1027.58	-4.2	258	265	K5:Acetylation (K):62.26	IKRPVVKMEKTAE	888.466	135.245	6.56933	0.0617368
WP_000442860.1	K61	MULTISPECIES: glutathionylspermidine synthase family protein [Enterobacteriaceae]	LEEVTAELHQMC(+57.02)LK(+42.01)VVEK	14	18	54.42	2197.11	-1.5	48	65	C12:Carbamidomethylation:1000.00;K14:Acetylation (K):0.00	LHQMCLKVVEKVI	901.634	147.35	6.11899	0.0724989
AAG58126.1	K32	orf, hypothetical protein [Escherichia coli O157:H7 str. EDL933]	VWTWDK(+42.01)SAGGAFANINRPVSGPTHEK	6	26	90.93	2866.41	18.3	27	52	K6:Acetylation (K):75.36	KVWTWDKSAGGAF	1057.09	175.706	6.01626	0.0752796
AIG70348.1	K24	hypothetical protein EDL933_4195 [Escherichia coli O157:H7 str. EDL933]	YAEHVVK(+42.01)NIYPEIK	7	14	88.04	1743.92	-3.1	18	31	K7:Acetylation (K):58.52	YAEHVVKNIYPEI	1196.87	207.921	5.75636	0.0607384
AAG59275.1	K414	glutamate-aspartate symport protein [Escherichia coli O157:H7 str. EDL933]	WEHK(+42.01)FDR	4	7	49.18	1058.49	-0.7	411	417		IAKWEHKFDRKKA	1206.87	217.377	5.55198	0.066441
WP_001302010.1	K283	tryptophanase [Escherichia coli]	KDAMVPMGGLLC(+57.02)MK(+42.01)DDSFFDVYTEC(+57.02)R	14	26	95.64	3126.36	0.3	270	295	C12:Carbamidomethylation:1000.00;K14:Acetylation (K):31.17;C25:Carbamidomethylation:1000.00	GGLLCMKDDSFFD	631.05	115.077	5.48374	0.0509006
AIG69020.1	K170	Protein yecM [Escherichia coli O157:H7 str. EDL933]	LPNPTLAVTDGK(+42.01)TTIK	12	16	117.02	1709.96	0	159	174	K12:Acetylation (K):11.01	LAVTDGKTTIKFH	620.1	113.658	5.45585	0.0516511
AIG66269.1	K615	RNA polymerase associated protein RapA [Escherichia coli O157:H7 str. EDL933]	IGQAHDIQIHVPYLEK(+42.01)TAQSVLVR	16	24	86.25	2756.5	-3.4	600	623		HVPYLEKTAQSVL	568.455	106.466	5.33932	0.0549321
AAG55149.1	K46	dethiobiotin synthetase [Escherichia coli O157:H7 str. EDL933]	TAGYKPVASGSEK(+42.01)TPEGLR	13	19	72.91	1989.02	4.2	34	52	K13:Acetylation (K):32.94	VASGSEKTPEGLR	637.128	120.36	5.29351	0.056289
AIG68530.1	K178	Universal stress protein E [Escherichia coli O157:H7 str. EDL933]	ALVAVNLASEEPYHNALNEKLVK(+42.01)	23	23	82.6	2563.36	1.3	156	178	K23:Acetylation (K):0.00	LNEKLVKETIELA	742.756	140.519	5.28579	0.0508807
AAG54328.1	K619	isoleucine tRNA synthetase [Escherichia coli O157:H7 str. EDL933]	SIGNTVSPQDVM(+15.99)NK(+42.01)LGADILR	14	21	51.86	2285.17	-10.1	606	626		PQDVMNKLGADIL	615.092	117.56	5.23214	0.05817
WP_000416407.1	K600	MULTISPECIES: valine--tRNA ligase [Enterobacteriaceae]	RTEK(+42.01)QFPNGIEPHGTDALR	4	19	87.46	2207.11	2.7	597	615		IRKRTEKQFPNGI	1167.34	223.413	5.22503	0.0770023
AAG56706.1	K213	threonine tRNA synthetase [Escherichia coli O157:H7 str. EDL933]	GDSNNK(+42.01)M(+15.99)LQR	6	10	54.53	1219.56	-0.2	208	217		RGDSNNKMLQRIY	402.772	77.1224	5.2225	0.0516152
AAG55675.1	K187	hypothetical protein Z1560 [Escherichia coli O157:H7 str. EDL933]	TK(+42.01)LIATINTC(+57.02)K	2	11	70.75	1303.72	-0.5	186	196	K2:Acetylation (K):95.39;C10:Carbamidomethylation:1000.00	STPGKTKLIATIN	1119.02	214.579	5.21498	0.0773584
AAG59183.1	K8	RNA polymerase, beta subunit [Escherichia coli O157:H7 str. EDL933]	M(+15.99)VYSYTEK(+42.01)K	8	9	77.41	1205.56	3.9	1	9	M1:Oxidation (M):1000.00;K8:Acetylation (K):0.00	VYSYTEKKRIRKD	908.253	175.885	5.16391	0.104501
WP_000067762.1	K444	replication-associated recombination protein RarA [Escherichia coli]	LAWLAEQDQNSPIK(+42.01)R	14	15	101.26	1809.94	1	431	445		DQNSPIKRYR___	1068.41	207.339	5.15299	0.0796011
AIG67295.1	K40	Glycosyltransferase IroB [Escherichia coli O157:H7 str. EDL933]	VIGHDVVISSAGK(+42.01)FANK	13	17	84.22	1782.96	-7.8	28	44	K13:Acetylation (K):4.73	VISSAGKFANKAA	3085.1	603.424	5.11265	0.0550255
AIG67413.1	K184	Paraquat-inducible protein B [Escherichia coli O157:H7 str. EDL933]	VLAGVWSQEAASIAQEIK(+42.01)R	18	19	70.71	2097.12	0.8	167	185		SIAQEIKRLP___	582.014	115.019	5.06016	0.0638523
AIG71220.1	K54	Ribose ABC transport system, periplasmic ribose-binding protein RbsB [Escherichia coli O157:H7 str. EDL933]	EADK(+42.01)LGYNLVVLDSQNNPAK	4	20	125.86	2229.13	-3.5	51	70	K4:Acetylation (K):195.73	AQKEADKLGYNLV	748.912	148.204	5.05323	0.0574283
AAG57897.1	K578	(p)ppGpp synthetase I (GTP pyrophosphokinase); regulation of RNA synthesis; stringent factor [Escherichia coli O157:H7 str. EDL933]	LNQMVNFLQSQFNKPSAEEQDAAALK(+42.01)QLQQK	26	31	86.13	3587.8	3.8	553	583	K26:Acetylation (K):14.62	QDAAALKQLQQKS	737.83	146.306	5.04305	0.0577374
AAG57721.1	K443	GTP-binding export factor binds to signal sequence, GTP and RNA [Escherichia coli O157:H7 str. EDL933]	SMK(+42.01)GMMPPGFPGR	3	13	101.02	1433.66	-1.2	441	453		KMMRSMKGMMPPG	2759.02	557.28	4.95087	0.0601126
AAG58795.1	K29	putative RNA methylase [Escherichia coli O157:H7 str. EDL933]	RQPDLTVC(+57.02)MEQVHK(+42.01)PHNVSAIIR	14	23	119	2769.42	-0.6	16	38	C8:Carbamidomethylation:1000.00	CMEQVHKPHNVSA	1131.99	229.84	4.92509	0.0885667
AAG56329.1	K72	orf, hypothetical protein [Escherichia coli O157:H7 str. EDL933]	HEQLTK(+42.01)GGTIL	6	11	74.99	1237.67	-2	67	77		RHEQLTKGGTIL_	772.588	158.492	4.87462	0.0631564
AAG55216.1	K72	transcriptional repressor for deo operon, tsx, nupG [Escherichia coli O157:H7 str. EDL933]	SASHYLLSDQK(+42.01)SR	11	13	106.59	1532.76	1.8	62	74		YLLSDQKSRLVEE	3069.18	635.224	4.83165	0.0642241
AIG70554.1	K198	Cell division protein FtsH [Escherichia coli O157:H7 str. EDL933]	GVLMVGPPGTGK(+42.01)TLLAK	12	17	87.3	1679.96	1.1	187	203	K12:Acetylation (K):17.07	GPPGTGKTLLAKA	1139.06	235.782	4.831	0.0926299
AAG55809.1	K167	orf, hypothetical protein [Escherichia coli O157:H7 str. EDL933]	EDGSQGEAMAK(+42.01)K	11	12	106.65	1291.57	2.7	157	168	K11:Acetylation (K):11.06	QGEAMAKKLAKGI	506.701	105.251	4.81422	0.0731675
AAG58527.1	K210	repressor of the glp operon [Escherichia coli O157:H7 str. EDL933]	HVMLVVDHSK(+42.01)FGR	10	13	89.71	1565.81	-1.6	201	213		LVVDHSKFGRNAM	1004.02	208.78	4.80899	0.120899
AIG68975.1	K6	ProQ: influences osmotic activation of compatible solute ProP [Escherichia coli O157:H7 str. EDL933]	M(+15.99)ENQPK(+42.01)LNSSK	6	11	84.13	1332.63	-4.8	1	11	M1:Oxidation (M):1000.00;K6:Acetylation (K):33.54	_MENQPKLNSSKE	697.471	145.895	4.78064	0.0664471
AIG69828.1	K458	GTP-binding protein EngA [Escherichia coli O157:H7 str. EDL933]	IQFK(+42.01)EGENPYANK	4	13	90.29	1578.77	-0.7	455	467	K4:Acetylation (K):85.33	PIRIQFKEGENPY	827.992	174.011	4.75827	0.123504
AIG68120.1	K230	Respiratory nitrate reductase beta chain [Escherichia coli O157:H7 str. EDL933]	MC(+57.02)ITGC(+57.02)PYK(+42.01)K	9	10	45.38	1298.58	15	222	231	C2:Carbamidomethylation:1000.00;C6:Carbamidomethylation:1000.00;K9:Acetylation (K):11.06	ITGCPYKKIYFNW	453.304	96.1301	4.71553	0.0680902
AIG68583.1	K129	Enoyl-[acyl-carrier-protein] reductase [NADH] [Escherichia coli O157:H7 str. EDL933]	IAHDISSYSFVAM(+15.99)AK(+42.01)AC(+57.02)R	15	18	101.68	2083.98	-0.9	115	132	C17:Carbamidomethylation:1000.00	SFVAMAKACRSML	819.854	174.105	4.70896	0.126107
WP_000974813.1	K108	MULTISPECIES: HNH nuclease YajD [Bacteria]	YNPFADLK(+42.01)AMMNK	8	13	78.57	1583.75	4.6	101	113	K8:Acetylation (K):45.16	NPFADLKAMMNKK	922.531	197.969	4.65997	0.128761
AAG55320.1	K94	putative phage inhibition, colicin resistance and tellurite resistance protein [Escherichia coli O157:H7 str. EDL933]	IK(+42.01)LDAVPSEVDKIIFVVTIHDAQAR	2	25	63.76	2818.56	-2.2	93	117	K2:Acetylation (K):36.31	DESLKIKLDAVPS	751.33	161.32	4.65739	0.0710824
AAG58518.1	K534	maltodextrin phosphorylase [Escherichia coli O157:H7 str. EDL933]	TGIEINPQAIFDIQIK(+42.01)R	16	17	88.32	1997.09	-2.4	519	535		IFDIQIKRLHEYK	485.227	104.24	4.65492	0.0704563
WP_000844887.1	K52	primosomal replication protein N'' [Escherichia coli]	ATTLQAC(+57.02)LDK(+42.01)AGDNLAALR	10	19	103.26	2043.04	2	43	61	C7:Carbamidomethylation:1000.00	LQACLDKAGDNLA	393.832	85.1557	4.62485	0.071667
WP_000645203.1	K135	MULTISPECIES: zinc-binding dehydrogenase [Enterobacteriaceae]	YC(+57.02)LVPGEILK(+42.01)IHR	10	13	98.74	1638.89	6.8	126	138	C2:Carbamidomethylation:1000.00	VPGEILKIHRHAL	2557.15	554.188	4.61423	0.0726231
WP_000055741.1	K31	MULTISPECIES: acetyl-CoA carboxylase carboxyl transferase subunit alpha [Enterobacteriaceae]	QDEK(+42.01)LDINIDEEVHR	4	15	98.58	1893.91	-0.8	28	42		VSRQDEKLDINID	3060.87	665.361	4.60031	0.0732043
AIG67561.1	K46	Phage repressor [Escherichia coli O157:H7 str. EDL933]	GVSK(+42.01)WFNAESLPR	4	13	85.77	1531.78	0.2	43	55		SSKGVSKWFNAES	1098.73	238.979	4.59761	0.103747
AAG56555.1	K129	tryptophan synthase, beta protein [Escherichia coli O157:H7 str. EDL933]	TEIIAETGAGQHGVASALASALLGLK(+42.01)C(+57.02)R	26	28	101.34	2835.49	0.2	104	131	C27:Carbamidomethylation:1000.00	SALLGLKCRIYMG	407.988	89.3238	4.56752	0.074045
AAG56844.1	K26	pyruvate kinase II, glucose stimulated [Escherichia coli O157:H7 str. EDL933]	DNNLEK(+42.01)VIAAGANVVR	6	16	96.53	1723.92	-0.2	21	36		RDNNLEKVIAAGA	2794.4	612.261	4.56407	0.0747439
AAG55211.1	K145	orf, hypothetical protein [Escherichia coli O157:H7 str. EDL933]	HYAYLK(+42.01)ISEGC(+57.02)NHR	6	14	106.59	1788.84	2.5	140	153	C11:Carbamidomethylation:1000.00	RHYAYLKISEGCN	983.671	215.865	4.55687	0.134587
AIG71025.1	K313	ADP-heptose--lipooligosaccharide heptosyltransferase II [Escherichia coli O157:H7 str. EDL933]	LITGYHK(+42.01)VR	7	9	44.99	1127.65	-7.8	307	315		LITGYHKVRKGDA	606.695	134.028	4.52663	0.0861902
AIG66996.1	K476	2-oxoglutarate dehydrogenase E1 component [Escherichia coli O157:H7 str. EDL933]	HGHNEADEPSATQPLMYQK(+42.01)IK	19	21	123.76	2435.15	-0.1	458	478	K19:Acetylation (K):0.00	QPLMYQKIKKHPT	1189.69	264.081	4.50501	0.108612
AAG59531.1	K617	putative restriction modification enzyme R subunit (endonuclease) [Escherichia coli O157:H7 str. EDL933]	DTDDVGPLPEEDEK(+42.01)K	14	15	105.69	1727.77	0.1	604	618	K14:Acetylation (K):0.00	LPEEDEKKIRKFH	1235.74	276.627	4.46716	0.110681
AAG58658.1	K74	glutamate decarboxylase isozyme [Escherichia coli O157:H7 str. EDL933]	QNLATFC(+57.02)QTWDDENVHK(+42.01)LMDLSINK	17	25	90.25	3061.43	3.6	58	82	C7:Carbamidomethylation:1000.00;K17:Acetylation (K):27.11	DDENVHKLMDLSI	2564.26	577.107	4.4433	0.0801616
WP_001157890.1	K622	MULTISPECIES: leucine--tRNA ligase [Enterobacteriaceae]	DAAGHELVYTGMSKM(+15.99)SK(+42.01)	17	17	93.47	1881.86	3.2	606	622	M15:Oxidation (M):19.05;K17:Acetylation (K):0.00	GMSKMSKSKNNGI	386.05	87.1311	4.43068	0.0801151
AIG69427.1	K103	putative membrane protein [Escherichia coli O157:H7 str. EDL933]	KPSVDYFEAK(+42.01)FSALETK	10	17	91.26	2001.01	-4.7	94	110	K10:Acetylation (K):31.67	VDYFEAKFSALET	782.288	176.926	4.42157	0.0810927
WP_001262409.1	K256	hypothetical protein [Escherichia coli]	VFTQVQWEQK(+42.01)FAR	10	13	41.63	1707.87	-1.8	247	259		QVQWEQKFARHVQ	438.697	100.221	4.37729	0.0826446
WP_000125819.1	K324	enterochelin esterase [Escherichia coli]	GGQQEGVLLEK(+42.01)LK	11	13	95.81	1439.8	1.5	314	326	K11:Acetylation (K):0.00	EGVLLEKLKAGEV	902.096	206.966	4.35867	0.146769
AAG55675.1	K587	hypothetical protein Z1560 [Escherichia coli O157:H7 str. EDL933]	VENIFMLYGADKNNK(+42.01)LR	15	17	64.24	2066.06	-6.4	573	589	K15:Acetylation (K):0.00	GADKNNKLRRRLI	492.528	113.53	4.33832	0.09622
WP_001007138.1	K139	MULTISPECIES: enterobactin biosynthesis bifunctional isochorismatase/aryl carrier protein EntB [Enterobacteriaceae]	SPLEQM(+15.99)LK(+42.01)ESGR	8	12	83.86	1431.7	-0.5	132	143		PLEQMLKESGRNQ	909.804	209.762	4.33733	0.148164
WP_001299507.1	K72	MULTISPECIES: IMP dehydrogenase [Enterobacteriaceae]	LAIALAQEGGIGFIHK(+42.01)NMSIER	16	22	92.78	2409.28	4.4	57	78		GIGFIHKNMSIER	1035.18	240.709	4.30052	0.120395
AAG55168.1	K362	putative ATP-dependent RNA helicase [Escherichia coli O157:H7 str. EDL933]	DIEK(+42.01)LLK	4	7	36.13	899.533	-7.7	359	365	K4:Acetylation (K):30.72	LLRDIEKLLKKEI	414.406	97.179	4.26436	0.088318
WP_000289090.1	K31	MULTISPECIES: bacterioferritin-associated ferredoxin [Enterobacteriaceae]	K(+42.01)FIPVGNQC(+57.02)GK	1	11	39.01	1288.66	3.7	31	41	K1:Acetylation (K):58.64;C9:Carbamidomethylation:1000.00	SFQQLRKFIPVGN	372.963	87.6822	4.25358	0.088884
AIG66715.1	K405	ATP-dependent protease La Type I [Escherichia coli O157:H7 str. EDL933]	TYIGSM(+15.99)PGK(+42.01)LIQK	9	13	98.19	1492.8	3.2	397	409	M6:Oxidation (M):1000.00;K9:Acetylation (K):26.57	IGSMPGKLIQKMA	599.139	140.98	4.24981	0.101412
AIG70485.1	K111	2-ketobutyrate formate-lyase [Escherichia coli O157:H7 str. EDL933]	IVGLQTDAPLK(+42.01)R	11	12	80.67	1351.78	0.8	101	112		QTDAPLKRALHPF	725.895	170.904	4.24738	0.0895965
WP_001262168.1	K56	DNA-binding transcriptional regulator KdgR [Escherichia coli]	FLQTMK(+42.01)TLGYVAQEGESEK	6	19	109.69	2200.07	7.6	51	69	K6:Acetylation (K):108.52	RFLQTMKTLGYVA	542.622	128.249	4.23101	0.102557
AAG54993.1	K344	putative ATP-binding protein in pho regulon [Escherichia coli O157:H7 str. EDL933]	IVNAYEAWEEAEQKRK(+42.01)	16	16	88.52	2004.99	-3.4	329	344	K16:Acetylation (K):0.00	EAEQKRKAALAAE	1103.95	262.602	4.20388	0.126513
AAG57609.1	K10	phosphoribosylaminoimidazole synthetase = AIR synthetase [Escherichia coli O157:H7 str. EDL933]	TDKTSLSYK(+42.01)DAGVDIDAGNALVGR	9	24	91.32	2507.25	5.7	2	25	K9:Acetylation (K):30.57	KTSLSYKDAGVDI	433.938	103.311	4.20031	0.0917439
WP_000053094.1	K432	ABC transporter ATP-binding protein [Escherichia coli]	HVLGYLQDFLFHPK(+42.01)R	14	15	75.02	1911.02	-16.8	419	433		DFLFHPKRAMTPV	524.051	124.97	4.19341	0.104894
WP_001222888.1	K68	MULTISPECIES: dipeptide ABC transporter substrate-binding protein DppA [Enterobacteriaceae]	LVEFK(+42.01)IGTTEVIPGLAEK	5	18	103.2	1985.11	2.6	64	81	K5:Acetylation (K):175.02	NRLVEFKIGTTEV	495.047	118.421	4.1804	0.105717
AIG68708.1	K174	Spermidine N1-acetyltransferase [Escherichia coli O157:H7 str. EDL933]	MC(+57.02)IFQHQYLAEHK(+42.01)TPGQTLLKPTAQ	13	25	71.71	2981.49	-1	162	186	C2:Carbamidomethylation:1000.00;K13:Acetylation (K):113.22	QYLAEHKTPGQTL	2992.73	719.42	4.15992	0.0948376
AAG56366.1	K63	helicase, ATP-dependent [Escherichia coli O157:H7 str. EDL933]	EAARPEITYPDNLPVSQK(+42.01)K	18	19	105.05	2197.14	1.8	46	64	K18:Acetylation (K):0.00	NLPVSQKKQDILE	420.608	101.125	4.15929	0.0940226
AAG56866.1	K430	arginine tRNA synthetase [Escherichia coli O157:H7 str. EDL933]	LANAVGIGAVK(+42.01)YADLSK	11	17	101.76	1730.96	0.4	420	436	K11:Acetylation (K):23.62	VGIGAVKYADLSK	2588.58	623.186	4.15379	0.0951892
AAG55312.1	K53	hypothetical protein Z1167 [Escherichia coli O157:H7 str. EDL933]	KEELIQSGK(+42.01)K	9	10	65.53	1200.67	-1.6	45	54	K9:Acetylation (K):11.06	ELIQSGKKHYSDM	696.396	168.165	4.14115	0.0953146
AIG69671.1	K42	Phosphohistidine phosphatase SixA [Escherichia coli O157:H7 str. EDL933]	LM(+15.99)ANWLKGQK(+42.01)	10	10	39.46	1245.65	0.5	33	42	M2:Oxidation (M):1000.00;K10:Acetylation (K):0.00	NWLKGQKVEIERV	555.077	134.394	4.13021	0.108967
AIG66410.1	K83	Protein RcsF [Escherichia coli O157:H7 str. EDL933]	M(+15.99)QINASKMK(+42.01)	9	9	44.05	1107.54	-19.4	75	83	M1:Oxidation (M):83.89;K9:Acetylation (K):0.00	INASKMKANAVLL	2539.25	616.494	4.11885	0.0972227
WP_001289185.1	K326	aspartate-semialdehyde dehydrogenase [Escherichia coli]	FGGALMAVK(+42.01)IAEK	9	13	40.13	1375.75	-12	318	330	K9:Acetylation (K):0.00	GALMAVKIAEKLV	1203.24	292.26	4.117	0.132346
AIG68734.1	K211	Transcriptional regulatory protein RstA [Escherichia coli O157:H7 str. EDL933]	K(+42.01)KLLDNAAEPYR	1	12	83.26	1458.78	-0.6	211	222	K1:Acetylation (K):0.00	AISRLRKKLLDNA	582.839	141.697	4.11328	0.11009
AAG58746.1	K86	orf, hypothetical protein [Escherichia coli O157:H7 str. EDL933]	KEQADMGK(+42.01)LK	8	10	66.65	1188.62	-3.9	79	88	K8:Acetylation (K):5.03	EQADMGKLKKSVR	425.855	103.774	4.10369	0.0972201
AIG68601.1	K45	DNA topoisomerase I [Escherichia coli O157:H7 str. EDL933]	DLPTSGSAAK(+42.01)K	10	11	65.6	1115.58	-3.3	36	46	K10:Acetylation (K):0.00	TSGSAAKKSADST	2586.88	633.512	4.0834	0.0993398
WP_000841001.1	K58	MULTISPECIES: macrodomain Ori organization protein MaoP [Enterobacterales]	REPVTEEEK(+42.01)LFVAVC(+57.02)R	9	16	68.48	2003.01	2.4	50	65	C15:Carbamidomethylation:1000.00	PVTEEEKLFVAVC	646.091	159.217	4.05793	0.100105
AIG69824.1	K377	GMP synthase [glutamine-hydrolyzing], amidotransferase subunit [Escherichia coli O157:H7 str. EDL933]	M(+15.99)GLVEPLK(+42.01)ELFKDEVR	8	16	89.67	1960.03	-6.6	370	385	M1:Oxidation (M):1000.00;K8:Acetylation (K):44.28	GLVEPLKELFKDE	480.606	118.615	4.05182	0.114283
WP_001196285.1	K85	MULTISPECIES: 4Fe-4S dicluster ferredoxin YfhL [Enterobacteriaceae]	FVLMHHADK(+42.01)I	9	10	79.75	1251.64	-0.8	77	86		LMHHADKI_____	745.448	184.149	4.04808	0.100692
AIG69559.1	K526	Ribonucleotide reductase of class Ia (aerobic), alpha subunit [Escherichia coli O157:H7 str. EDL933]	TLGIGVINFAYYLAK(+42.01)HGK	15	18	70.32	2006.1	-5.2	512	529	K15:Acetylation (K):5.77	FAYYLAKHGKRYS	397.456	98.251	4.04532	0.100719
AAG58447.1	K77	GTP-binding protein chain elongation factor EF-G [Escherichia coli O157:H7 str. EDL933]	GITITSAATTAFWSGM(+15.99)AK(+42.01)QYEPHR	18	24	86.54	2681.29	4.2	60	83		FWSGMAKQYEPHR	431.128	108.16	3.98604	0.104429
WP_001278239.1	K267	mannose-1-phosphate guanylyltransferase/mannose-6-phosphate isomerase [Escherichia coli]	EQFQDC(+57.02)PAESIDFAVM(+15.99)EK(+42.01)TEK	18	21	90.08	2559.11	-4.6	250	270	C6:Carbamidomethylation:1000.00;M16:Oxidation (M):1000.00;K18:Acetylation (K):0.00	DFAVMEKTEKCVV	274.582	69.2499	3.9651	0.0546555
AAG59244.1	K11	orf, hypothetical protein [Escherichia coli O157:H7 str. EDL933]	DEAGGNWK(+42.01)QFK	8	11	69.43	1320.61	-4.7	4	14	K8:Acetylation (K):12.33	EAGGNWKQFKGKV	433.763	109.397	3.96505	0.105781
AAG59024.1	K5	regulator for metE and metH [Escherichia coli O157:H7 str. EDL933]	MIEVK(+42.01)HLK	5	8	59.55	1038.59	-2.6	1	8	K5:Acetylation (K):18.00	__MIEVKHLKTLQ	487.863	123.433	3.95244	0.121474
WP_000871477.1	K195	beta-glucosidase BglX [Escherichia coli]	TMVEAMQGK(+42.01)SPADR	9	14	107.51	1561.72	6.7	187	200		VEAMQGKSPADRY	298.835	75.8851	3.93799	0.0559687
WP_000458817.1	K237	MULTISPECIES: hydroxylamine reductase [Enterobacterales]	YGHPTPTQVNVK(+42.01)ATAGK	12	17	82.39	1809.94	-1.8	226	242	K12:Acetylation (K):8.19	PTQVNVKATAGKC	474.602	120.639	3.93408	0.122861
WP_001453090.1	K73	hypothetical protein [Escherichia coli]	DAINAK(+42.01)LDDPQK	6	12	94.31	1368.69	3.8	68	79	K6:Acetylation (K):91.95	RDAINAKLDDPQK	963.581	245.659	3.92244	0.179009
AIG68795.1	K84	Protein ydhR precursor [Escherichia coli O157:H7 str. EDL933]	KLGVEEVVAK(+42.01)VFDVNEPLSQINQAK	10	25	106.57	2795.51	-7.3	75	99	K10:Acetylation (K):17.44	VEEVVAKVFDVNE	897.239	229.018	3.91776	0.179402
WP_000257187.1	K133	MULTISPECIES: bis(5'-nucleosyl)-tetraphosphatase (symmetrical) ApaH [Enterobacteriaceae]	LVMAHAGITPQWDLQTAK(+42.01)EC(+57.02)AR	18	22	116.06	2537.25	-1.2	116	137	C20:Carbamidomethylation:1000.00	WDLQTAKECARDV	1016.55	261.462	3.88796	0.149403
AIG71773.1	K913	hypothetical protein EDL933_5634 [Escherichia coli O157:H7 str. EDL933]	SVFNK(+42.01)LWIEDK	5	11	86.53	1419.74	0.1	909	919	K5:Acetylation (K):109.28	LKSVFNKLWIEDK	1084.63	279.254	3.88403	0.149718
WP_000118404.1	K186	MULTISPECIES: acetyl-CoA carboxylase, carboxyltransferase subunit beta [Enterobacteriaceae]	TSAALAK(+42.01)M(+15.99)QER	7	11	66.75	1262.63	-2.8	180	190		TSAALAKMQERGL	446.468	115.085	3.87945	0.111521
WP_000193805.1	K852	aminopeptidase N [Escherichia coli]	AALEQLK(+42.01)GLENLSGDLYEK	7	19	54.85	2132.1	6.2	846	864	K7:Acetylation (K):40.04	AALEQLKGLENLS	426.831	110.318	3.8691	0.11224
AAG58746.1	K10	orf, hypothetical protein [Escherichia coli O157:H7 str. EDL933]	EVEKNEIK(+42.01)R	8	9	42.51	1185.64	2.6	3	11	K8:Acetylation (K):25.11	VEKNEIKRLSDRL	1158.09	299.427	3.86769	0.151041
AAG56500.1	K201	phage shock protein, putative inner membrane protein [Escherichia coli O157:H7 str. EDL933]	SLDDQFAELK(+42.01)ADDAISEQLAQLK	10	23	90.67	2589.28	0	192	214	K10:Acetylation (K):121.36	DQFAELKADDAIS	1147.38	297.14	3.86141	0.151552
WP_024201369.1	K166	outer membrane protein assembly factor BamC [Escherichia coli]	YQISVK(+42.01)PQGYQQAVTVK	6	17	97.49	1978.05	1.5	161	177	K6:Acetylation (K):47.45	RYQISVKPQGYQQ	376.114	97.937	3.84036	0.114267
WP_001295260.1	K49	MULTISPECIES: Sec-independent protein translocase subunit TatA [Enterobacteriaceae]	AMSDDEPK(+42.01)QDK	8	11	89.43	1304.56	8.5	42	52	K8:Acetylation (K):10.22	MSDDEPKQDKTSQ	2720.63	713.334	3.81397	0.117375
AAG58110.1	K17	putative enterotoxin [Escherichia coli O157:H7 str. EDL933]	SASNYVEYISK(+42.01)NNPPYLSK	11	19	95.91	2215.08	6.1	7	25	K11:Acetylation (K):47.82	YVEYISKNNPPYL	421.098	110.855	3.79864	0.117288
WP_000138556.1	K234	ATP-binding protein [Escherichia coli]	IEPYIYK(+42.01)AK	7	9	43.12	1165.64	5.5	228	236	K7:Acetylation (K):0.00	IEPYIYKAKIDDV	252.321	66.6677	3.78476	0.0640939
AIG66685.1	K99	Ribonucleotide reductase transcriptional regulator NrdR [Escherichia coli O157:H7 str. EDL933]	M(+15.99)IGNLVMEQLK(+42.01)K	11	12	54.18	1460.77	-2.5	89	100	M1:Oxidation (M):90.57;K11:Acetylation (K):0.00	LVMEQLKKLDKVA	434.018	115.326	3.76339	0.119916
WP_001292822.1	K541	MULTISPECIES: formate C-acetyltransferase [Enterobacteriaceae]	TM(+15.99)AC(+57.02)GIAGLSVAADSLSAIK(+42.01)YAK	20	23	123.94	2355.18	1.8	522	544	M2:Oxidation (M):1000.00;C4:Carbamidomethylation:1000.00;K20:Acetylation (K):16.66	DSLSAIKYAKVKP	2999.19	800.305	3.74756	0.122409
AIG71323.1	K131	Protein of unknown function DUF414 [Escherichia coli O157:H7 str. EDL933]	LEAGETLSAEEQSWVDAK(+42.01)LDR	18	21	84.05	2388.14	-0.1	114	134		QSWVDAKLDRIDE	2858.22	762.847	3.74677	0.12247
CBL85723.1	K60	unnamed protein product [Escherichia coli O157:H7 str. EDL933]	VINGFM(+15.99)IQGGGFEPGMK(+42.01)QK	17	19	82.75	2095.02	2.7	44	62	M6:Oxidation (M):71.03;K17:Acetylation (K):0.00	GFEPGMKQKATKE	1114.01	297.403	3.74578	0.161374
CBL85723.1	K62	unnamed protein product [Escherichia coli O157:H7 str. EDL933]	VINGFM(+15.99)IQGGGFEPGMKQK(+42.01)	19	19	87.48	2095.02	-3.7	44	62	M6:Oxidation (M):112.07;K19:Acetylation (K):0.00	EPGMKQKATKEPI	1114.01	297.403	3.74578	0.161374
AIG68127.1	K301	UTP--glucose-1-phosphate uridylyltransferase [Escherichia coli O157:H7 str. EDL933]	AWLEEEM(+15.99)GIK(+42.01)K	10	11	68.1	1390.68	1.6	292	302	M7:Oxidation (M):1000.00;K10:Acetylation (K):8.69	EEEMGIKK_____	577.186	154.409	3.73803	0.138912
AIG68127.1	K302	UTP--glucose-1-phosphate uridylyltransferase [Escherichia coli O157:H7 str. EDL933]	AWLEEEM(+15.99)GIKK(+42.01)	11	11	54.61	1390.68	0.9	292	302	M7:Oxidation (M):1000.00;K11:Acetylation (K):0.00	EEMGIKK______	577.186	154.409	3.73803	0.138912
WP_000443092.1	K12	tryptophan synthase subunit alpha [Escherichia coli]	YESLFAQLK(+42.01)ER	9	11	84.82	1424.73	3.4	4	14		SLFAQLKERKEGA	453.347	121.718	3.72456	0.122893
AAG59211.1	K755	B12-dependent homocysteine-N5-methyltetrahydrofolate transmethylase, repressor of metE and metF [Escherichia coli O157:H7 str. EDL933]	MVIATVK(+42.01)GDVHDIGK	7	15	129.62	1623.87	-1.3	749	763	K7:Acetylation (K):58.70	MVIATVKGDVHDI	467.946	125.876	3.71752	0.140732
AIG71634.1	K160	Translation elongation factor P [Escherichia coli O157:H7 str. EDL933]	VPLFVQIGEVIK(+42.01)VDTR	12	16	89.52	1854.06	-2.8	149	164		QIGEVIKVDTRSG	324.745	88.7126	3.66064	0.071651
WP_001294533.1	K476	DUF853 domain-containing protein [Escherichia coli]	DGVVQTMAK(+42.01)SAAR	9	13	92.66	1374.69	-2.8	468	480		VVQTMAKSAARQV	309.17	84.5876	3.65502	0.0720162
AAG58734.1	K33	selenocysteinyl-tRNA-specific translation factor [Escherichia coli O157:H7 str. EDL933]	TTLLQAITGVNADRLPEEKK(+42.01)	20	20	60.94	2238.22	-2.1	14	33	K20:Acetylation (K):0.00	RLPEEKKRGMTID	1085.36	298.508	3.63596	0.171446
WP_000528376.1	K123	MULTISPECIES: cytochrome c-type protein NapC [Enterobacteriaceae]	IFGVIDTPQK(+42.01)FEAHR	10	15	77.89	1798.94	-2.7	114	128		VIDTPQKFEAHRL	825.092	227.21	3.63141	0.20572
WP_000778077.1	K685	periplasmic nitrate reductase subunit alpha [Escherichia coli]	AGEGYK(+42.01)FYGKPDGK	6	14	105.1	1557.75	4.9	680	693	K6:Acetylation (K):72.09	KAGEGYKFYGKPD	1046.66	288.23	3.63135	0.171885
WP_001149719.1	K69	23S rRNA (uracil(747)-C(5))-methyltransferase RlmC [Escherichia coli]	MVVSGSVEK(+42.01)PLLGMLHR	9	17	97.58	1894.02	-0.4	61	77		VSGSVEKPLLGML	1531.74	421.908	3.63051	0.0532028
AIG70245.1	K242	Peptide chain release factor 2 [Escherichia coli O157:H7 str. EDL933]	QAMEDNK(+42.01)SDIGWGSQIR	7	17	97.96	1975.91	-2.2	236	252		QAMEDNKSDIGWG	1584.24	436.516	3.62927	0.0532619
AAG57514.1	K214	glucokinase [Escherichia coli O157:H7 str. EDL933]	LPENLK(+42.01)PK	6	8	73.06	979.57	-2.8	209	216	K6:Acetylation (K):18.53	RLPENLKPKDITE	2445.24	674.525	3.62513	0.132387
AIG69592.1	K280	Naphthoate synthase [Escherichia coli O157:H7 str. EDL933]	QPDFSK(+42.01)FK	6	8	51.81	1037.52	-3	275	282	K6:Acetylation (K):13.67	RQPDFSKFKRNP_	2927.12	810.462	3.61167	0.133543
AAG59052.1	K295	DNA polymerase I [Escherichia coli O157:H7 str. EDL933]	WTADVEAGK(+42.01)WLQAK	9	14	102.26	1643.83	4.1	287	300	K9:Acetylation (K):58.00	ADVEAGKWLQAKG	906.727	251.103	3.61098	0.207782
AIG66210.1	K126	Aspartokinase [Escherichia coli O157:H7 str. EDL933]	GEK(+42.01)MSIAIMAGVLEAR	3	16	77.19	1716.89	-10.6	124	139		LICRGEKMSIAIM	2416.55	669.336	3.61037	0.133654
AIG68889.1	K138	Putative thiosulfate sulfurtransferase ynjE [Escherichia coli O157:H7 str. EDL933]	LQK(+42.01)LPHFEQLVYPQWLHDLQQGK	3	23	77.67	2886.52	1.9	136	158	K3:Acetylation (K):76.28	EPSRLQKLPHFEQ	458.575	127.129	3.60717	0.13245
AIG71038.1	K27	LSU ribosomal protein L33p, zinc-independent [Escherichia coli O157:H7 str. EDL933]	LVSSAGTGHFYTTTKNK(+42.01)R	17	18	88.26	2009.03	2.1	11	28	K17:Acetylation (K):0.00	YTTTKNKRTKPEK	856.711	237.837	3.6021	0.208688
AAG58362.1	K130	serine endoprotease [Escherichia coli O157:H7 str. EDL933]	EFDAK(+42.01)LIGSDDQSDIALLQIQNPSK	5	25	32.98	2786.4	13.9	126	150	K5:Acetylation (K):21.25	GREFDAKLIGSDD	508.571	141.403	3.59661	0.152055
AAG55635.1	K101	hypothetical protein Z1519 [Escherichia coli O157:H7 str. EDL933]	NVK(+42.01)VQLEQAVDSALQR	3	16	95.76	1838.98	0.5	99	114		KVSRNVKVQLEQA	685.071	190.651	3.59332	0.132942
AAG55220.1	K25	orf, hypothetical protein [Escherichia coli O157:H7 str. EDL933]	FMAQYQQMK(+42.01)AQGIR	9	14	84.66	1740.84	-9	17	30		AQYQQMKAQGIRF	791.523	222.124	3.56343	0.212688
WP_000189536.1	K411	esterase FrsA [Escherichia coli]	GLQEITDWIEK(+42.01)R	11	12	72.37	1528.79	1.9	401	412		ITDWIEKRLC___	738.603	208.186	3.5478	0.13682
AAG58125.1	K127	glutathionylspermidine synthetase/amidase [Escherichia coli O157:H7 str. EDL933]	GGEFK(+42.01)DTGHVAIITQLHGNK	5	20	97.62	2163.11	1.6	123	142	K5:Acetylation (K):109.25	DKGGEFKDTGHVA	451.423	127.27	3.54697	0.137698
AAG58518.1	K690	maltodextrin phosphorylase [Escherichia coli O157:H7 str. EDL933]	AILAK(+42.01)GYDPVK	5	11	76.3	1215.69	-0.2	686	696	K5:Acetylation (K):36.87	VKAILAKGYDPVK	2976.16	841.07	3.53854	0.140037
AIG70245.1	K230	Peptide chain release factor 2 [Escherichia coli O157:H7 str. EDL933]	LYELEM(+15.99)QK(+42.01)K	8	9	43.73	1238.62	2.6	223	231	M6:Oxidation (M):1000.00;K8:Acetylation (K):0.00	YELEMQKKNAEKQ	556.114	157.615	3.5283	0.158933
AIG71232.1	K141	Threonine dehydratase biosynthetic [Escherichia coli O157:H7 str. EDL933]	GFGGEVLLHGANFDEAKAK(+42.01)	19	19	102.36	2001	-2	123	141	K19:Acetylation (K):0.00	FDEAKAKAIELSQ	1554.77	441.162	3.52426	0.058573
WP_000866861.1	K283	phosphoribosylamine--glycine ligase [Escherichia coli]	QGNPK(+42.01)VIEFNC(+57.02)R	5	12	88.11	1502.73	-2.9	279	290	C11:Carbamidomethylation:1000.00	DKQGNPKVIEFNC	1169.78	332.964	3.51325	0.183641
AAG58174.1	K54	outer membrane channel; specific tolerance to colicin E1; segregation of daughter chromosomes [Escherichia coli O157:H7 str. EDL933]	DAAFEK(+42.01)INEAR	6	11	67.21	1304.64	4.7	49	59		RDAAFEKINEARS	1123.32	320.565	3.50418	0.184585
AIG70112.1	K342	Enolase [Escherichia coli O157:H7 str. EDL933]	GIANSILIK(+42.01)FNQIGSLTETLAAIK	9	24	130.5	2556.45	-0.8	334	357	K9:Acetylation (K):109.09	ANSILIKFNQIGS	1826.22	521.362	3.50278	0.0597323
AAG56073.1	K248	2-dehydro-3-deoxyphosphooctulonate aldolase [Escherichia coli O157:H7 str. EDL933]	AGMAVGLAGLFIEAHPDPEHAK(+42.01)C(+57.02)DGPSALPLAK	22	33	87.9	3381.68	6.7	227	259	K22:Acetylation (K):13.67;C23:Carbamidomethylation:1000.00	PDPEHAKCDGPSA	1555.87	445.366	3.49347	0.0602432
WP_001301811.1	K303	GDP-L-fucose synthase [Escherichia coli]	ITLHK(+42.01)GLENTYNWFLENQLQYR	5	22	106.54	2821.42	0.4	299	320		HKITLHKGLENTY	938.921	269.34	3.48601	0.221
AAG59411.1	K580	2':3'-cyclic-nucleotide 2'-phosphodiesterase [Escherichia coli O157:H7 str. EDL933]	SVLAAWIADESK(+42.01)R	12	13	89.36	1486.78	1.7	569	581		WIADESKRAGEIH	335.39	96.3462	3.48109	0.0844169
WP_000086716.1	K637	MULTISPECIES: phosphate acetyltransferase [Enterobacteriaceae]	RPDLMIDGPLQYDAAVM(+15.99)ADVAK(+42.01)SK	22	24	121.92	2661.31	-0.1	616	639	M17:Oxidation (M):186.68;K22:Acetylation (K):9.40	VMADVAKSKAPNS	1023.27	293.984	3.4807	0.187056
AAG57622.1	K361	putative dehydrogenase [Escherichia coli O157:H7 str. EDL933]	FVAQQK(+42.01)VDSSGFQTEPVAADGK	6	22	104.4	2350.14	0.8	356	377	K6:Acetylation (K):96.94	RFVAQQKVDSSGF	346.014	99.8726	3.46456	0.145297
WP_001302112.1	K25	YdcH family protein [Escherichia coli]	FMSLFDK(+42.01)HNK	7	10	84.47	1307.63	0.1	19	28	K7:Acetylation (K):19.05	FMSLFDKHNKLDH	1458.56	421.362	3.46154	0.0514784
AAG59183.1	K1242	RNA polymerase, beta subunit [Escherichia coli O157:H7 str. EDL933]	LNHLVDDK(+42.01)M(+15.99)HAR	8	12	76.53	1505.74	-2.4	1235	1246		NHLVDDKMHARST	644.152	186.796	3.44842	0.145774
WP_001302608.1	K228	Re/Si-specific NAD(P)(+) transhydrogenase subunit alpha [Escherichia coli]	EEAGSGDGYAK(+42.01)VMSDAFIK	11	19	112.24	2015.91	1.7	218	236	K11:Acetylation (K):32.82	SGDGYAKVMSDAF	643.099	186.728	3.44404	0.146185
AAG58759.1	K391	putative 2,3-bisphosphoglycerate-independent phosphoglycerate mutase [Escherichia coli O157:H7 str. EDL933]	SGK(+42.01)YDTIIC(+57.02)NYPNGDMVGHTGVM(+15.99)EAAVK	3	28	75.59	3084.4	0.2	389	416	K3:Acetylation (K):49.63;C9:Carbamidomethylation:1000.00;M23:Oxidation (M):0.00	AAIKSGKYDTIIC	319.325	92.7615	3.44243	0.087488
WP_001220233.1	K23	MULTISPECIES: adenylate kinase [Enterobacteriaceae]	GTQAQFIMEK(+42.01)YGIPQISTGDM(+15.99)LR	10	23	35.38	2641.29	-15.1	14	36	K10:Acetylation (K):1000.00;M21:Oxidation (M):24.74	AQFIMEKYGIPQI	414.123	120.804	3.42804	0.148824
WP_000209030.1	K290	N-acetylmannosamine kinase [Escherichia coli]	HDAGLLGAALLAQGEK(+42.01)L	16	17	100.06	1717.94	3.2	275	291		LLAQGEKL_____	296.853	86.7138	3.42337	0.0890478
AAG56706.1	K294	threonine tRNA synthetase [Escherichia coli O157:H7 str. EDL933]	EYQYQEVK(+42.01)GPFMMDR	8	15	97.73	1961.87	-0.3	287	301		YQYQEVKGPFMMD	2603.16	760.821	3.42151	0.15124
CAY07056.1	K335	unnamed protein product [Escherichia coli O157:H7 str. EDL933]	DVQQAFEESVNNK(+42.01)R	13	14	111.93	1704.81	-0.6	323	336		EESVNNKRDIIKG	555.651	162.625	3.41677	0.170978
AAG54993.1	K193	putative ATP-binding protein in pho regulon [Escherichia coli O157:H7 str. EDL933]	ILLTRPAVEAGEK(+42.01)LGFLPGDLSQK	13	24	99.24	2593.45	-2	181	204	K13:Acetylation (K):144.29	AVEAGEKLGFLPG	999.986	293.129	3.41141	0.194592
WP_001181350.1	K18	trehalose operon repressor TreR [Escherichia coli]	LSGVGK(+42.01)STVSR	6	11	62.83	1131.62	0	13	23		RLSGVGKSTVSRV	1327.66	389.786	3.40612	0.0545303
WP_001287749.1	K259	FAD-dependent oxidoreductase [Escherichia coli]	SVPQMLEDFK(+42.01)	10	10	33.9	1234.59	8.3	250	259		QMLEDFKQHPAVA	1233.28	362.405	3.40303	0.0547064
AIG69910.1	K254	CDP-diacylglycerol--serine O-phosphatidyltransferase [Escherichia coli O157:H7 str. EDL933]	SSLLNK(+42.01)TIFHLMPC(+57.02)AEQK	6	18	71.55	2158.09	-3.7	249	266	K6:Acetylation (K):44.94;C14:Carbamidomethylation:1000.00	KSSLLNKTIFHLM	381.702	112.371	3.39679	0.151925
AIG66322.1	K42	Transcriptional repressor for pyruvate dehydrogenase complex [Escherichia coli O157:H7 str. EDL933]	ELAK(+42.01)QFDVSRPSLR	4	14	48.78	1686.91	-0.8	39	52		PERELAKQFDVSR	313.332	92.6118	3.38328	0.092432
AAG54405.1	K45	orf, hypothetical protein [Escherichia coli O157:H7 str. EDL933]	C(+57.02)QLIDLGEWAAEEK(+42.01)R	14	15	84.88	1858.89	-4.9	32	46	C1:Carbamidomethylation:1000.00	EWAAEEKRIPSSG	763.193	226.409	3.37085	0.153262
AAG57253.1	K206	unknown protein encoded within prophage CP-933V [Escherichia coli O157:H7 str. EDL933]	ITSDPMFC(+57.02)VYQK(+42.01)R	12	13	66.38	1685.79	6.4	195	207	C8:Carbamidomethylation:1000.00	MFCVYQKREIAVD	354.909	105.339	3.36922	0.154726
AAG54479.1	K111	orf, hypothetical protein [Escherichia coli O157:H7 str. EDL933]	SVKDDMLK(+42.01)QNLEASGVR	8	17	91.21	1930.98	0.5	104	120	K8:Acetylation (K):17.25	VKDDMLKQNLEAS	2858.43	848.542	3.36863	0.156655
WP_000227958.1	K4	MULTISPECIES: bifunctional demethylmenaquinone methyltransferase/2-methoxy-6-polyprenyl-1,4-benzoquinol methylase UbiE [Enterobacteriaceae]	V(+42.01)DK(+42.01)SQETTHFGFQTVAK	3	17	83.47	2005.97	7.7	2	18	V1:Acetylation (Protein N-term):1000.00;K3:Acetylation (K):63.95	___MVDKSQETTH	947.615	281.572	3.36545	0.2348
AIG66462.1	K73	DNA-damage-inducible protein J [Escherichia coli O157:H7 str. EDL933]	NSEAGVDVHK(+42.01)AK	10	12	105.53	1295.65	-3	64	75	K10:Acetylation (K):15.73	AGVDVHKAKDADD	1562.58	464.376	3.36492	0.0678291
AAG59555.1	K47	peptide chain release factor RF-3 [Escherichia coli O157:H7 str. EDL933]	VLLFGQAIQTAGTVK(+42.01)GR	15	17	70	1800.03	-3.4	33	49		QTAGTVKGRGSNQ	732.74	217.828	3.36385	0.153961
WP_000416407.1	K3	MULTISPECIES: valine--tRNA ligase [Enterobacteriaceae]	M(+15.99)EK(+42.01)TYNPQDIEQPLYEHWEK	3	20	108.51	2635.19	-2.5	1	20	M1:Oxidation (M):1000.00;K3:Acetylation (K):140.19	____MEKTYNPQD	1600.56	478.052	3.3481	0.0689001
WP_001198386.1	K29	MULTISPECIES: trigger factor [Enterobacteriaceae]	RVTITIAADSIETAVK(+42.01)SELVNVAK	16	24	110.51	2569.43	1.4	14	37	K16:Acetylation (K):112.87	SIETAVKSELVNV	1662.02	496.517	3.34737	0.068947
WP_000108294.1	K7	MULTISPECIES: 6-carboxytetrahydropterin synthase QueD [Enterobacteriaceae]	STTLFK(+42.01)DFTFEAAHR	6	15	79.33	1811.88	2.4	2	16		MSTTLFKDFTFEA	268.544	80.4604	3.33759	0.0964654
AAG57624.1	K359	histidine tRNA synthetase [Escherichia coli O157:H7 str. EDL933]	LRDELPGVK(+42.01)LMTNHGGGNFK	9	20	114.61	2224.14	0.1	351	370	K9:Acetylation (K):69.97	DELPGVKLMTNHG	1551.83	465.059	3.33683	0.069628
AAG56470.1	K384	putative transport periplasmic protein [Escherichia coli O157:H7 str. EDL933]	TLLSAAGYGPQK(+42.01)PLK	12	15	68.45	1584.89	-5.2	373	387	K12:Acetylation (K):3.64	AGYGPQKPLKLTL	548.996	165.152	3.32418	0.181811
AIG67216.1	K17	ATP-dependent Clp protease adaptor protein ClpS [Escherichia coli O157:H7 str. EDL933]	TNDWLDFDQLAEEK(+42.01)VR	14	16	83.3	2019.95	3.2	4	19		DQLAEEKVRDALK	975.176	294.294	3.31361	0.205885
AAC70163.1	K1770	putative cytotoxin (plasmid) [Escherichia coli O157:H7 str. EDL933]	TNVLSVNNFK(+42.01)ESK	10	13	90.82	1520.78	-5.8	1761	1773	K10:Acetylation (K):6.63	LSVNNFKESKINS	319.296	96.3962	3.31233	0.0987797
AAG59458.1	K87	DNA polymerase III, chi subunit [Escherichia coli O157:H7 str. EDL933]	GGAPVEIAWPQK(+42.01)R	12	13	96.61	1449.77	-4.6	76	88		EIAWPQKRSSSPR	748.703	226.093	3.31147	0.159313
WP_000286494.1	K51	deoxyribonuclease I [Escherichia coli]	VHADAPGTFYC(+57.02)GC(+57.02)K(+42.01)INWQGK	14	20	115.29	2350.06	1.4	38	57	C11:Carbamidomethylation:1000.00;C13:Carbamidomethylation:1000.00;K14:Acetylation (K):54.67	TFYCGCKINWQGK	719.123	217.77	3.30221	0.160283
AAG56470.1	K229	putative transport periplasmic protein [Escherichia coli O157:H7 str. EDL933]	VVNEK(+42.01)LVVVPNTHYWDNAK	5	19	61.38	2266.17	6.5	225	243	K5:Acetylation (K):64.77	ERVVNEKLVVVPN	538.408	163.168	3.29972	0.184809
AAG54314.1	K622	chaperone Hsp70; DNA biosynthesis; autoregulated heat shock proteins [Escherichia coli O157:H7 str. EDL933]	LMEIAQQQHAQQQTAGADASANNAK(+42.01)DDDVVDAEFEEVK	25	38	54.14	4155.89	1.7	598	635	K25:Acetylation (K):39.02	ASANNAKDDDVVD	950.879	288.321	3.29798	0.243011
AAG59572.1	K177	soluble lytic murein transglycosylase [Escherichia coli O157:H7 str. EDL933]	SQPNAC(+57.02)DK(+42.01)LFSVWR	8	14	76.86	1748.83	2.4	170	183	C6:Carbamidomethylation:1000.00	QPNACDKLFSVWR	514.213	155.993	3.29638	0.185222
WP_000357265.1	K359	UDP-N-acetylglucosamine 1-carboxyvinyltransferase [Escherichia coli]	MGAHAEIESNTVIC(+57.02)HGVEK(+42.01)LSGAQVMATDLR	19	31	102.78	3365.62	-2.4	341	371	C14:Carbamidomethylation:1000.00	ICHGVEKLSGAQV	897.499	272.539	3.2931	0.24362
WP_000867217.1	K10	MULTISPECIES: protein DsrB [Bacteria]	VTVK(+42.01)TDGGPR	4	10	69.89	1070.57	-0.3	7	16		NDRVTVKTDGGPR	800.525	243.475	3.28791	0.244269
WP_000934041.1	K751	MULTISPECIES: ATP-dependent Clp protease ATP-binding subunit ClpA [Enterobacterales]	NELTYGFQSAQK(+42.01)HK	12	14	120.27	1691.83	2.1	740	753	K12:Acetylation (K):27.16	GFQSAQKHKAEAA	2515.65	767.05	3.27964	0.166304
WP_000347117.1	K377	MULTISPECIES: crotonobetainyl-CoA dehydrogenase [Enterobacteriaceae]	AVLK(+42.01)QYR	4	7	39.81	918.529	0	374	380		LGRAVLKQYR___	1513.2	462.289	3.27327	0.0739051
WP_001283421.1	K8	MULTISPECIES: excinuclease ABC subunit UvrC [Enterobacterales]	SDQFDAK(+42.01)AFLK	7	11	59.65	1310.65	0.5	2	12	K7:Acetylation (K):8.26	SDQFDAKAFLKTV	963.101	294.58	3.2694	0.211257
AIG69020.1	K148	Protein yecM [Escherichia coli O157:H7 str. EDL933]	ALALLSDEGLSLPGISVK(+42.01)TSSPK	18	23	114.03	2324.28	-1.4	131	153	K18:Acetylation (K):5.79	LPGISVKTSSPKG	2089.4	645.958	3.23457	0.0549891
AIG70747.1	K13	Ribosome-associated heat shock protein implicated in the recycling of the 50S subunit (S4-like protein) [Escherichia coli O157:H7 str. EDL933]	LDK(+42.01)WLWAAR	3	9	49.44	1199.65	-1.5	11	19		VEVRLDKWLWAAR	1966.95	608.201	3.23406	0.0550234
AIG71298.1	K79	Twin-arginine translocation protein TatB [Escherichia coli O157:H7 str. EDL933]	ASLTNLTPELK(+42.01)ASMDELR	11	18	75.21	2030.04	4.1	69	86		NLTPELKASMDEL	1758.04	545.466	3.22301	0.0775001
AIG67219.1	K366	Integrase [Escherichia coli O157:H7 str. EDL933]	ALAHTLK(+42.01)NK	7	9	61.26	1036.6	-2.3	360	368	K7:Acetylation (K):6.59	ALAHTLKNKVEAA	848.395	263.505	3.21965	0.253018
AIG69711.1	K276	Autolysis histidine kinase LytS [Escherichia coli O157:H7 str. EDL933]	QAMNYGK(+42.01)IIIK	7	11	73.67	1319.73	0.8	270	280	K7:Acetylation (K):25.70	QAMNYGKIIIKNN	329.153	102.495	3.2114	0.108667
AIG71299.1	K255	Twin-arginine translocation protein TatC [Escherichia coli O157:H7 str. EDL933]	NREEENDAEAESEK(+42.01)TEE	14	17	72.15	2049.82	0.2	242	258		AEAESEKTEE___	884.383	275.522	3.20984	0.254308
WP_000672349.1	K227	phenylalanine--tRNA ligase subunit beta [Escherichia coli]	GINVK(+42.01)APTPLWM(+15.99)K	5	13	70.98	1511.82	1.6	223	235	K5:Acetylation (K):66.64;M12:Oxidation (M):1000.00	VKGINVKAPTPLW	635.793	198.21	3.20767	0.170606
AIG71434.1	K59	Acetylglutamate kinase [Escherichia coli O157:H7 str. EDL933]	GLNLPVK(+42.01)K	7	8	38.62	909.565	-1.5	53	60	K7:Acetylation (K):0.00	GLNLPVKKKNGLR	868.033	271.028	3.20275	0.255246
WP_001071648.1	K119	MULTISPECIES: nucleoside triphosphate pyrophosphohydrolase [Bacteria]	WEQIK(+42.01)TEER	5	9	56.67	1259.61	0.4	115	123		ARWEQIKTEERAQ	1056.35	330.828	3.19306	0.220952
AAG56706.1	K627	threonine tRNA synthetase [Escherichia coli O157:H7 str. EDL933]	GKDLGSMDVNEVIEK(+42.01)LQQEIR	15	21	82.9	2442.24	-5.4	613	633	K15:Acetylation (K):59.65	VNEVIEKLQQEIR	349.326	109.407	3.19292	0.17419
AAC70163.1	K2051	putative cytotoxin (plasmid) [Escherichia coli O157:H7 str. EDL933]	ENPPILHGEK(+42.01)SYNSGK	10	16	81.33	1810.88	-1	2042	2057	K10:Acetylation (K):9.45	PILHGEKSYNSGK	781.315	244.728	3.19258	0.256599
AIG66947.1	K120	N-acetylglucosamine-6-phosphate deacetylase [Escherichia coli O157:H7 str. EDL933]	EYLAK(+42.01)HPNQALGLHLEGPWLNLVK	5	24	59.45	2781.5	-3.8	116	139	K5:Acetylation (K):32.45	MREYLAKHPNQAL	752.196	235.87	3.18903	0.172735
AIG68329.1	K309	N-acetylgalactosamine 6-sulfate sulfatase (GALNS) [Escherichia coli O157:H7 str. EDL933]	ILEQLK(+42.01)K	6	7	41.69	912.564	-2.2	304	310	K6:Acetylation (K):0.00	RILEQLKKNGQYD	1039.26	326.047	3.18746	0.221685
AAG54419.1	K313	pyruvate dehydrogenase (dihydrolipoyltransacetylase component) [Escherichia coli O157:H7 str. EDL933]	AEAPAAAPAAK(+42.01)AEGK	11	15	78.98	1393.72	-0.5	303	317	K11:Acetylation (K):4.08	AAAPAAKAEGKSE	1734.6	544.935	3.18314	0.0804942
AIG68516.1	K119	tRNA(Cytosine32)-2-thiocytidine synthetase [Escherichia coli O157:H7 str. EDL933]	EKIPEGK(+42.01)TTC(+57.02)SLC(+57.02)SR	7	15	81.41	1806.86	-5.6	113	127	K7:Acetylation (K):39.44;C10:Carbamidomethylation:1000.00;C13:Carbamidomethylation:1000.00	EKIPEGKTTCSLC	451.288	141.901	3.1803	0.200317
AIG66743.1	K152	Transcription repressor of multidrug efflux pump acrAB operon, TetR (AcrR) family [Escherichia coli O157:H7 str. EDL933]	HC(+57.02)IEAK(+42.01)MLPADLMTR	6	15	94.19	1826.88	1.3	147	161	C2:Carbamidomethylation:1000.00	KHCIEAKMLPADL	1656.13	520.986	3.17885	0.080824
WP_000173471.1	K389	formate-dependent phosphoribosylglycinamide formyltransferase [Escherichia coli]	HAAGQVK(+42.01)VQG	7	10	47.75	1035.55	-1.2	383	392		HAAGQVKVQG___	2103.37	664.99	3.16301	0.0599546
AIG67880.1	K712	Transcription-repair coupling factor [Escherichia coli O157:H7 str. EDL933]	IDILIGTHK(+42.01)LLQSDVK	9	16	79.9	1834.06	-1.9	704	719	K9:Acetylation (K):81.81	ILIGTHKLLQSDV	992.626	315.334	3.14786	0.226954
AIG70163.1	K430	Phosphocarrier protein kinase/phosphorylase, nitrogen regulation associated [Escherichia coli O157:H7 str. EDL933]	LAEDDVNLPAQLK(+42.01)SGER	13	17	94.26	1895.96	2.5	418	434		NLPAQLKSGERIK	305.049	97.2235	3.1376	0.116598
WP_001341638.1	K55	MULTISPECIES: type II toxin-antitoxin system toxin RatA [Enterobacteriaceae]	ILESTPGQMTAAVDVSK(+42.01)AGISK	17	22	107.31	2244.17	0.9	39	60	K17:Acetylation (K):5.81	AAVDVSKAGISKT	1176.91	375.555	3.13378	0.072784
AIG69992.1	K70	hypothetical protein EDL933_3835 [Escherichia coli O157:H7 str. EDL933]	SSTLAEPASDIK(+42.01)TC(+57.02)DHYQQFPLYLAGER	12	28	85.43	3238.52	4.8	59	86	C14:Carbamidomethylation:1000.00	EPASDIKTCDHYQ	1972.35	629.484	3.13328	0.0621603
AAG59052.1	K593	DNA polymerase I [Escherichia coli O157:H7 str. EDL933]	QLQTILFEK(+42.01)QGIKPLKK	9	17	67.66	2053.23	-1.4	585	601	K9:Acetylation (K):28.70	QTILFEKQGIKPL	310.494	99.1666	3.13103	0.117335
WP_001297114.1	K281	MULTISPECIES: oligopeptide ABC transporter substrate-binding protein OppA [Enterobacteriaceae]	SGEIDMTYNNMPIELFQK(+42.01)LKK	18	21	82.94	2540.27	2.5	264	284	K18:Acetylation (K):8.22	PIELFQKLKKEIP	852.963	273.081	3.12348	0.266045
AAG54931.1	K148	2,3-dihydro-2,3-dihydroxybenzoate dehydrogenase, enterochelin biosynthesis [Escherichia coli O157:H7 str. EDL933]	IGMSAYGASK(+42.01)AALK	10	14	80.59	1408.74	0.9	139	152	K10:Acetylation (K):17.65	SAYGASKAALKSL	737.942	236.329	3.12252	0.180604
AIG69559.1	K341	Ribonucleotide reductase of class Ia (aerobic), alpha subunit [Escherichia coli O157:H7 str. EDL933]	HMDYGVQINK(+42.01)LMYTR	10	15	103.39	1909.92	-4.2	332	346		YGVQINKLMYTRL	1556.73	498.622	3.12207	0.08534
WP_000746183.1	K473	LPS assembly protein LptD [Escherichia coli]	NTTK(+42.01)LDESVNR	4	11	59.06	1317.65	-0.2	470	480		NSRNTTKLDESVN	587.961	188.82	3.11387	0.181658
WP_000187775.1	K453	anaerobic ribonucleoside-triphosphate reductase [Escherichia coli]	LEGVK(+42.01)AR	5	7	36.11	813.471	-3	449	455		ARLEGVKARVAPI	462.72	148.72	3.11134	0.209979
AIG70621.1	K229	Putative lipoprotein [Escherichia coli O157:H7 str. EDL933]	SYAAQDVK(+42.01)TGLNNR	8	14	112.45	1577.78	-4.9	222	235		YAAQDVKTGLNNR	382.994	123.14	3.11024	0.184331
WP_001094279.1	K198	L-aspartate oxidase [Escherichia coli]	VETC(+57.02)HAK(+42.01)AVVLATGGASK	7	18	77.27	1839.95	-0.2	192	209	C4:Carbamidomethylation:1000.00;K7:Acetylation (K):81.27	VETCHAKAVVLAT	311.341	100.24	3.10597	0.120195
WP_000047198.1	K419	MULTISPECIES: alanine--tRNA ligase [Enterobacteriaceae]	NIK(+42.01)VDEAGFEAAM(+15.99)EEQR	3	17	118.73	1993.9	-0.2	417	433		CRERNIKVDEAGF	1653.91	532.748	3.1045	0.0867954
WP_001034100.1	K373	serine protease autotransporter EspP [Escherichia coli]	SSFDNGAGGLVFNDK(+42.01)K	15	16	99.54	1696.81	-1.4	359	374	K15:Acetylation (K):0.00	GLVFNDKKTYRVN	627.435	202.294	3.10161	0.183167
AAG56769.1	K283	orf, hypothetical protein [Escherichia coli O157:H7 str. EDL933]	TFVC(+57.02)VETAYASEM(+15.99)QK(+42.01)VTK	15	18	98.41	2149.01	0.5	269	286	C4:Carbamidomethylation:1000.00;M13:Oxidation (M):1000.00;K15:Acetylation (K):6.63	YASEMQKVTKEKP	295.431	95.2615	3.10127	0.120739
AIG69351.1	K8	Scaffold protein for [4Fe-4S] cluster assembly ApbC, MRP like protein [Escherichia coli O157:H7 str. EDL933]	MNEQSQAK(+42.01)SPEALR	8	14	107.37	1629.78	-4.6	1	14		NEQSQAKSPEALR	274.356	88.4999	3.10007	0.120879
WP_000833686.1	K217	MULTISPECIES: Uxu operon transcriptional regulator [Enterobacteriaceae]	AAK(+42.01)LAMWQHLENVK	3	14	116.58	1679.88	1.7	215	228	K3:Acetylation (K):156.26	KDARAAKLAMWQH	152.827	49.4733	3.08908	0.0538786
AAG59184.1	K118	RNA polymerase, beta prime subunit [Escherichia coli O157:H7 str. EDL933]	MGHIELASPTAHIWFLK(+42.01)SLPSR	17	22	97.58	2532.33	-6.1	102	123		AHIWFLKSLPSRI	408.568	132.388	3.08614	0.187419
WP_000136788.1	K336	MULTISPECIES: glycerol kinase GlpK [Enterobacteriaceae]	LINDAYDSEYFATK(+42.01)	14	14	69.83	1690.77	3.1	323	336		SEYFATKVQNTNG	702.926	228.01	3.08288	0.185501
WP_000185456.1	K147	MULTISPECIES: replication protein [Escherichia]	TSLK(+42.01)LGDC(+57.02)YPSK	4	12	82.12	1409.69	3	144	155	K4:Acetylation (K):91.33;C8:Carbamidomethylation:1000.00	RDKTSLKLGDCYP	768.384	250.43	3.06826	0.273921
WP_000131702.1	K9	MULTISPECIES: ferric iron uptake transcriptional regulator [Enterobacteriaceae]	T(+42.01)DNNTALK(+42.01)K	8	9	43.92	1087.55	-0.1	2	10	T1:Acetylation (Protein N-term):1000.00;K8:Acetylation (K):0.00	DNNTALKKAGLKV	563.737	183.774	3.06755	0.216404
AIG68606.1	K49	Ribosomal large subunit pseudouridine synthase B [Escherichia coli O157:H7 str. EDL933]	LGDRVEVTPGLK(+42.01)IR	12	14	79.09	1593.92	-3.6	38	51		EVTPGLKIRIDGH	1658.96	545.335	3.0421	0.0921974
AIG70485.1	K729	2-ketobutyrate formate-lyase [Escherichia coli O157:H7 str. EDL933]	EMLLDAIEHPEK(+42.01)YPNLTIR	12	19	96.11	2323.19	-3.5	718	736		AIEHPEKYPNLTI	565.963	186.266	3.03846	0.220802
AAG58744.1	K287	mannitol-1-phosphate dehydrogenase [Escherichia coli O157:H7 str. EDL933]	FENPYLK(+42.01)DDVER	7	12	67.65	1565.74	10.2	281	292		FENPYLKDDVERV	385.031	127.066	3.03016	0.194839
WP_000072077.1	K592	DNA topoisomerase (ATP-hydrolyzing) subunit B [Escherichia coli]	LVSEYNATQK(+42.01)M(+15.99)INR	10	14	101.37	1723.86	-9.9	583	596		EYNATQKMINRME	115.239	38.0589	3.02792	0.0582916
AAG58794.1	K250	(p)ppGpp synthetase II; also guanosine-3',5'-bis pyrophosphate 3'-pyrophosphohydrolase [Escherichia coli O157:H7 str. EDL933]	MVLK(+42.01)EQR	4	7	47.15	944.511	0.6	247	253		YCKMVLKEQRFHS	538.296	177.779	3.02789	0.222425
WP_001270809.1	K58	MULTISPECIES: hemin uptake protein HemP [Enterobacteriaceae]	KTQAGK(+42.01)LLLTK	6	11	72.86	1241.77	-2	53	63	K6:Acetylation (K):32.32	RKTQAGKLLLTK_	2689.07	888.852	3.02533	0.198089
WP_000378442.1	K13	MULTISPECIES: multidrug efflux transporter EmrAB transcriptional repressor EmrR [Bacteria]	MDSSFTPIEQM(+15.99)LK(+42.01)FR	13	15	78.79	1886.89	0	1	15	M11:Oxidation (M):74.78;K13:Acetylation (K):1000.00	PIEQMLKFRASRH	670.715	222.181	3.01878	0.193768
AIG66693.1	K283	1-deoxy-D-xylulose 5-phosphate synthase [Escherichia coli O157:H7 str. EDL933]	DLKGPQFLHIMTK(+42.01)K	13	14	48.25	1696.93	-7.3	271	284	K13:Acetylation (K):0.00	FLHIMTKKGRGYE	1495.34	495.601	3.01722	0.0944573
AIG69268.1	K308	Phosphomannomutase [Escherichia coli O157:H7 str. EDL933]	LSWNTVDVVTAAGGTPVMSK(+42.01)TGHAFIK	20	27	92.3	2828.45	-0.7	289	315	K20:Acetylation (K):2.90	GTPVMSKTGHAFI	2849.45	944.472	3.01698	0.199252
AIG69352.1	K133	Methionyl-tRNA synthetase [Escherichia coli O157:H7 str. EDL933]	TISQLYDPEK(+42.01)GM(+15.99)FLPDR	10	17	99.57	2067	-0.1	124	140		QLYDPEKGMFLPD	771.878	257.152	3.00165	0.283828
WP_001235841.1	K513	DNA topoisomerase III [Escherichia coli]	FVQDKDLK(+42.01)K	8	9	66.18	1161.64	-3	506	514	K8:Acetylation (K):14.02	VQDKDLKKILRAT	557.237	185.647	3.00159	0.226529
AAG55215.1	K347	D-alanyl-D-alanine carboxypeptidase; penicillin-binding protein 6 [Escherichia coli O157:H7 str. EDL933]	ASYTLTEPQLTAPLKK(+42.01)	16	16	106.02	1801.98	2.5	332	347	K16:Acetylation (K):0.00	LTAPLKKGQVVGT	2061	687.184	2.99919	0.0732638
WP_001221211.1	K106	MULTISPECIES: hypothetical protein [Escherichia]	SGMK(+42.01)SSLNLTEIEYK	4	15	105.58	1740.86	-0.4	103	117	K4:Acetylation (K):118.56	IRKSGMKSSLNLT	156.553	52.2058	2.99876	0.0605321
AIG70279.1	K154	Protein of unknown function DUF541 [Escherichia coli O157:H7 str. EDL933]	SVSLGVAQPDAYK(+42.01)DK	13	15	97.21	1618.82	-1.9	142	156	K13:Acetylation (K):6.59	AQPDAYKDKARKA	267.281	89.2019	2.99636	0.133648
WP_001341638.1	K84	MULTISPECIES: type II toxin-antitoxin system toxin RatA [Enterobacteriaceae]	NQLTSNQSILMNLVDGPFK(+42.01)K	19	20	71.95	2288.18	10.6	66	85	K19:Acetylation (K):0.00	LVDGPFKKLIGGW	943.9	316.111	2.98598	0.250191
AAG57361.1	K207	3-demethylubiquinone-9 3-methyltransferase and 2-octaprenyl-6-hydroxy phenol methylase [Escherichia coli O157:H7 str. EDL933]	FIKPAELLGWVDQTSLK(+42.01)ER	17	19	101.6	2271.23	-1.3	191	209	K17:Acetylation (K):161.37	VDQTSLKERHITG	723.406	242.293	2.98567	0.198214
AIG68060.1	K20	Protein YcgL [Escherichia coli O157:H7 str. EDL933]	KK(+42.01)LVNADIEK	2	10	79.89	1198.69	-4.3	19	28	K2:Acetylation (K):14.02	PLDGRKKLVNADI	2788.5	934.079	2.98529	0.203738
AIG68948.1	K103	Putative translation initiation inhibitor YoaB [Escherichia coli O157:H7 str. EDL933]	C(+57.02)TVQAGLM(+15.99)NPK(+42.01)YK	11	13	105.98	1566.75	-4.9	93	105	C1:Carbamidomethylation:1000.00;M8:Oxidation (M):1000.00;K11:Acetylation (K):5.99	AGLMNPKYKVEIK	803.786	269.313	2.98458	0.286441
WP_000050789.1	K216	MULTISPECIES: nucleoid-associated protein YejK [Bacteria]	GLLQAVDDFTAEAQLDK(+42.01)AER	17	20	114.15	2231.11	8.5	200	219		AEAQLDKAERQNV	2871.24	962.226	2.98395	0.20393
WP_000173040.1	K250	phage major capsid protein [Escherichia coli]	QVDAHLK(+42.01)R	7	8	47.51	1007.55	-1.3	244	251		QVDAHLKRLRELE	155.472	52.1526	2.98111	0.0619341
AAG58200.1	K447	DNA biosynthesis; DNA primase [Escherichia coli O157:H7 str. EDL933]	AAESGVSRPVPQLK(+42.01)R	14	15	86.37	1635.91	0.9	434	448		RPVPQLKRTTMRI	2158.16	726.021	2.97258	0.0757147
AAG58616.1	K65	hypothetical protein Z4882 [Escherichia coli O157:H7 str. EDL933]	EYLEDC(+57.02)K(+42.01)AAGIEPYAR	7	16	110.96	1925.88	3.1	59	74	C6:Carbamidomethylation:1000.00	EYLEDCKAAGIEP	369.37	124.617	2.96404	0.204065
AAG55211.1	K228	orf, hypothetical protein [Escherichia coli O157:H7 str. EDL933]	TSM(+15.99)VSLC(+57.02)EQLSK(+42.01)LGIWTR	12	18	40.03	2166.08	0.9	217	234	C7:Carbamidomethylation:1000.00	LCEQLSKLGIWTR	225.097	75.9926	2.96209	0.138194
WP_001276008.1	K103	MULTISPECIES: cell division protein ZapA [Bacteria]	ITEK(+42.01)TNQNFE	4	10	63.5	1264.59	-0.4	100	109		QGRITEKTNQNFE	2767.66	934.375	2.96205	0.207105
AIG71086.1	K106	Type III secretion cytoplasmic protein (YscL) [Escherichia coli O157:H7 str. EDL933]	ELSLK(+42.01)NSGLLEQHDPTLAMFGNMPK	5	25	114.73	2811.39	-1.3	102	126	K5:Acetylation (K):111.38	IKELSLKNSGLLE	4542.95	1542.21	2.94575	0.0536252
AAG56944.1	K179	putative transport system permease protein [Escherichia coli O157:H7 str. EDL933]	MQK(+42.01)VAAASPLTQKPDQAR	3	18	116.06	1981.04	-0.3	177	194	K3:Acetylation (K):148.74	IPVKMQKVAAASP	1444.27	490.317	2.94559	0.0893672
AIG71770.1	K231	hypothetical protein EDL933_5631 [Escherichia coli O157:H7 str. EDL933]	NGIK(+42.01)YDNHHENLLVLC(+57.02)K	4	17	74.9	2108.05	4.1	228	244	K4:Acetylation (K):82.05;C16:Carbamidomethylation:1000.00	HHKNGIKYDNHHE	175.197	59.5079	2.94409	0.0649896
AIG68974.1	K588	Tail-specific protease precursor [Escherichia coli O157:H7 str. EDL933]	DPEFQNIMK(+42.01)DIAR	9	13	68.37	1617.78	-1.3	580	592		EFQNIMKDIARFN	239.973	81.6451	2.93922	0.141322
WP_000857257.1	K536	MULTISPECIES: anaerobic glycerol-3-phosphate dehydrogenase subunit A [Enterobacteriaceae]	WVYQGLC(+57.02)GLEK(+42.01)EQK	11	14	109.27	1778.87	2.2	526	539	C7:Carbamidomethylation:1000.00;K11:Acetylation (K):44.44	GLCGLEKEQKDAL	2739.58	937.408	2.9225	0.21299
AIG68403.1	K228	putative collagenase [Escherichia coli O157:H7 str. EDL933]	VVSYEK(+42.01)HLLSMK	6	12	85.17	1474.79	1.5	223	234	K6:Acetylation (K):71.75	RVVSYEKHLLSMK	400.752	137.556	2.91338	0.211492
AIG68060.1	K51	Protein YcgL [Escherichia coli O157:H7 str. EDL933]	QALTEQGYYLQLPPPPEDLLK(+42.01)QHLSVMGQK	21	30	60.37	3462.79	-0.8	31	60	K21:Acetylation (K):7.81	PPEDLLKQHLSVM	826.386	283.695	2.91294	0.297755
AIG68060.1	K60	Protein YcgL [Escherichia coli O157:H7 str. EDL933]	QALTEQGYYLQLPPPPEDLLKQHLSVMGQK(+42.01)	30	30	58.2	3462.79	-20	31	60	K30:Acetylation (K):0.00	LSVMGQKTDDTNK	826.386	283.695	2.91294	0.297755
WP_000227958.1	K18	MULTISPECIES: bifunctional demethylmenaquinone methyltransferase/2-methoxy-6-polyprenyl-1,4-benzoquinol methylase UbiE [Enterobacteriaceae]	SQETTHFGFQTVAK(+42.01)EQK	14	17	104.03	2006.97	0.4	5	21	K14:Acetylation (K):0.00	GFQTVAKEQKADM	1496.19	513.891	2.91149	0.104795
WP_000227958.1	K21	MULTISPECIES: bifunctional demethylmenaquinone methyltransferase/2-methoxy-6-polyprenyl-1,4-benzoquinol methylase UbiE [Enterobacteriaceae]	SQETTHFGFQTVAKEQK(+42.01)	17	17	43.22	2006.97	2.1	5	21	K17:Acetylation (K):0.00	TVAKEQKADMVAH	1496.19	513.891	2.91149	0.104795
WP_000505889.1	K167	redox-regulated ATPase YchF [Escherichia coli]	AELAVLEK(+42.01)C(+57.02)LPQLENAGM(+15.99)LR	8	20	93.95	2312.19	2.5	160	179	C9:Carbamidomethylation:1000.00	ELAVLEKCLPQLE	1013.18	349.409	2.89968	0.263793
AAG56706.1	K227	threonine tRNA synthetase [Escherichia coli O157:H7 str. EDL933]	IYGTAWADKK(+42.01)	10	10	38.1	1193.61	-1.6	218	227	K10:Acetylation (K):0.00	TAWADKKALNAYL	512.967	177.982	2.88213	0.246343
AIG69673.1	K296	Enoyl-CoA hydratase [Escherichia coli O157:H7 str. EDL933]	SIFFASTEVK(+42.01)K	10	11	71.42	1297.69	1.6	287	297	K10:Acetylation (K):0.00	FASTEVKKDPGSD	261.335	90.6834	2.88184	0.149528
AAG56096.1	K84	CoA-linked acetaldehyde dehydrogenase and iron-dependent alcohol dehydrogenase; pyruvate-formate-lyase deactivase [Escherichia coli O157:H7 str. EDL933]	NHFASEYIYNAYKDEK(+42.01)	16	16	107.8	2032.92	5.1	69	84	K16:Acetylation (K):4.52	NAYKDEKTCGVLS	2505.4	869.869	2.8802	0.21951
WP_001301528.1	K346	MULTISPECIES: high-affinity branched-chain amino acid ABC transporter substrate-binding protein LivK [Enterobacteriaceae]	ANGANTVIGPLNWDEK(+42.01)GDLK	16	20	46.15	2153.08	2.1	331	350	K16:Acetylation (K):0.00	PLNWDEKGDLKGF	1697.16	591.836	2.86761	0.10946
WP_001235841.1	K318	DNA topoisomerase III [Escherichia coli]	FGLSAQNVLDIC(+57.02)QK(+42.01)LYETHK	14	20	117.52	2405.2	-2.2	305	324	C12:Carbamidomethylation:1000.00;K14:Acetylation (K):30.57	VLDICQKLYETHK	1004.09	350.152	2.86758	0.269087
WP_000195321.1	K609	DNA topoisomerase IV subunit B [Escherichia coli]	TDAMMDMLLAK(+42.01)K	11	12	107.26	1408.68	-0.1	599	610	K11:Acetylation (K):0.00	MDMLLAKKRSEDR	488.846	170.57	2.86595	0.249182
AIG69813.1	K147	Uracil phosphoribosyltransferase [Escherichia coli O157:H7 str. EDL933]	MALIVDPMLATGGSVIATIDLLK(+42.01)K	23	24	115	2511.41	-0.6	125	148	K23:Acetylation (K):0.00	ATIDLLKKAGCSS	903.915	315.999	2.8605	0.306408
AIG66269.1	K805	RNA polymerase associated protein RapA [Escherichia coli O157:H7 str. EDL933]	NGLDLILSGDTGSSTISLLK(+42.01)NK	20	22	115.96	2287.23	-3.6	786	807	K20:Acetylation (K):0.00	STISLLKNKALPV	596.534	208.728	2.85795	0.216572
AAG55768.1	K141	unknown [Escherichia coli O157:H7 str. EDL933]	LNHLEEK(+42.01)LHR	7	10	88.04	1329.72	-2	135	144		LNHLEEKLHRVDQ	2488.36	872.08	2.85336	0.223772
WP_001094581.1	K220	bifunctional uridylyltransferase/uridylyl-removing protein GlnD [Escherichia coli]	YHGTSYNLEPDIK(+42.01)SSPGGLR	13	20	102.77	2232.08	0.7	208	227		NLEPDIKSSPGGL	512.296	179.689	2.85102	0.251837
AAG57941.1	K96	putative invasion protein [Escherichia coli O157:H7 str. EDL933]	WDTKPVC(+57.02)IGQK(+42.01)QK	11	13	76.41	1628.83	-1.7	86	98	C7:Carbamidomethylation:1000.00;K11:Acetylation (K):7.32	PVCIGQKQKWFLL	4326.78	1517.67	2.85093	0.0612641
AAG59371.1	K281	protease specific for phage lambda cII repressor [Escherichia coli O157:H7 str. EDL933]	GEGDAEAAK(+42.01)LFADAFSK	9	17	111.54	1767.83	2.8	273	289	K9:Acetylation (K):86.34	GDAEAAKLFADAF	382.273	134.129	2.85004	0.221243
WP_001192332.1	K247	MULTISPECIES: cell division protein ZapE [Enterobacteriaceae]	LWLALAGGK(+42.01)R	9	10	37.51	1125.67	-17.5	239	248		LALAGGKRENSPT	148.636	52.2394	2.84529	0.073976
AIG70766.1	K103	4-alpha-glucanotransferase (amylomaltase) [Escherichia coli O157:H7 str. EDL933]	AFNLPTK(+42.01)LPEGYHTLTLTQEDQR	7	23	103.28	2713.37	-0.1	97	119		AFNLPTKLPEGYH	1038.82	365.164	2.84482	0.272922
AIG71380.1	K197	Copper-sensing two-component system response regulator CpxR [Escherichia coli O157:H7 str. EDL933]	DGHPWFK(+42.01)	7	7	41.25	927.424	-1.5	191	197		DGHPWFKTLRGRG	455.408	160.2	2.84275	0.253321
WP_000588474.1	K144	MULTISPECIES: cell division protein FtsA [Enterobacteriaceae]	VLHVIPQEYAIDYQEGIK(+42.01)NPVGLSGVR	18	27	127.1	3035.61	0.8	127	153		DYQEGIKNPVGLS	644.912	227.043	2.84049	0.21924
AIG70817.1	K79	hypothetical protein EDL933_4672 [Escherichia coli O157:H7 str. EDL933]	VMDALSNPPSPGEKLK(+42.01)	16	16	65.97	1723.88	1.6	64	79	K16:Acetylation (K):0.00	SPGEKLKRAAKRL	177.484	62.5836	2.83595	0.0748925
AAG54419.1	K442	pyruvate dehydrogenase (dihydrolipoyltransacetylase component) [Escherichia coli O157:H7 str. EDL933]	K(+42.01)QQNEEAAK(+42.01)R	1	10	80.25	1284.64	7.9	442	451		ELEAFRKQQNEEA	531.813	187.735	2.83279	0.255124
AAG54419.1	K450	pyruvate dehydrogenase (dihydrolipoyltransacetylase component) [Escherichia coli O157:H7 str. EDL933]	K(+42.01)QQNEEAAK(+42.01)R	9	10	80.25	1284.64	7.9	442	451		QNEEAAKRKLDVK	531.813	187.735	2.83279	0.255124
AAG57898.1	K349	putative enzyme [Escherichia coli O157:H7 str. EDL933]	LNC(+57.02)LQNVTFYHENLEEDVTK(+42.01)QPWAK	20	25	74.73	3117.49	-3	330	354	C3:Carbamidomethylation:1000.00;K20:Acetylation (K):76.17	LEEDVTKQPWAKN	304.344	107.648	2.82721	0.157835
AIG66302.1	K364	UDP-N-acetylmuramate--alanine ligase [Escherichia coli O157:H7 str. EDL933]	SGTAMLVDDYGHHPTEVDATIK(+42.01)AAR	22	25	95.26	2696.29	-1.5	343	367		EVDATIKAARAGW	993.106	351.685	2.82385	0.276515
WP_000072077.1	K110	DNA topoisomerase (ATP-hydrolyzing) subunit B [Escherichia coli]	FDDNSYK(+42.01)VSGGLHGVGVSVVNALSQK	7	26	112.26	2718.36	7.9	104	129	K7:Acetylation (K):43.55	FDDNSYKVSGGLH	748.503	266.078	2.8131	0.314514
WP_000178456.1	K8	MULTISPECIES: ribosome-associated translation inhibitor RaiA [Bacteria]	TM(+15.99)NITSK(+42.01)QMEITPAIR	7	16	87.87	1890.95	-1	2	17	M2:Oxidation (M):100.91;K7:Acetylation (K):1000.00	TMNITSKQMEITP	577.998	205.566	2.81173	0.223722
WP_000047198.1	K637	MULTISPECIES: alanine--tRNA ligase [Enterobacteriaceae]	NLPIETNIM(+15.99)DLEAAK(+42.01)AK	15	17	89.79	1927.99	-8.2	623	639	M9:Oxidation (M):1000.00;K15:Acetylation (K):0.00	MDLEAAKAKGAMA	488.506	174.392	2.80119	0.260945
WP_000047198.1	K639	MULTISPECIES: alanine--tRNA ligase [Enterobacteriaceae]	NLPIETNIM(+15.99)DLEAAKAK(+42.01)	17	17	85.35	1927.99	-3.1	623	639	M9:Oxidation (M):1000.00;K17:Acetylation (K):0.00	LEAAKAKGAMALF	488.506	174.392	2.80119	0.260945
AIG71477.1	K380	IMP cyclohydrolase [Escherichia coli O157:H7 str. EDL933]	VLTC(+57.02)GQWGERVPGLDFK(+42.01)R	17	18	75.16	2159.09	2.9	364	381	C4:Carbamidomethylation:1000.00	VPGLDFKRVNGGL	746.542	266.897	2.79711	0.317311
WP_001297114.1	K417	MULTISPECIES: oligopeptide ABC transporter substrate-binding protein OppA [Enterobacteriaceae]	KNIGVNVK(+42.01)LVNQEWK	8	15	105.19	1810.01	0.6	410	424	K8:Acetylation (K):22.68	NIGVNVKLVNQEW	522.136	186.816	2.79492	0.262119
WP_000138556.1	K410	ATP-binding protein [Escherichia coli]	YTPK(+42.01)LPTPVKK	4	11	85.14	1312.78	0.8	407	417	K4:Acetylation (K):36.87	EWRYTPKLPTPVK	257.768	92.2999	2.79273	0.163344
AAG58795.1	K74	putative RNA methylase [Escherichia coli O157:H7 str. EDL933]	TMASAAAGSNSWVQVK(+42.01)THR	16	19	105.83	2043	-6.3	59	77		NSWVQVKTHRTIG	508.727	182.429	2.78863	0.263301
WP_000459374.1	K160	bifunctional maltose regulon transcriptional repressor/cystathionine beta-lyase MalY [Escherichia coli]	LEAVLAK(+42.01)PEC(+57.02)K	7	11	69.57	1298.69	-2.9	154	164	K7:Acetylation (K):22.37;C10:Carbamidomethylation:1000.00	LEAVLAKPECKIM	903.86	324.525	2.78518	0.319419
AAG54467.1	K67	putative structural protein [Escherichia coli O157:H7 str. EDL933]	TVVADGVGQGYK(+42.01)EVQEISPNLR	12	22	97.51	2400.23	0.4	56	77		GVGQGYKEVQEIS	1508.24	542.052	2.78247	0.119204
AAG59115.1	K66	orf, hypothetical protein [Escherichia coli O157:H7 str. EDL933]	ELAAAASSADEGASVAYK(+42.01)IK	18	20	113.86	1993	4.6	49	68	K18:Acetylation (K):6.59	GASVAYKIKDLEG	120.86	43.5493	2.77525	0.0811595
AAG59115.1	K68	orf, hypothetical protein [Escherichia coli O157:H7 str. EDL933]	ELAAAASSADEGASVAYKIK(+42.01)	20	20	111.88	1993	0.3	49	68	K20:Acetylation (K):0.00	SVAYKIKDLEGQV	120.86	43.5493	2.77525	0.0811595
AAG55168.1	K176	putative ATP-dependent RNA helicase [Escherichia coli O157:H7 str. EDL933]	VLTK(+42.01)LPAKR	4	9	48.13	1066.69	-1.8	173	181	K4:Acetylation (K):38.03	IRRVLTKLPAKRQ	479.746	173.201	2.76988	0.266868
WP_000921624.1	K234	nicotinamide mononucleotide deamidase-related protein YfaY [Escherichia coli]	LTGPASEQQAMEK(+42.01)LWLDVK	13	19	76.65	2185.11	-8	222	240	K13:Acetylation (K):53.33	EQQAMEKLWLDVK	993.311	359.155	2.76569	0.286796
WP_000045180.1	K33	MULTISPECIES: uridine phosphorylase [Enterobacteriaceae]	PDRVEK(+42.01)IAALMDKPVK	6	16	95.37	1851.03	-1.9	28	43	K6:Acetylation (K):110.43	DPDRVEKIAALMD	339.19	122.867	2.76064	0.235947
AAG59184.1	K695	RNA polymerase, beta prime subunit [Escherichia coli O157:H7 str. EDL933]	VSK(+42.01)AMMDNLQTETVINR	3	17	114.64	1990.98	4	693	709		ANDRVSKAMMDNL	181.929	66.1065	2.75205	0.0837026
WP_000906941.1	K273	HTH-type transcriptional regulator MalT [Escherichia coli]	HFLLK(+42.01)SAILR	5	10	72.66	1238.75	-0.8	269	278		TRHFLLKSAILRS	1118.77	406.528	2.75201	0.289282
AIG68995.1	K489	Phosphogluconate dehydratase [Escherichia coli O157:H7 str. EDL933]	ANGMPELHK(+42.01)LMPPLGVLLDR	9	20	96.65	2242.2	2	481	500		GMPELHKLMPPLG	661.857	241.321	2.74264	0.234955
AAG56096.1	K68	CoA-linked acetaldehyde dehydrogenase and iron-dependent alcohol dehydrogenase; pyruvate-formate-lyase deactivase [Escherichia coli O157:H7 str. EDL933]	MAVAESGM(+15.99)GIVEDKVIK(+42.01)	17	17	128.9	1833.92	0.3	52	68	M8:Oxidation (M):109.53;K17:Acetylation (K):0.00	VEDKVIKNHFASE	483.362	176.686	2.73571	0.273516
AIG66750.1	K91	hypothetical protein co-occurring with RecR [Escherichia coli O157:H7 str. EDL933]	IEETQKEK(+42.01)	8	8	34.59	1045.53	2.3	84	91	K8:Acetylation (K):4.64	EETQKEKMASVSS	534.694	195.778	2.73112	0.274425
AAG54686.1	K426	cytosine deaminase [Escherichia coli O157:H7 str. EDL933]	VIASTQPAQTTVYLEQPEAIDYK(+42.01)R	23	24	106.47	2762.41	0.6	404	427		PEAIDYKR_____	2745.65	1005.95	2.72941	0.244791
AAG59472.1	K318	hypothetical protein Z5886 [Escherichia coli O157:H7 str. EDL933]	C(+57.02)INEK(+42.01)SFDAR	5	10	38.62	1280.58	1.3	314	323	C1:Carbamidomethylation:1000.00	WRCINEKSFDARS	1408.25	516.764	2.72512	0.114367
AIG66216.1	K271	Transaldolase [Escherichia coli O157:H7 str. EDL933]	ITESEFLWQHNQDPM(+15.99)AVDK(+42.01)LAEGIR	19	25	106.87	2984.43	-1.6	253	277		DPMAVDKLAEGIR	493.305	181.035	2.72492	0.275657
AIG66297.1	K410	UDP-N-acetylmuramoylalanyl-D-glutamyl-2,6- diaminopimelate--D-alanyl-D-alanine ligase [Escherichia coli O157:H7 str. EDL933]	QSHAISTASGVGEHFAEK(+42.01)TALITR	18	24	94.41	2552.3	-2.2	393	416		GEHFAEKTALITR	771.456	284.64	2.71028	0.333076
AAG58700.1	K556	biotin sulfoxide reductase [Escherichia coli O157:H7 str. EDL933]	DPQAHPLK(+42.01)TASGK	8	13	102.52	1390.72	6.4	549	561	K8:Acetylation (K):41.96	PQAHPLKTASGKI	1098.11	405.624	2.7072	0.29762
AIG67369.1	K410	SSU ribosomal protein S1p [Escherichia coli O157:H7 str. EDL933]	EYK(+42.01)KGDEIAAVVLQVDAER	3	19	92.85	2174.12	1.6	408	426	K3:Acetylation (K):7.65	EAVREYKKGDEIA	246.208	91.0324	2.70462	0.178415
WP_000178551.1	K76	MULTISPECIES: DeoR/GlpR transcriptional regulator [Enterobacteriaceae]	IMSGNSETETQEVGFK(+42.01)ER	16	18	91.63	2082.95	-7.9	61	78		TQEVGFKERFQLA	965.942	358.273	2.6961	0.299731
AAC70163.1	K149	putative cytotoxin (plasmid) [Escherichia coli O157:H7 str. EDL933]	SIK(+42.01)HLPTSNNIDGYIK	3	16	102.7	1840.97	-10.3	147	162	K3:Acetylation (K):115.60	LQQKSIKHLPTSN	2231.25	828.166	2.6942	0.107439
AIG68442.1	K1156	Pyruvate-flavodoxin oxidoreductase [Escherichia coli O157:H7 str. EDL933]	DAAADLQK(+42.01)R	8	9	37.56	1028.53	2.4	1149	1157		AAADLQKRYDFLA	217.604	80.7915	2.6934	0.180443
AIG69016.1	K77	tRNA (5-methoxyuridine) 34 synthase [Escherichia coli O157:H7 str. EDL933]	LDLLHSVTAESEEPLSAGQIK(+42.01)R	21	22	113.14	2434.27	-7.6	57	78		LSAGQIKRIETLM	671.455	249.633	2.68976	0.24402
WP_001226597.1	K123	dTDP-glucose 4,6-dehydratase [Escherichia coli]	AYWNALTEDK(+42.01)K	10	11	71.91	1379.67	-1	114	124	K10:Acetylation (K):0.00	NALTEDKKSAFRF	995.173	370.039	2.68937	0.30102
WP_000934309.1	K79	Rsd/AlgQ family anti-sigma factor [Escherichia coli]	ILHK(+42.01)LEGNGQLAR	4	13	77.63	1489.84	-3	76	88		YERILHKLEGNGQ	889.17	330.758	2.68828	0.337233
WP_001262168.1	K8	DNA-binding transcriptional regulator KdgR [Escherichia coli]	ANADLDK(+42.01)QPDSVSSVLK	7	17	90.23	1827.92	-2.2	2	18	K7:Acetylation (K):101.25	ANADLDKQPDSVS	2246.44	835.991	2.68716	0.252494
AAG59224.1	K435	glucosephosphate isomerase [Escherichia coli O157:H7 str. EDL933]	LLSNFFAQTEALAFGK(+42.01)SR	16	18	87.62	2041.06	3.7	420	437		EALAFGKSREVVE	2351.87	875.712	2.68567	0.25277
AAG59576.1	K271	right origin-binding protein [Escherichia coli O157:H7 str. EDL933]	YYPAEDAK(+42.01)AGDRPINLR	8	17	101.4	1989.99	-0.6	264	280		YPAEDAKAGDRPI	2865.96	1067.21	2.68546	0.0554105
WP_001310491.1	K1461	glutamate synthase large subunit [Escherichia coli]	FALVK(+42.01)PK	5	7	65.66	843.522	-4.2	1457	1463	K5:Acetylation (K):7.32	TKFALVKPKSSDV	1861.8	693.458	2.6848	0.108736
AIG69893.1	K48	Signal peptidase I [Escherichia coli O157:H7 str. EDL933]	QAAAQAAAGDSLDK(+42.01)ATLK	14	18	106.85	1770.91	-0.2	35	52	K14:Acetylation (K):41.04	AGDSLDKATLKKV	447.484	166.762	2.68337	0.284087
AIG70959.1	K146	2-ketoaldonate reductase, broad specificity [Escherichia coli O157:H7 str. EDL933]	AGEWTASIGPDWYGTDVHHK(+42.01)TLGIVGMGR	20	29	101.21	3152.51	-4.5	127	155		GTDVHHKTLGIVG	830.063	309.922	2.67829	0.339142
AAG59373.1	K332	adenylosuccinate synthetase [Escherichia coli O157:H7 str. EDL933]	RAVQLNSLSGFC(+57.02)LTK(+42.01)LDVLDGLK	15	23	125.06	2588.4	3.3	318	340	C12:Carbamidomethylation:1000.00;K15:Acetylation (K):97.31	SGFCLTKLDVLDG	1465.96	547.987	2.67518	0.132924
AIG71429.1	K111	Transcriptional regulator, AraC family [Escherichia coli O157:H7 str. EDL933]	QYQNLAK(+42.01)QHVAR	7	12	91.81	1496.78	-0.8	105	116		QYQNLAKQHVARR	499.006	186.752	2.67203	0.28644
AIG68127.1	K202	UTP--glucose-1-phosphate uridylyltransferase [Escherichia coli O157:H7 str. EDL933]	GVELAPGESVPM(+15.99)VGVVEK(+42.01)PK	18	20	76.2	2079.09	1.9	185	204	M12:Oxidation (M):1000.00;K18:Acetylation (K):0.00	MVGVVEKPKADVA	431.45	161.867	2.66547	0.287812
AIG71779.1	K442	putative DNA helicase [Escherichia coli O157:H7 str. EDL933]	EMGDAMHEAIVLFKEK(+42.01)	16	16	50.14	1888.91	-4.8	427	442	K16:Acetylation (K):0.00	IVLFKEKQVQLPY	299.89	112.642	2.66233	0.186194
AIG70581.1	K251	putative P-loop-containing kinase [Escherichia coli O157:H7 str. EDL933]	SYLTVAIGC(+57.02)TGGK(+42.01)HR	13	15	107.69	1660.84	-0.9	239	253	C9:Carbamidomethylation:1000.00	IGCTGGKHRSVYI	3108.09	1167.62	2.6619	0.0575034
AAG57095.1	K231	glycosyl transferase [Escherichia coli O157:H7 str. EDL933]	YNIDKDYFIIC(+57.02)NQFWK(+42.01)	16	16	61.6	2208.03	4.8	216	231	C11:Carbamidomethylation:1000.00;K16:Acetylation (K):47.45	ICNQFWKHKDHAT	482.529	181.407	2.65992	0.28898
WP_001290322.1	K8	MULTISPECIES: lysine-sensitive aspartokinase 3 [Enterobacteriaceae]	SEIVVSK(+42.01)FGGTSVADFDAMNR	7	21	83.28	2271.08	3.4	2	22		SEIVVSKFGGTSV	390.905	147.058	2.65817	0.254279
AAG58374.1	K162	bundles of cytoplasmic filaments [Escherichia coli O157:H7 str. EDL933]	K(+42.01)VVAEYC(+57.02)DEQGGFIIR	1	16	33.46	1924.94	12.3	162	177	C7:Carbamidomethylation:1000.00	ERERLKKVVAEYC	356.693	134.268	2.65658	0.254577
AAG58718.1	K151	putative regulator of xyl operon [Escherichia coli O157:H7 str. EDL933]	QLVAEEK(+42.01)YR	7	9	54.29	1176.61	-0.8	145	153		QLVAEEKYRGVVY	667.089	251.217	2.65543	0.250134
WP_001281251.1	K61	MULTISPECIES: DNA topoisomerase (ATP-hydrolyzing) subunit A [Enterobacteriaceae]	VLYAMNVLGNDWNK(+42.01)AYK	14	17	98.8	2040.01	1.2	48	64	K14:Acetylation (K):11.12	LGNDWNKAYKKSA	2902.75	1096.95	2.6462	0.0589445
WP_001310491.1	K1123	glutamate synthase large subunit [Escherichia coli]	IC(+57.02)HLNNC(+57.02)ATGVATQDDK(+42.01)LR	17	19	132.26	2227.05	2.3	1107	1125	C2:Carbamidomethylation:1000.00;C7:Carbamidomethylation:1000.00	VATQDDKLRKNHY	3777.33	1427.95	2.64529	0.082166
WP_000804726.1	K8	MULTISPECIES: peptide chain release factor 1 [Enterobacteriaceae]	MKPSIVAK(+42.01)LEALHER	8	15	87.22	1762.98	-0.2	1	15	K8:Acetylation (K):71.27	KPSIVAKLEALHE	951.286	359.908	2.64314	0.310067
WP_001150441.1	K152	bifunctional diaminohydroxyphosphoribosylaminopyrimidine deaminase/5-amino-6-(5-phosphoribosylamino)uracil reductase RibD [Escherichia coli]	TGFPYIQLK(+42.01)LGASLDGR	9	17	75.86	1877	-0.2	144	160		FPYIQLKLGASLD	530.912	201.396	2.63616	0.294039
AAG58775.1	K111	glucosyltransferase I; lipopolysaccharide core biosynthesis [Escherichia coli O157:H7 str. EDL933]	VAQEK(+42.01)GFFYHLTSR	5	14	63.63	1723.87	-1.5	107	120		EKVAQEKGFFYHL	780.912	296.675	2.63221	0.348134
AIG71025.1	K195	ADP-heptose--lipooligosaccharide heptosyltransferase II [Escherichia coli O157:H7 str. EDL933]	SYTC(+57.02)NQFSLSSERPMIGFC(+57.02)PGAEFGPAK(+42.01)R	28	29	51.45	3335.52	-2.5	168	196	C4:Carbamidomethylation:1000.00;C19:Carbamidomethylation:1000.00	AEFGPAKRWPHYH	1826.26	694.784	2.62853	0.116863
AIG69427.1	K53	putative membrane protein [Escherichia coli O157:H7 str. EDL933]	LAVLEAEVAHIK(+42.01)SSMAGIK	12	19	92.68	2008.1	0.2	42	60	K12:Acetylation (K):32.83	AEVAHIKSSMAGI	2078.8	792.183	2.62414	0.117525
WP_000672349.1	K235	phenylalanine--tRNA ligase subunit beta [Escherichia coli]	APTPLWM(+15.99)K(+42.01)EK	8	10	55.36	1257.64	-2.4	228	237	M7:Oxidation (M):1000.00;K8:Acetylation (K):0.00	PTPLWMKEKLRRC	1204.46	461.307	2.61097	0.1303
WP_000672349.1	K237	phenylalanine--tRNA ligase subunit beta [Escherichia coli]	APTPLWM(+15.99)KEK(+42.01)	10	10	51.76	1257.64	-1.5	228	237	M7:Oxidation (M):1000.00;K10:Acetylation (K):11.10	PLWMKEKLRRCGI	1204.46	461.307	2.61097	0.1303
AIG69701.1	K167	Positive transcription regulator EvgA [Escherichia coli O157:H7 str. EDL933]	DNNDIAEK(+42.01)MFISNK	8	14	113.6	1679.78	2.6	160	173	K8:Acetylation (K):77.93	NNDIAEKMFISNK	2428.53	931.38	2.60745	0.267834
AIG66901.1	K37	Twin-arginine translocation protein TatE [Escherichia coli O157:H7 str. EDL933]	TLGGDLGAAIK(+42.01)GFK	11	14	86.17	1388.77	-1	27	40	K11:Acetylation (K):26.52	DLGAAIKGFKKAM	981.541	376.456	2.60732	0.317311
WP_000051572.1	K303	muramoyltetrapeptide carboxypeptidase [Escherichia coli]	EGTQLTISGHPVLK(+42.01)M	14	15	57.99	1651.86	6.7	290	304		SGHPVLKM_____	194.615	74.7223	2.60452	0.102037
AAG59530.1	K232	putative restriction modification enzyme M subunit (methylase) [Escherichia coli O157:H7 str. EDL933]	SVADHQTLQQQIHGVEKK(+42.01)	18	18	81.51	2087.08	-1.5	215	232	K18:Acetylation (K):0.00	IHGVEKKQLPHLL	887.865	340.927	2.60427	0.353738
AAG56628.1	K13	hypothetical protein Z2653 [Escherichia coli O157:H7 str. EDL933]	MQTDTLEYQC(+57.02)DEK(+42.01)PLTVK	13	18	113.05	2240.03	3	1	18	C10:Carbamidomethylation:1000.00;K13:Acetylation (K):32.32	EYQCDEKPLTVKL	685.567	263.383	2.60293	0.25985
AIG69793.1	K219	Dihydrodipicolinate synthase [Escherichia coli O157:H7 str. EDL933]	DMAQM(+15.99)C(+57.02)K(+42.01)LAAEGHFAEAR	7	18	87.47	2092.91	-0.2	213	230	M5:Oxidation (M):24.24;C6:Carbamidomethylation:1000.00;K7:Acetylation (K):1000.00	DMAQMCKLAAEGH	459.264	176.874	2.59656	0.302708
WP_000425681.1	K570	acetolactate synthase 3 large subunit [Escherichia coli]	GGGMDEMWLSK(+42.01)TER	11	14	113	1637.72	-3.1	560	573		DEMWLSKTERT__	688.07	265.125	2.59527	0.261307
AAG56500.1	K160	phage shock protein, putative inner membrane protein [Escherichia coli O157:H7 str. EDL933]	QLDSGK(+42.01)LDEAMAR	6	13	89.28	1474.71	-0.9	155	167		RQLDSGKLDEAMA	449.049	173.221	2.59235	0.303649
WP_000588474.1	K399	MULTISPECIES: cell division protein FtsA [Enterobacteriaceae]	ESHLNGEAEVEK(+42.01)R	12	13	102.78	1538.73	0.1	388	400		GEAEVEKRVTASV	818.829	316.043	2.59088	0.356465
WP_000375956.1	K465	MULTISPECIES: glucan biosynthesis protein OpgD [Enterobacteriaceae]	FAVDFVGGDLK(+42.01)AAAPK	11	16	91.91	1646.87	2.9	455	470	K11:Acetylation (K):23.70	FVGGDLKAAAPKG	584.957	226.109	2.58706	0.262877
AAG57102.1	K323	putative UDP-galactose 4-epimerase [Escherichia coli O157:H7 str. EDL933]	TLQYEFVHAKK(+42.01)	11	11	61.5	1404.74	-2.6	313	323	K11:Acetylation (K):0.00	EFVHAKKDDITFV	2453.31	948.788	2.58573	0.272207
AIG71395.1	K278	Glycerol uptake facilitator protein [Escherichia coli O157:H7 str. EDL933]	ETTTPSEQK(+42.01)ASL	9	12	50.44	1332.64	-1.5	270	281		TTPSEQKASL___	2274.92	881.592	2.58046	0.27328
AAG56160.1	K20	putative repressor protein encoded within prophage CP-933O [Escherichia coli O157:H7 str. EDL933]	MHALNLK(+42.01)GK	7	9	75.01	1052.58	-3.1	14	22	K7:Acetylation (K):9.40	MHALNLKGKDLVN	382.698	148.375	2.57927	0.269575
AAC70163.1	K788	putative cytotoxin (plasmid) [Escherichia coli O157:H7 str. EDL933]	ILFEK(+42.01)INC(+57.02)HVPEK	5	13	89.5	1667.87	-6.5	784	796	K5:Acetylation (K):40.87;C8:Carbamidomethylation:1000.00	NKILFEKINCHVP	968.07	375.591	2.57746	0.323511
AIG71029.1	K4	UDP-galactose:(galactosyl) LPS alpha1,2-galactosyltransferase WaaW [Escherichia coli O157:H7 str. EDL933]	MDFK(+42.01)HLTQFK	4	10	77.52	1335.66	-3.8	1	10	K4:Acetylation (K):66.56	___MDFKHLTQFK	1959.76	762.657	2.56964	0.126076
WP_000187445.1	K310	glucuronate isomerase [Escherichia coli]	QFK(+42.01)LLGPDVGFDSINDRPMAEELSK	3	25	63.53	2847.41	2.8	308	332	K3:Acetylation (K):65.36	NNLRQFKLLGPDV	295.773	115.149	2.56862	0.204805
WP_001192332.1	K199	MULTISPECIES: cell division protein ZapE [Enterobacteriaceae]	FLPAIDAIK(+42.01)QHC(+57.02)DVMNVDAGVDYR	9	24	71.31	2788.33	-5	191	214	C12:Carbamidomethylation:1000.00	PAIDAIKQHCDVM	431.477	168.038	2.56773	0.309213
AIG66714.1	K6	ATP-dependent Clp protease ATP-binding subunit ClpX [Escherichia coli O157:H7 str. EDL933]	K(+42.01)DGSGKLLYC(+57.02)SFC(+57.02)GK	1	15	85.27	1760.82	-0.1	6	20	C10:Carbamidomethylation:1000.00;C13:Carbamidomethylation:1000.00	_MTDKRKDGSGKL	276.531	107.697	2.56768	0.205002
AAG56429.1	K295	unknown protein encoded within prophage CP-933R [Escherichia coli O157:H7 str. EDL933]	LPDK(+42.01)EAYQAAAEEFSLNENER	4	21	99.6	2465.13	3	292	312		DSKLPDKEAYQAA	1795.67	699.504	2.56706	0.126498
WP_000378442.1	K39	MULTISPECIES: multidrug efflux transporter EmrAB transcriptional repressor EmrR [Bacteria]	LC(+57.02)MHM(+15.99)QSK(+42.01)LLENR	8	13	103.59	1716.81	3.8	32	44	C2:Carbamidomethylation:1000.00;M5:Oxidation (M):30.83;K8:Acetylation (K):1000.00	CMHMQSKLLENRN	2657.42	1035.76	2.56567	0.276322
AAG54791.1	K132	putative protease maturation protein [Escherichia coli O157:H7 str. EDL933]	QAIFATPAFQVDGK(+42.01)FDNSR	14	19	89.97	2153.05	1.1	119	137		AFQVDGKFDNSRY	1230.78	479.827	2.56505	0.137391
AAG58656.1	K182	putative ARAC-type regulatory protein [Escherichia coli O157:H7 str. EDL933]	LQDENTC(+57.02)FSK(+42.01)ILLASR	10	16	112.24	1935.97	0.9	173	188	C7:Carbamidomethylation:1000.00	ENTCFSKILLASR	386.989	150.877	2.56493	0.272472
AIG68764.1	K107	Pyridoxal kinase [Escherichia coli O157:H7 str. EDL933]	AANPQAK(+42.01)YFC(+57.02)DPVMGHPEK	7	19	45.95	2201	8.1	101	119	K7:Acetylation (K):31.93;C10:Carbamidomethylation:1000.00	AANPQAKYFCDPV	126.891	49.4734	2.56483	0.10768
AIG68350.1	K363	NAD-dependent malic enzyme [Escherichia coli O157:H7 str. EDL933]	MPNLLPFQTK(+42.01)LVQK	10	14	81.55	1697.95	3.2	354	367	K10:Acetylation (K):4.73	LLPFQTKLVQKRE	893.813	349.086	2.56044	0.327114
WP_001012623.1	K232	acetolactate synthase 2 catalytic subunit [Escherichia coli]	MPATC(+57.02)TLK(+42.01)GLGAVEADYPYYLGMLGMHGTK	8	30	76.29	3286.55	2.5	225	254	C5:Carbamidomethylation:1000.00;K8:Acetylation (K):65.36	PATCTLKGLGAVE	852.54	333.756	2.55438	0.364039
WP_000068433.1	K215	MULTISPECIES: type II toxin-antitoxin system mRNA endoribonuclease LsoA [Bacteria]	IHEDIK(+42.01)K	6	7	53.99	923.508	-1.8	210	216	K6:Acetylation (K):0.00	KIHEDIKKQLSCS	2457.74	962.554	2.55335	0.278886
WP_000162577.1	K18	SsrA-binding protein SmpB [Escherichia coli]	AHKPGSATIALNK(+42.01)R	13	14	85.92	1504.85	-1.4	6	19	K13:Acetylation (K):74.64	ATIALNKRARHEY	5394.51	2115.87	2.54954	0.0589913
AIG67103.1	K66	Molybdenum cofactor biosynthesis protein MoaA [Escherichia coli O157:H7 str. EDL933]	AFASLGTEK(+42.01)VR	9	11	55.75	1219.66	-0.8	58	68		ASLGTEKVRLTGG	723.423	283.909	2.54808	0.365367
WP_000767329.1	K293	MULTISPECIES: bifunctional riboflavin kinase/FAD synthetase [Enterobacteriaceae]	FASLDELK(+42.01)AQIAR	8	13	87.01	1502.81	2.2	286	298		ASLDELKAQIARD	458.31	179.927	2.5472	0.313945
WP_001229446.1	K54	thiosulfate sulfurtransferase YgaP [Escherichia coli]	EHIPEADLAPLSVLEQSGLPAK(+42.01)LR	22	24	126.75	2624.42	0.2	33	56		QSGLPAKLRRDQI	1346.39	530.646	2.53726	0.141889
AAG58374.1	K196	bundles of cytoplasmic filaments [Escherichia coli O157:H7 str. EDL933]	TAAEGVGEAELASDAAYLK(+42.01)R	19	20	139.6	2063.02	2.1	178	197		SDAAYLKRVWTKV	2493.96	983.328	2.53625	0.282494
AIG71298.1	K55	Twin-arginine translocation protein TatB [Escherichia coli O157:H7 str. EDL933]	SLATTVQNELTQELK(+42.01)LQEFQDSLK	15	24	93.43	2804.44	-3.4	41	64	K15:Acetylation (K):77.76	ELTQELKLQEFQD	470.677	185.831	2.53282	0.317311
WP_001132080.1	K4	MULTISPECIES: hypothetical protein [Enterobacteriaceae]	PM(+15.99)K(+42.01)FDEILK	3	9	48.93	1177.61	-3.1	2	10	M2:Oxidation (M):1000.00;K3:Acetylation (K):56.47	___MPMKFDEILK	1148.36	454.301	2.52775	0.143466
AAG58358.1	K27	30S ribosomal subunit protein S9 [Escherichia coli O157:H7 str. EDL933]	VFIKPGNGK(+42.01)IVINQR	9	15	65.22	1724.01	-5.5	19	33	K9:Acetylation (K):9.68	IKPGNGKIVINQR	469.414	185.793	2.52654	0.318794
WP_000970127.1	K257	phosphoribosylformylglycinamidine synthase [Escherichia coli]	NTFETTPDHVLSAYK(+42.01)DNAAVMEGSEVGR	15	28	139.88	3079.42	-2.3	243	270		HVLSAYKDNAAVM	4968.46	1966.71	2.52628	0.0613855
WP_000767391.1	K2	MULTISPECIES: kinase inhibitor [Enterobacteriaceae]	MK(+42.01)LISNDLR	2	9	67.79	1130.61	0.7	1	9		_____MKLISNDL	2391.73	949.167	2.51982	0.286013
WP_001301877.1	K208	rhodanese-related sulfurtransferase [Escherichia coli]	C(+57.02)EK(+42.01)ASAWMK	3	9	62.51	1151.51	4.6	206	214	C1:Carbamidomethylation:1000.00;K3:Acetylation (K):47.92	GGIRCEKASAWMK	402.2	159.697	2.51852	0.282114
AIG67197.1	K139	Arginine ABC transporter, periplasmic arginine-binding protein ArtI [Escherichia coli O157:H7 str. EDL933]	VGVQNGTTHQK(+42.01)FIMDK	11	16	72.98	1843.92	2.2	129	144	K11:Acetylation (K):10.19	NGTTHQKFIMDKH	177.581	70.5342	2.51766	0.114828
AIG66685.1	K88	Ribonucleotide reductase transcriptional regulator NrdR [Escherichia coli O157:H7 str. EDL933]	EVPSK(+42.01)MIGNLVMEQLK	5	16	47.72	1856.97	5.3	84	99	K5:Acetylation (K):41.98	EREVPSKMIGNLV	211	83.8725	2.51573	0.216215
AAG57095.1	K56	glycosyl transferase [Escherichia coli O157:H7 str. EDL933]	AFPFK(+42.01)SILK	5	9	51.38	1091.64	-1.9	52	60	K5:Acetylation (K):19.86	EKAFPFKSILKAI	5285.53	2103.77	2.51241	0.0628622
AAG57852.1	K67	putative hydrogenase subunit [Escherichia coli O157:H7 str. EDL933]	FLK(+42.01)IHAR	3	7	58.8	925.55	1.3	65	71		ALAKFLKIHAREV	1865.23	743.734	2.50792	0.136582
WP_000301737.1	K396	glucose-6-phosphate dehydrogenase [Escherichia coli]	VPGLDHK(+42.01)HNLQITK	7	14	75.36	1640.9	-2.5	390	403	K7:Acetylation (K):27.78	VPGLDHKHNLQIT	768.852	306.605	2.50763	0.374049
AAG54826.1	K385	inosine-guanosine kinase [Escherichia coli O157:H7 str. EDL933]	HK(+42.01)FTWLTYSSLAQVC(+57.02)K	2	16	102.74	2010	-1.8	384	399	K2:Acetylation (K):78.23;C15:Carbamidomethylation:1000.00	PNSSKHKFTWLTY	1026.9	409.539	2.50747	0.33865
AAG59387.1	K182	putative DEOR-type transcriptional regulator [Escherichia coli O157:H7 str. EDL933]	GLTAEGLYK(+42.01)TDMLTAMAEQK	9	20	120.02	2212.08	0	174	193	K9:Acetylation (K):158.53	TAEGLYKTDMLTA	3020.76	1207.21	2.50227	0.0741107
WP_000066695.1	K117	class I fumarate hydratase [Escherichia coli]	GVLPTC(+57.02)QDTGTAIIVGKK(+42.01)	18	18	107.37	1899.01	-1	100	117	C6:Carbamidomethylation:1000.00;K18:Acetylation (K):0.00	AIIVGKKGQRVWT	1957.68	782.489	2.50186	0.137664
AAG59487.1	K561	putative helicase [Escherichia coli O157:H7 str. EDL933]	LC(+57.02)PTC(+57.02)LK(+42.01)LNR	7	10	51.87	1315.67	2.3	555	564	C2:Carbamidomethylation:1000.00;C5:Carbamidomethylation:1000.00	LCPTCLKLNRQSS	877.187	350.673	2.50144	0.375403
WP_000076999.1	K915	DNA translocase FtsK [Escherichia coli]	FELNLAPGVK(+42.01)AAR	10	13	87.84	1426.79	3.4	906	918		NLAPGVKAARISN	2285.81	914.324	2.5	0.290327
AAG55168.1	K200	putative ATP-dependent RNA helicase [Escherichia coli O157:H7 str. EDL933]	ALAEK(+42.01)LLHNPLEIEVAR	5	17	90.92	1957.1	-4.4	196	212		IKALAEKLLHNPL	2133.46	853.705	2.49906	0.138168
AAG54399.1	K367	cell division; forms circumferential ring; tubulin-like GTP-binding protein and GTPase [Escherichia coli O157:H7 str. EDL933]	VVNDNAPQTAK(+42.01)EPDYLDIPAFLR	11	23	109.32	2627.32	-1.1	357	379		NAPQTAKEPDYLD	4155.44	1662.9	2.49891	0.101658
AIG71796.1	K201	Mannonate dehydratase [Escherichia coli O157:H7 str. EDL933]	HLELYK(+42.01)DIDK	6	10	71.4	1314.68	-0.2	196	205	K6:Acetylation (K):18.33	KHLELYKDIDKAK	767.038	307.304	2.49602	0.376591
AIG66947.1	K108	N-acetylglucosamine-6-phosphate deacetylase [Escherichia coli O157:H7 str. EDL933]	SGC(+57.02)TNYLPTLITTSDELMK(+42.01)QGVR	19	23	92.22	2625.28	0.2	90	112	C3:Carbamidomethylation:1000.00	TSDELMKQGVRVM	1207.86	485.344	2.48867	0.150152
AIG71030.1	K171	Lipopolysaccharide core biosynthesis protein RfaY [Escherichia coli O157:H7 str. EDL933]	GNFIVSEK(+42.01)GLR	8	11	57.75	1260.68	-3.2	164	174		NFIVSEKGLRLID	2739.5	1102.54	2.48472	0.0762272
AAG57897.1	K491	(p)ppGpp synthetase I (GTP pyrophosphokinase); regulation of RNA synthesis; stringent factor [Escherichia coli O157:H7 str. EDL933]	SK(+42.01)IHAWFR	2	8	49.63	1085.58	-2.9	490	497		TSRGRSKIHAWFR	391.896	157.893	2.48204	0.289981
WP_001301681.1	K3	zinc uptake transcriptional repressor Zur [Escherichia coli]	MEK(+42.01)TTTQELLAQADK	3	15	101.7	1747.87	0.3	1	15	K3:Acetylation (K):167.97	____MEKTTTQEL	853.216	344.056	2.47988	0.380162
AIG70247.1	K277	Single-stranded-DNA-specific exonuclease RecJ [Escherichia coli O157:H7 str. EDL933]	DAQK(+42.01)LAASDLGFALGPR	4	17	99.24	1770.93	-1.9	274	290		ANRDAQKLAASDL	236.781	95.7103	2.47393	0.225729
WP_000932342.1	K42	MULTISPECIES: tRNA (uridine(34)/cytosine(34)/5-carboxymethylaminomethyluridine(34)-2'-O)-methyltransferase TrmL [Enterobacteriaceae]	LHIIEPMGFAWDDK(+42.01)R	14	15	92.91	1868.92	-2.2	29	43		GFAWDDKRLRRAG	3222.95	1304.22	2.47117	0.0779064
WP_000246882.1	K37	MULTISPECIES: 30S ribosomal protein S2 [Enterobacteriaceae]	NK(+42.01)VHIINLEK	2	10	72.69	1248.72	-3.1	36	45	K2:Acetylation (K):123.53	IFGARNKVHIINL	593.666	240.382	2.46967	0.286655
AAG54568.1	K246	gamma-glutamylphosphate reductase [Escherichia coli O157:H7 str. EDL933]	VIVNAK(+42.01)TQRPSTC(+57.02)NTVETLLVNK	6	23	112.28	2626.41	1.1	241	263	K6:Acetylation (K):82.71;C13:Carbamidomethylation:1000.00	KVIVNAKTQRPST	471.462	191.022	2.46811	0.332998
AAG57950.1	K54	diaminopimelate decarboxylase [Escherichia coli O157:H7 str. EDL933]	FAQK(+42.01)AC(+57.02)SNIHILR	4	13	89.37	1598.84	-0.7	51	63	C6:Carbamidomethylation:1000.00	VVRFAQKACSNIH	681.916	276.372	2.46738	0.287145
WP_001281251.1	K754	MULTISPECIES: DNA topoisomerase (ATP-hydrolyzing) subunit A [Enterobacteriaceae]	GDGAILTATQNGYGK(+42.01)R	15	16	122.52	1662.83	0.6	740	755		TQNGYGKRTAVAE	1329.34	538.781	2.46732	0.15395
AAG59041.1	K231	proline dipeptidase [Escherichia coli O157:H7 str. EDL933]	DTDVPYSNIVALNEHAAVLHYTK(+42.01)LDHQASEEMR	23	33	61.53	3807.82	1.8	209	241		AVLHYTKLDHQAS	849.309	344.409	2.46599	0.38327
AAG56898.1	K83	integrase for prophage CP-933T [Escherichia coli O157:H7 str. EDL933]	KVK(+42.01)LEAIC(+57.02)SR	3	10	64.58	1244.69	0.7	81	90	K3:Acetylation (K):32.28;C8:Carbamidomethylation:1000.00	GAERKVKLEAICS	306.599	124.414	2.46435	0.227975
AAG54781.1	K656	cytochrome o ubiquinol oxidase subunit I [Escherichia coli O157:H7 str. EDL933]	LENQHFDEITK(+42.01)AGLK	11	15	116.96	1783.91	-2	646	660	K11:Acetylation (K):33.81	HFDEITKAGLKNG	5062.64	2055.32	2.46319	0.0684123
AAG59250.1	K216	replicative DNA helicase; part of primosome [Escherichia coli O157:H7 str. EDL933]	IEQLFQQPHDGVTGVNTGYDDLNK(+42.01)K	24	25	110.2	2857.39	-0.4	193	217	K24:Acetylation (K):0.00	GYDDLNKKTAGLQ	172.033	69.9225	2.46034	0.124208
AAG55156.1	K119	molybdopterin converting factor, subunit 2 [Escherichia coli O157:H7 str. EDL933]	SSAFEAGQFIM(+15.99)DYLK(+42.01)TR	15	17	59.23	2020.96	-3.7	105	121		FIMDYLKTRAPFW	279.766	113.975	2.45462	0.23028
AAG58316.1	K112	D-alanyl-D-alanine carboxypeptidase, fraction B; penicillin-binding protein 4 [Escherichia coli O157:H7 str. EDL933]	FGADPTLK(+42.01)R	8	9	63.47	1045.56	-2.4	105	113		GADPTLKRQDIRN	358.286	146.375	2.44772	0.297624
AAG59239.1	K197	4-hydroxybenzoate-octaprenyltransferase [Escherichia coli O157:H7 str. EDL933]	DDDVK(+42.01)IGIK	5	9	40.85	1043.55	-5.6	193	201	K5:Acetylation (K):12.42	DRDDDVKIGIKST	913.869	373.629	2.44593	0.352696
AIG66739.1	K58	hemolysin expression modulating protein [Escherichia coli O157:H7 str. EDL933]	LAELTMNK(+42.01)LYDK	8	12	71.78	1479.76	1.7	51	62	K8:Acetylation (K):18.33	AELTMNKLYDKIP	401.14	164.135	2.44396	0.298476
AAG59484.1	K890	hypothetical protein Z5898 [Escherichia coli O157:H7 str. EDL933]	FPVK(+42.01)MLQGPDKK	4	12	91.44	1428.78	3.5	887	898	K4:Acetylation (K):104.64	GARFPVKMLQGPD	1101.81	451.429	2.44071	0.158833
AIG66961.1	K19	SeqA protein, negative modulator of initiation of replication [Escherichia coli O157:H7 str. EDL933]	TIEVDDELYSYIASHTK(+42.01)HIGESASDILR	17	28	121.18	3203.56	-1.6	3	30		YIASHTKHIGESA	2090.89	858.329	2.436	0.150029
AIG69671.1	K156	Phosphohistidine phosphatase SixA [Escherichia coli O157:H7 str. EDL933]	GEFNWQM(+15.99)SPC(+57.02)NLK(+42.01)MAK	13	16	51.62	1997.88	-0.7	144	159	M7:Oxidation (M):21.15;C10:Carbamidomethylation:1000.00;K13:Acetylation (K):0.00	MSPCNLKMAKAI_	433.892	178.121	2.43594	0.341139
WP_001310491.1	K569	glutamate synthase large subunit [Escherichia coli]	QLTTMK(+42.01)EEHYR	6	11	88.58	1476.7	-7.6	564	574		KQLTTMKEEHYRA	2257.5	926.845	2.43568	0.304879
AIG67369.1	K244	SSU ribosomal protein S1p [Escherichia coli O157:H7 str. EDL933]	VKHPSEIVNVGDEITVK(+42.01)VLK	17	20	100.56	2245.27	-3.2	228	247	K17:Acetylation (K):22.45	GDEITVKVLKFDR	780.876	320.886	2.4335	0.390671
AIG69712.1	K143	putative response regulatory protein ypdB [Escherichia coli O157:H7 str. EDL933]	ENDTINLVK(+42.01)DER	9	12	82.47	1486.73	0.9	135	146		DTINLVKDERIIV	282.266	116.035	2.43258	0.235599
WP_001126371.1	K423	MULTISPECIES: carbamoyl-phosphate synthase large subunit [Enterobacteriaceae]	PEALTK(+42.01)IR	6	8	59.19	968.565	-1.8	418	425		DPEALTKIRRELK	351.656	144.627	2.43147	0.30133
AAG55048.1	K230	succinate dehydrogenase, iron sulfur protein [Escherichia coli O157:H7 str. EDL933]	AIGHIK(+42.01)SMLLQR	6	12	89.02	1407.8	-3.9	225	236		RAIGHIKSMLLQR	286.269	117.788	2.43036	0.236142
AIG71075.1	K29	Transposase [Escherichia coli O157:H7 str. EDL933]	LAEQEALIHALQEK(+42.01)LSNR	14	18	100.44	2104.13	0.6	16	33		IHALQEKLSNRER	830.152	341.792	2.42882	0.391752
AIG70087.1	K80	CRISPR-associated protein, Cse4 family [Escherichia coli O157:H7 str. EDL933]	EAATILIEK(+42.01)GIEEK	9	14	60.17	1584.86	0.3	72	85	K9:Acetylation (K):17.25	ATILIEKGIEEKK	263.945	108.76	2.42685	0.237004
WP_000239881.1	K206	MULTISPECIES: class I SAM-dependent methyltransferase [Enterobacteriaceae]	DSEEGLTHILSEHFENVK(+42.01)TK	18	20	112.88	2354.14	0.3	189	208	K18:Acetylation (K):5.99	EHFENVKTKVQGT	1945.86	802.509	2.42472	0.152265
AAG54419.1	K291	pyruvate dehydrogenase (dihydrolipoyltransacetylase component) [Escherichia coli O157:H7 str. EDL933]	TGSLIMIFEVEGAAPAAAPAK(+42.01)QEAAAPAPAAK	21	32	109.38	3090.61	-1	271	302	K21:Acetylation (K):71.87	PAAAPAKQEAAAP	3787.46	1562.25	2.42437	0.113436
AAG54755.1	K373	protein secretion; membrane protein, part of the channel [Escherichia coli O157:H7 str. EDL933]	DNIGKPMATLFVEYK(+42.01)DSGKK	15	20	89.2	2282.16	-0.9	359	378	K15:Acetylation (K):11.01	TLFVEYKDSGKKD	453.189	187.107	2.42208	0.344719
AIG67873.1	K296	Beta N-acetyl-glucosaminidase [Escherichia coli O157:H7 str. EDL933]	KGAVSVLDNLSPIK(+42.01)AER	14	17	73.55	1838.03	-2.1	283	299	K14:Acetylation (K):81.10	DNLSPIKAERVTR	2068.41	854.153	2.42159	0.15289
AAG55128.1	K131	putative tail component of prophage CP-933K [Escherichia coli O157:H7 str. EDL933]	GWLSSLGK(+42.01)TIASK	8	13	73.22	1388.77	-1.4	124	136	K8:Acetylation (K):23.70	WLSSLGKTIASKD	602.416	249.569	2.41383	0.298886
AAG55128.1	K136	putative tail component of prophage CP-933K [Escherichia coli O157:H7 str. EDL933]	GWLSSLGKTIASK(+42.01)	13	13	58.55	1388.77	3.3	124	136	K13:Acetylation (K):2.87	GKTIASKDVMTRT	602.416	249.569	2.41383	0.298886
AAG55388.1	K92	formate acetyltransferase 1 [Escherichia coli O157:H7 str. EDL933]	THAPVDFDTAVASTITSHDAGYINK(+42.01)ALEK	25	29	101.1	3113.53	0.7	68	96	K25:Acetylation (K):12.42	DAGYINKALEKVV	2084.7	864.723	2.41083	0.155066
WP_000572668.1	K287	MULTISPECIES: chromosome partition protein MukB [Enterobacterales]	VHLDK(+42.01)ALEFR	5	10	101.29	1268.69	-5.6	283	292		RRVHLDKALEFRR	390.909	162.447	2.40638	0.307158
AAG55179.1	K202	orf, hypothetical protein [Escherichia coli O157:H7 str. EDL933]	ESGAIFNGIIHK(+42.01)NEQYDATLC(+57.02)NPPFHDSAAAAR	12	33	47.94	3655.71	-3.1	191	223	C21:Carbamidomethylation:1000.00	FNGIIHKNEQYDA	141.105	58.8235	2.39878	0.135208
AIG71414.1	K16	Aspartokinase [Escherichia coli O157:H7 str. EDL933]	QLHK(+42.01)FGGSSLADVK	4	14	95.2	1527.8	-3	13	26	K4:Acetylation (K):73.59	KGRQLHKFGGSSL	904.872	377.303	2.39826	0.36408
WP_001260720.1	K308	proline--tRNA ligase [Escherichia coli]	GDHELNEVK(+42.01)AEK	9	12	103.23	1409.68	0.6	300	311	K9:Acetylation (K):42.60	HELNEVKAEKLPQ	687.438	286.775	2.39713	0.302664
AAG54686.1	K110	cytosine deaminase [Escherichia coli O157:H7 str. EDL933]	AWQTLK(+42.01)WQIANGIQHVR	6	17	105.81	2090.12	-3.4	105	121		RAWQTLKWQIANG	748.379	312.464	2.39509	0.399663
AAG57344.1	K111	ecotin, a serine protease inhibitor [Escherichia coli O157:H7 str. EDL933]	VSSPVSTMM(+15.99)AC(+57.02)PDGK(+42.01)K	15	16	98.9	1751.79	-6.9	97	112	M9:Oxidation (M):27.96;C11:Carbamidomethylation:1000.00;K15:Acetylation (K):12.28	MACPDGKKEKKFV	192.232	80.3347	2.39288	0.136316
WP_000246882.1	K26	MULTISPECIES: 30S ribosomal protein S2 [Enterobacteriaceae]	YWNPK(+42.01)MKPFIFGAR	5	14	91.47	1795.92	1.4	22	35	K5:Acetylation (K):32.28	TRYWNPKMKPFIF	293.116	122.641	2.39003	0.246256
WP_001126371.1	K137	MULTISPECIES: carbamoyl-phosphate synthase large subunit [Enterobacteriaceae]	RFDVAM(+15.99)K(+42.01)K	7	8	40.8	1051.55	-0.8	131	138	M6:Oxidation (M):1000.00;K7:Acetylation (K):12.28	RFDVAMKKIGLET	1205.95	504.938	2.38832	0.168955
AAG54781.1	K660	cytochrome o ubiquinol oxidase subunit I [Escherichia coli O157:H7 str. EDL933]	LENQHFDEITKAGLK(+42.01)	15	15	99.43	1783.91	-3.5	646	660	K15:Acetylation (K):0.00	ITKAGLKNGN___	4056.33	1699.9	2.38622	0.12002
AAG59041.1	K79	proline dipeptidase [Escherichia coli O157:H7 str. EDL933]	AWVPVTQVPNC(+57.02)WLLVDGVNKPK(+42.01)	22	22	55.63	2561.35	-0.8	58	79	C11:Carbamidomethylation:1000.00;K22:Acetylation (K):0.00	DGVNKPKLWFYLP	260.636	109.233	2.38604	0.247282
AAG58891.1	K14	orf, hypothetical protein [Escherichia coli O157:H7 str. EDL933]	MAGTVLYQDRAMK(+42.01)	13	13	47.11	1524.74	-8.6	2	14		YQDRAMKQITFAP	431.522	180.88	2.38568	0.354334
WP_001126371.1	K527	MULTISPECIES: carbamoyl-phosphate synthase large subunit [Enterobacteriaceae]	DQYDLHPVYK(+42.01)	10	10	91.11	1318.62	-8.3	518	527		DLHPVYKRVDTCA	2713.32	1137.59	2.38515	0.0895221
AAG54465.1	K417	periplasmic serine protease Do; heat shock protein HtrA [Escherichia coli O157:H7 str. EDL933]	GKDQGVVVNNVK(+42.01)TGTPAAQIGLK	12	23	124.94	2335.29	-0.4	406	428	K12:Acetylation (K):60.15	VVVNNVKTGTPAA	2306.27	967.562	2.38359	0.317311
AIG71663.1	K257	3'-to-5' exoribonuclease RNase R [Escherichia coli O157:H7 str. EDL933]	EEVPEEAK(+42.01)AGR	8	11	70.43	1255.6	0.2	250	260		EVPEEAKAGRVDL	379.437	159.232	2.38292	0.312731
AAG59221.1	K143	orf, hypothetical protein [Escherichia coli O157:H7 str. EDL933]	EYLVTVDK(+42.01)PITDEFIR	8	16	95.64	1979.03	-2.5	136	151		YLVTVDKPITDEF	550.744	231.152	2.38261	0.306
AIG70733.1	K246	Methyl-directed repair DNA adenine methylase [Escherichia coli O157:H7 str. EDL933]	LHVVK(+42.01)VR	5	7	39.71	891.565	2	242	248		AKLHVVKVRRSIS	314.042	131.94	2.38018	0.31339
WP_000529576.1	K51	MULTISPECIES: polyphosphate kinase 1 [Enterobacteriaceae]	FLGIYSNNLDEFYK(+42.01)VR	14	16	88.5	2019.01	-1.3	38	53		NLDEFYKVRFAEL	869.028	366.577	2.37065	0.405523
AAG56970.1	K507	orf, hypothetical protein [Escherichia coli O157:H7 str. EDL933]	LNEK(+42.01)EMLIAK	4	10	58.75	1229.67	-4.9	504	513	K4:Acetylation (K):78.19	RLKLNEKEMLIAK	355.978	150.173	2.37046	0.315742
AAG58137.1	K125	putative reductase [Escherichia coli O157:H7 str. EDL933]	YLLASLDQSLK(+42.01)R	11	12	84.72	1447.8	3.7	115	126		SLDQSLKRMGLEY	325.978	137.579	2.36938	0.316004
AAG59571.1	K387	putative ATP-binding component of ABC transport system [Escherichia coli O157:H7 str. EDL933]	MISGQEQPDSGTITLGETVK(+42.01)LASVDQFR	20	28	81.02	3048.51	2.5	368	395		TLGETVKLASVDQ	992.498	419.344	2.36678	0.371849
WP_000082974.1	K397	protein lysine acetyltransferase [Escherichia coli]	SK(+42.01)YVSLLTNWC(+57.02)GEHSSQEAR	2	20	116.25	2393.11	-0.1	396	415	C11:Carbamidomethylation:1000.00	KHHPRSKYVSLLT	2181.08	922.228	2.36501	0.321892
WP_000048968.1	K186	FMN-dependent NADH-azoreductase [Escherichia coli]	FVFAEGIAYGPEMAAK(+42.01)AQSDAK	16	22	66.75	2342.13	2.8	171	192	K16:Acetylation (K):1.44	GPEMAAKAQSDAK	243.806	103.151	2.36358	0.253147
AAG59529.1	K38	putative restriction modification enzyme S subunit [Escherichia coli O157:H7 str. EDL933]	IDLYGIK(+42.01)K	7	8	38.69	990.575	-1.1	32	39	K7:Acetylation (K):0.00	IDLYGIKKLRELI	245.884	104.06	2.3629	0.253327
AIG68496.1	K12	Phage protein [Escherichia coli O157:H7 str. EDL933]	AINAEK(+42.01)YNEWAR	6	12	81.55	1505.73	-6	7	18		KAINAEKYNEWAR	131.127	55.5615	2.36004	0.142665
AAG58218.1	K45	orf, hypothetical protein [Escherichia coli O157:H7 str. EDL933]	LGDVLAK(+42.01)R	7	8	36.46	912.539	-1.3	39	46		LGDVLAKRYPGTH	621.68	263.428	2.35996	0.31129
AIG67639.1	K37	Ferrous iron transport peroxidase EfeB [Escherichia coli O157:H7 str. EDL933]	GIGALALAGSC(+57.02)PVAHAQK(+42.01)TQSAPGTLSPVAR	18	31	115.5	3027.59	1.2	20	50	C11:Carbamidomethylation:1000.00	PVAHAQKTQSAPG	1788.78	760.845	2.35104	0.167773
AAG55959.1	K208	orf, hypothetical protein [Escherichia coli O157:H7 str. EDL933]	IAEDLGLVTAKKK(+42.01)	13	13	51.33	1426.84	-2.5	196	208	K13:Acetylation (K):0.00	LVTAKKKDSTGIC	1469.66	625.142	2.35092	0.186681
AIG66779.1	K104	hypothetical protein EDL933_0575 [Escherichia coli O157:H7 str. EDL933]	NVLEYLKK(+42.01)	8	8	59.24	1047.6	-1.2	97	104	K8:Acetylation (K):8.69	VLEYLKKHYPDED	996.082	424.007	2.34921	0.376277
AAG59107.1	K152	hypothetical protein Z5458 [Escherichia coli O157:H7 str. EDL933]	DVTQWQK(+42.01)SSSLK	7	12	79.02	1447.73	6.1	146	157	K7:Acetylation (K):15.48	DVTQWQKSSSLKL	584.434	249.418	2.34319	0.31528
AAG59267.1	K6	acetyl-CoA synthetase [Escherichia coli O157:H7 str. EDL933]	SQIHK(+42.01)HTIPANIADR	5	15	64.49	1741.92	-3	2	16		_MSQIHKHTIPAN	212.222	90.8031	2.33717	0.260242
AAG58304.1	K52	protein chain initiation factor IF-2 [Escherichia coli O157:H7 str. EDL933]	QTLIDHLNQK(+42.01)NSGPDK	10	16	57.81	1848.93	0.3	43	58	K10:Acetylation (K):22.09	IDHLNQKNSGPDK	685.539	293.624	2.33475	0.317311
WP_001301976.1	K126	MULTISPECIES: DNA polymerase III subunit epsilon [Enterobacteriaceae]	TNTFC(+57.02)K(+42.01)VTDSLAVAR	6	15	86.24	1723.86	2.8	121	135	C5:Carbamidomethylation:1000.00	KTNTFCKVTDSLA	828.76	355.628	2.33041	0.415422
WP_001310491.1	K1181	glutamate synthase large subunit [Escherichia coli]	QQK(+42.01)LALSK	3	8	65	956.566	-2.7	1179	1186	K3:Acetylation (K):68.60	FTAKQQKLALSKL	1387.72	595.703	2.32955	0.191013
WP_001295403.1	K382	MULTISPECIES: pyruvate kinase PykF [Enterobacteriaceae]	LDAPLIVVATQGGK(+42.01)SAR	14	17	98.43	1736.98	-3.6	369	385		VATQGGKSARAVR	546.114	234.525	2.3286	0.318802
WP_000646078.1	K175	MULTISPECIES: transcriptional repressor LexA [Enterobacterales]	VELLPENSEFK(+42.01)PIVVDLR	11	18	116.27	2138.16	2.9	165	182		PENSEFKPIVVDL	1011.42	434.881	2.32575	0.382291
AAG59487.1	K1229	putative helicase [Escherichia coli O157:H7 str. EDL933]	SIDK(+42.01)LENAPR	4	10	86.09	1183.62	-2	1226	1235		LKRSIDKLENAPR	2231.09	961.12	2.32135	0.332972
WP_000817031.1	K293	MULTISPECIES: ParB/RepB/Spo0J family plasmid partition protein [Bacteria]	HQFAPGATVLYKGDK(+42.01)	15	15	102.41	1672.86	1.5	279	293	K15:Acetylation (K):0.00	VLYKGDKMVLNLD	597.042	257.321	2.32022	0.320845
AAG55153.1	K141	molybdopterin biosynthesis, protein B [Escherichia coli O157:H7 str. EDL933]	TLIFAM(+15.99)PGSTK(+42.01)AC(+57.02)R	11	14	94.94	1609.8	0.5	131	144	C13:Carbamidomethylation:1000.00	AMPGSTKACRTAW	566.779	244.323	2.3198	0.320949
AAG57933.1	K1066	DNA helicase, ATP-dependent dsDNA/ssDNA exonuclease V subunit, ssDNA endonuclease [Escherichia coli O157:H7 str. EDL933]	TC(+57.02)YDAQNDAMLDDDSTLQK(+42.01)AR	19	21	114.88	2472.05	0.8	1048	1068	C2:Carbamidomethylation:1000.00	DDSTLQKARTKFL	292.752	126.272	2.31844	0.265406
AIG67514.1	K421	Tyrosine-protein kinase Wzc [Escherichia coli O157:H7 str. EDL933]	IIDPAVTQPQPVK(+42.01)PK	13	15	105.93	1671.96	2.6	409	423	K13:Acetylation (K):6.59	TQPQPVKPKKALN	66.6823	28.7864	2.31645	0.151586
AAG55399.1	K577	ATP-binding transport protein; multicopy suppressor of htrB [Escherichia coli O157:H7 str. EDL933]	GVYAQLHK(+42.01)MQFGQ	8	13	91.96	1547.76	-1.1	570	582		VYAQLHKMQFGQ_	4095.34	1768.57	2.31562	0.133302
AAG56589.1	K424	pyridine nucleotide transhydrogenase, beta subunit [Escherichia coli O157:H7 str. EDL933]	AQNVIVFK(+42.01)R	8	9	82.99	1115.65	-2.7	417	425		QNVIVFKRSMNTG	4386.21	1896.79	2.31244	0.0888747
AAG56866.1	K50	arginine tRNA synthetase [Escherichia coli O157:H7 str. EDL933]	VQFGDYQANGM(+15.99)MAVAKK(+42.01)	17	17	100.2	1914.9	2.6	34	50	M11:Oxidation (M):11.06;K17:Acetylation (K):0.00	MMAVAKKLGMAPR	350.497	151.59	2.31213	0.330304
AAG56866.1	K152	arginine tRNA synthetase [Escherichia coli O157:H7 str. EDL933]	TLEFLGHK(+42.01)VIR	8	11	105.7	1353.78	1.8	145	155		LEFLGHKVIRANH	1102.98	477.182	2.31144	0.185121
AAG54766.1	K317	thiamin-monophosphate kinase [Escherichia coli O157:H7 str. EDL933]	DGEPVTLDWK(+42.01)GYDHFATP	10	18	67.3	2088.94	5.8	308	325		PVTLDWKGYDHFA	512.464	222.081	2.30755	0.376067
WP_001302010.1	K270	tryptophanase [Escherichia coli]	YADM(+15.99)LAMSAKK(+42.01)	11	11	64.68	1285.6	-2.9	260	270	M4:Oxidation (M):25.20;K11:Acetylation (K):0.00	LAMSAKKDAMVPM	851.668	369.196	2.30682	0.421373
AAG58188.1	K69	orf, hypothetical protein [Escherichia coli O157:H7 str. EDL933]	YEM(+15.99)TMK(+42.01)VAGR	6	10	66.92	1242.57	-2.6	64	73	M3:Oxidation (M):45.01;K6:Acetylation (K):1000.00	RYEMTMKVAGRVT	299.756	129.962	2.30648	0.268761
AIG68056.1	K66	Septum site-determining protein MinC [Escherichia coli O157:H7 str. EDL933]	HAPVVLNVSALEDPVNWSAMHK(+42.01)AVSATGLR	22	30	98.28	3210.66	-1.3	45	74		NWSAMHKAVSATG	1045.22	453.514	2.30471	0.387788
AAG54467.1	K6	putative structural protein [Escherichia coli O157:H7 str. EDL933]	MYDNLK(+42.01)SLGITNPEEIDR	6	18	107.92	2149.04	0.2	1	18		_MYDNLKSLGITN	1811.43	786.992	2.30172	0.1791
WP_000588474.1	K157	MULTISPECIES: cell division protein FtsA [Enterobacteriaceae]	MQAK(+42.01)VHLITC(+57.02)HNDMAK	4	16	105.39	1937.93	-0.2	154	169	K4:Acetylation (K):40.04;C10:Carbamidomethylation:1000.00	GVRMQAKVHLITC	704.239	306.072	2.3009	0.422884
CAA70963.1	K177	etpL (plasmid) [Escherichia coli O157:H7 str. EDL933]	VYQQLFPSEK(+42.01)AVK	10	13	54.18	1577.85	-4.1	168	180	K10:Acetylation (K):0.00	QLFPSEKAVKDPR	196.076	85.2413	2.30025	0.155054
AIG69689.1	K228	hypothetical protein EDL933_3525 [Escherichia coli O157:H7 str. EDL933]	SIYYSVIAK(+42.01)HFK	9	12	92.13	1496.8	-2.9	220	231	K9:Acetylation (K):4.52	YYSVIAKHFKADS	332.265	144.542	2.29874	0.33376
WP_000817186.1	K53	beta-ketoacyl-ACP synthase I [Escherichia coli]	SHVWGNVK(+42.01)LDTTGLIDRK	8	18	132.75	2080.11	-0.6	46	63	K8:Acetylation (K):148.29	HVWGNVKLDTTGL	2000.07	870.482	2.29765	0.180069
WP_001295403.1	K173	MULTISPECIES: pyruvate kinase PykF [Enterobacteriaceae]	GVNLPGVSIALPALAEK(+42.01)DK	17	19	102.52	1933.09	-1.3	157	175	K17:Acetylation (K):5.99	LPALAEKDKQDLI	1211.65	527.413	2.29734	0.188268
AAG59052.1	K413	DNA polymerase I [Escherichia coli O157:H7 str. EDL933]	ALELLKPLLEDEK(+42.01)ALK	13	16	114.49	1864.09	-3.2	401	416	K13:Acetylation (K):3.64	PLLEDEKALKVGQ	2463.63	1072.52	2.29706	0.339334
WP_000522424.1	K13	MULTISPECIES: potassium binding protein Kbp [Bacteria]	DAGEK(+42.01)LWDAVTGQHDKDDQAK	5	21	86.83	2368.09	-3.3	9	29	K5:Acetylation (K):105.15	VKDAGEKLWDAVT	262.265	114.281	2.29491	0.272051
WP_001176295.1	K186	MULTISPECIES: GTP cyclohydrolase II [Enterobacteriaceae]	NPNNEHYLDTK(+42.01)AEK	11	14	93.37	1713.8	-4.2	176	189	K11:Acetylation (K):14.84	EHYLDTKAEKMGH	1561.17	681.269	2.29156	0.199002
AAG54389.1	K367	meso-diaminopimelate-adding enzyme [Escherichia coli O157:H7 str. EDL933]	MEVFTAPGKPTVVVDYAHTPDALEK(+42.01)ALQAAR	25	31	99.02	3366.73	4.5	343	373	K25:Acetylation (K):61.40	TPDALEKALQAAR	609.02	265.793	2.29133	0.328016
AAG57266.1	K234	penicillin-binding protein 7 [Escherichia coli O157:H7 str. EDL933]	DNWNIQLTK(+42.01)TGFTNAAGHC(+57.02)LVMR	9	23	81.47	2688.29	2.6	226	248	C19:Carbamidomethylation:1000.00	WNIQLTKTGFTNA	496.116	216.59	2.29058	0.380996
AAG55076.1	K138	periplasmic protein involved in the tonb-independent uptake of group A colicins [Escherichia coli O157:H7 str. EDL933]	VNK(+42.01)QWLR	3	7	34.09	984.551	-3.2	136	142		NSYKVNKQWLRYA	933.892	407.846	2.28981	0.391737
AAG59371.1	K327	protease specific for phage lambda cII repressor [Escherichia coli O157:H7 str. EDL933]	YM(+15.99)K(+42.01)TPTSATR	3	10	66.98	1212.58	-3.6	325	334		DFFRYMKTPTSAT	339.968	148.481	2.28964	0.336135
AAG55207.1	K695	orf, hypothetical protein [Escherichia coli O157:H7 str. EDL933]	ISIDDFGTGLSNLK(+42.01)R	14	15	85.42	1676.87	-1.9	682	696		TGLSNLKRFYEIN	347.136	151.643	2.28917	0.336258
WP_000529576.1	K28	MULTISPECIES: polyphosphate kinase 1 [Enterobacteriaceae]	VLQEAADK(+42.01)SNPLIER	8	15	93.46	1723.91	-0.6	21	35		LQEAADKSNPLIE	579.167	253.859	2.28145	0.330514
WP_001310491.1	K785	glutamate synthase large subunit [Escherichia coli]	KPISQGGLLK(+42.01)YVHGGEYHAYNPDVVR	10	26	95.59	2938.51	0.9	776	801	K10:Acetylation (K):0.00	SQGGLLKYVHGGE	928.724	407.675	2.2781	0.39488
WP_000076999.1	K1094	DNA translocase FtsK [Escherichia coli]	NLAGYNEK(+42.01)IAEADR	8	14	98.6	1604.78	-3.3	1087	1100		LAGYNEKIAEADR	1476.24	648.085	2.27785	0.201978
WP_000130066.1	K4	D-alanine--D-alanine ligase [Escherichia coli]	TDK(+42.01)IAVLLGGTSAER	3	15	62.92	1571.85	-5.1	2	16		___MTDKIAVLLG	398.702	175.081	2.27725	0.339401
AIG68775.1	K83	Putative aldo/keto reductase [Escherichia coli O157:H7 str. EDL933]	MEIVSK(+42.01)C(+57.02)GIATTAR	6	14	74.97	1577.79	-2	78	91	C7:Carbamidomethylation:1000.00	RMEIVSKCGIATT	175.005	77.0997	2.26986	0.161786
WP_000053094.1	K565	ABC transporter ATP-binding protein [Escherichia coli]	LSYK(+42.01)LQR	4	7	39.56	948.539	-1.9	562	568		SSKLSYKLQRELE	1996.72	881.794	2.26438	0.188217
WP_000043478.1	K358	NADP-dependent phosphogluconate dehydrogenase [Escherichia coli]	AASEEYNWDLNYGEIAK(+42.01)IFR	17	20	135.46	2430.15	-1	342	361		NYGEIAKIFRAGC	3358.86	1485.6	2.26094	0.144663
AAG58947.1	K97	asparagine synthetase A [Escherichia coli O157:H7 str. EDL933]	QTLGQHDFSAGEGLYTHMK(+42.01)ALRPDEDR	19	27	90.1	3113.46	-2.2	79	105		GLYTHMKALRPDE	492.34	217.994	2.2585	0.390518
AAG58721.1	K403	alanine-alpha-ketoisovalerate (or valine-pyruvate) transaminase, transaminase C [Escherichia coli O157:H7 str. EDL933]	MNYVPEPEKIEAGVK(+42.01)	15	15	94.92	1744.87	2.6	389	403	K15:Acetylation (K):2.36	KIEAGVKILAEEI	2095.81	930.184	2.25312	0.191064
AIG66620.1	K3	Nucleoprotein/polynucleotide-associated enzyme [Escherichia coli O157:H7 str. EDL933]	AK(+42.01)LTLQEQLLK	2	11	65.52	1325.79	-3.1	2	12	K2:Acetylation (K):91.09	____MAKLTLQEQ	2930.84	1300.86	2.25301	0.111096
AAG54811.1	K955	acridine efflux pump [Escherichia coli O157:H7 str. EDL933]	DLMDK(+42.01)EGK	5	8	39.69	976.454	-3.2	951	958	K5:Acetylation (K):7.07	AKDLMDKEGKGLI	520.201	231.293	2.2491	0.393364
AIG68127.1	K204	UTP--glucose-1-phosphate uridylyltransferase [Escherichia coli O157:H7 str. EDL933]	GVELAPGESVPM(+15.99)VGVVEKPK(+42.01)	20	20	86.33	2079.09	0.2	185	204	M12:Oxidation (M):1000.00;K20:Acetylation (K):14.04	GVVEKPKADVAPS	363.888	161.867	2.24807	0.34724
AIG69610.1	K494	NADH-ubiquinone oxidoreductase chain G [Escherichia coli O157:H7 str. EDL933]	IDVIVQALAGAK(+42.01)	12	12	41.17	1238.72	0.9	483	494		QALAGAKKPLIIS	733.513	326.362	2.24754	0.436821
AIG71029.1	K199	UDP-galactose:(galactosyl) LPS alpha1,2-galactosyltransferase WaaW [Escherichia coli O157:H7 str. EDL933]	LTEK(+42.01)FFDLLSDESIIKK	4	17	33.38	2067.11	-13.4	196	212	K4:Acetylation (K):28.64	KQRLTEKFFDLLS	172.604	76.9313	2.24362	0.167852
AIG71722.1	K73	Soluble cytochrome b562 [Escherichia coli O157:H7 str. EDL933]	LEDK(+42.01)SPDSPEMK	4	12	78.21	1416.64	3.7	70	81	K4:Acetylation (K):63.64	PPKLEDKSPDSPE	497.202	221.791	2.24176	0.395601
AAG57096.1	K145	perosamine synthetase [Escherichia coli O157:H7 str. EDL933]	AIMC(+57.02)VHLYGHPC(+57.02)DMEQIVELAK(+42.01)SR	22	24	115.21	2898.36	-0.7	124	147	C4:Carbamidomethylation:1000.00;C12:Carbamidomethylation:1000.00	QIVELAKSRNLFV	2703.67	1206.35	2.24121	0.113275
AAG59529.1	K362	putative restriction modification enzyme S subunit [Escherichia coli O157:H7 str. EDL933]	AQLVK(+42.01)EGK	5	8	33.24	913.523	-0.5	358	365	K5:Acetylation (K):12.33	EKAQLVKEGKIKK	736.065	329.848	2.23153	0.441122
WP_001294212.1	K112	MULTISPECIES: tRNA epoxyqueuosine(34) reductase QueG [Enterobacteriaceae]	DYHK(+42.01)LLR	4	7	44.45	985.534	-0.8	109	115		LGRDYHKLLRNRL	266.733	119.546	2.23122	0.290978
AAG54946.1	K155	RNase I, cleaves phosphodiester bond between any two nucleotides [Escherichia coli O157:H7 str. EDL933]	YEYAK(+42.01)HGAC(+57.02)FGFDPDAYFGTMVR	5	23	127.09	2743.18	0.1	151	173	C9:Carbamidomethylation:1000.00	ERYEYAKHGACFG	484.586	217.267	2.23038	0.399101
AAG55150.1	K591	DNA repair; excision nuclease subunit B [Escherichia coli O157:H7 str. EDL933]	YNEEHGITPQGLNK(+42.01)K	14	15	87.76	1768.87	-1.1	578	592	K14:Acetylation (K):0.00	TPQGLNKKVVDIL	273.141	122.545	2.22891	0.291692
AAG56593.1	K205	putative oxidoreductase [Escherichia coli O157:H7 str. EDL933]	SLMK(+42.01)TAPGEK	4	10	33.96	1102.57	-1.8	202	211	K4:Acetylation (K):36.87	LNKSLMKTAPGEK	457.879	205.488	2.22825	0.39976
WP_001301597.1	K69	beta-hydroxyacyl-ACP dehydratase [Escherichia coli]	FHSIQNIK(+42.01)FQSPLLPENR	8	18	71.34	2209.16	-0.1	62	79		HSIQNIKFQSPLL	461.754	207.674	2.22346	0.401246
AAG58410.1	K151	orf, hypothetical protein [Escherichia coli O157:H7 str. EDL933]	YLHPSWLLK(+42.01)R	9	10	80.06	1353.76	-4.5	143	152		HPSWLLKRLQKAY	3782.29	1704.74	2.21869	0.154143
AAG54499.1	K151	putative lipoprotein [Escherichia coli O157:H7 str. EDL933]	SLLLLQK(+42.01)VGLIK	7	12	92.42	1365.9	-1.5	145	156	K7:Acetylation (K):41.87	SLLLLQKVGLIKL	2172.59	979.818	2.21734	0.361262
AIG69920.1	K39	Chorismate mutase I [Escherichia coli O157:H7 str. EDL933]	ELAVEVGKAK(+42.01)	10	10	41.19	1084.61	-4	30	39	K10:Acetylation (K):11.10	VEVGKAKLLSHRP	316.591	143.108	2.21225	0.357167
AAG57524.1	K236	glutamate tRNA synthetase, catalytic subunit [Escherichia coli O157:H7 str. EDL933]	APVPVYAHVSM(+15.99)INGDDGK(+42.01)K	18	19	62.54	2055.01	-7.3	219	237	M11:Oxidation (M):1000.00;K18:Acetylation (K):0.00	INGDDGKKLSKRH	249.686	113.125	2.20716	0.298501
AIG71598.1	K233	Phosphoethanolamine transferase EptA specific for the 1 phosphate group of core-lipid A [Escherichia coli O157:H7 str. EDL933]	NPLMQNEK(+42.01)R	8	9	42.18	1170.58	-2.3	226	234		PLMQNEKRKNLTI	455.341	206.765	2.20222	0.407917
AAG58536.1	K195	glucose-1-phosphate adenylyltransferase [Escherichia coli O157:H7 str. EDL933]	IIEFVEK(+42.01)PANPPSMPNDPSK	7	20	95.41	2251.12	-0.3	189	208	K7:Acetylation (K):52.58	IIEFVEKPANPPS	561.575	255.544	2.19757	0.352675
WP_000934041.1	K376	MULTISPECIES: ATP-dependent Clp protease ATP-binding subunit ClpA [Enterobacterales]	YTAK(+42.01)AVR	4	7	50.8	849.471	-2.3	373	379		DVRYTAKAVRAAV	3450.94	1572.12	2.19509	0.159724
AIG67419.1	K136	Outer membrane protein A precursor [Escherichia coli O157:H7 str. EDL933]	ADTK(+42.01)SNVYGK	4	10	60.21	1123.55	4	133	142	K4:Acetylation (K):30.10	VWRADTKSNVYGK	200.494	91.5068	2.19103	0.30366
AAG54499.1	K244	putative lipoprotein [Escherichia coli O157:H7 str. EDL933]	EDNKDAENVK(+42.01)K	10	11	72.92	1330.64	1.8	235	245	K10:Acetylation (K):0.00	KDAENVKKFVQAY	474.838	217.009	2.1881	0.412423
AAG54499.1	K245	putative lipoprotein [Escherichia coli O157:H7 str. EDL933]	EDNKDAENVKK(+42.01)	11	11	70.56	1330.64	0.2	235	245	K11:Acetylation (K):0.00	DAENVKKFVQAYQ	474.838	217.009	2.1881	0.412423
WP_000817031.1	K290	MULTISPECIES: ParB/RepB/Spo0J family plasmid partition protein [Bacteria]	HQFAPGATVLYK(+42.01)GDK	12	15	110.72	1672.86	-0.1	279	293	K12:Acetylation (K):4.52	GATVLYKGDKMVL	2107.91	964.129	2.18633	0.370249
AAG54811.1	K708	acridine efflux pump [Escherichia coli O157:H7 str. EDL933]	NQLLAEAAK(+42.01)HPDMLTSVRPNGLEDTPQFK	9	29	44.47	3261.65	-1.9	700	728	K9:Acetylation (K):7.20	LLAEAAKHPDMLT	116.719	53.6326	2.17627	0.18456
WP_000118404.1	K105	MULTISPECIES: acetyl-CoA carboxylase, carboxyltransferase subunit beta [Enterobacteriaceae]	ETGEK(+42.01)DALVVM(+15.99)K	5	12	69.93	1376.69	-2	101	112	K5:Acetylation (K):38.64;M11:Oxidation (M):1000.00	QKETGEKDALVVM	559.465	257.626	2.17162	0.359893
AIG66813.1	K328	Cysteinyl-tRNA synthetase [Escherichia coli O157:H7 str. EDL933]	GTDK(+42.01)TVAPAGGEAFEAR	4	17	96.34	1717.83	-0.8	325	341		ALRGTDKTVAPAG	1006.56	463.608	2.17115	0.425071
AIG71259.1	K215	HemY like protein [Escherichia coli O157:H7 str. EDL933]	TGAWSSLLDIIPSMAK(+42.01)AHVGDEEHR	16	25	111.03	2761.35	-5.3	200	224		IIPSMAKAHVGDE	2243.44	1033.56	2.17059	0.374915
AAG58316.1	K124	D-alanyl-D-alanine carboxypeptidase, fraction B; penicillin-binding protein 4 [Escherichia coli O157:H7 str. EDL933]	NMVATLK(+42.01)K	7	8	58.07	945.532	1.7	118	125	K7:Acetylation (K):0.00	NMVATLKKSGVNQ	321.104	147.945	2.17044	0.369188
AAG54822.1	K560	chaperone Hsp90, heat shock protein C 62.5 [Escherichia coli O157:H7 str. EDL933]	LFAAAGQK(+42.01)VPEVK	8	13	89.27	1398.79	-2.5	553	565	K8:Acetylation (K):68.60	FAAAGQKVPEVKY	612.226	282.279	2.16887	0.360669
AAG55069.1	K54	cytochrome d terminal oxidase, polypeptide subunit I [Escherichia coli O157:H7 str. EDL933]	DM(+15.99)TK(+42.01)FWGK	4	8	56.34	1069.49	-5.2	51	58	M2:Oxidation (M):1000.00;K4:Acetylation (K):51.96	IYKDMTKFWGKLF	1300.93	600.37	2.16688	0.220338
AAG54391.1	K50	phospho-N-acetylmuramoyl-pentapeptide transferase [Escherichia coli O157:H7 str. EDL933]	MIAHLQK(+42.01)LSFGQVVR	7	15	82.98	1767.98	-1.2	44	58		MIAHLQKLSFGQV	441.409	203.806	2.16583	0.419654
AIG69791.1	K208	Phosphoribosylaminoimidazole-succinocarboxamide synthase [Escherichia coli O157:H7 str. EDL933]	ETLEK(+42.01)MDKDR	5	10	85.31	1305.62	-2.3	204	213	K5:Acetylation (K):78.06	DKETLEKMDKDRF	3875.8	1790.86	2.16421	0.167349
AAG59571.1	K251	putative ATP-binding component of ABC transport system [Escherichia coli O157:H7 str. EDL933]	GEGIPWEGNYSSWLEQK(+42.01)DQR	17	20	76.86	2420.1	-0.7	235	254		SSWLEQKDQRLAQ	910.759	421.061	2.16301	0.427485
AAG58511.1	K62	orf, hypothetical protein [Escherichia coli O157:H7 str. EDL933]	IQEEPDGC(+57.02)LSGSC(+57.02)K(+42.01)SC(+57.02)PEGK	14	20	76.6	2278.95	-0.6	49	68	C8:Carbamidomethylation:1000.00;C13:Carbamidomethylation:1000.00;K14:Acetylation (K):19.69;C16:Carbamidomethylation:1000.00	CLSGSCKSCPEGK	607.57	280.964	2.16245	0.362488
AIG68600.1	K81	Cys regulon transcriptional activator CysB [Escherichia coli O157:H7 str. EDL933]	VDAIK(+42.01)SVAGEHTWPDK	5	16	110.91	1793.89	-5.9	77	92	K5:Acetylation (K):134.40	SKVDAIKSVAGEH	1014.85	469.606	2.16106	0.428067
AAG55446.1	K671	orf, hypothetical protein [Escherichia coli O157:H7 str. EDL933]	VNEALASLK(+42.01)QR	9	11	76.49	1269.7	1.7	663	673		EALASLKQRMQQL	1329.86	615.413	2.16092	0.229509
WP_000041704.1	K709	dimethyl sulfoxide reductase subunit A [Escherichia coli]	THSTYGNIDVLK(+42.01)AAC(+57.02)R	12	16	78.33	1846.9	-2	698	713	C15:Carbamidomethylation:1000.00	GNIDVLKAACRQE	389.85	180.501	2.15982	0.372318
AIG71779.1	K391	putative DNA helicase [Escherichia coli O157:H7 str. EDL933]	EEYLK(+42.01)VSR	5	8	79.3	1064.55	0.3	387	394		TREEYLKVSRVGR	2926	1355.05	2.15933	0.129692
AAG54791.1	K85	putative protease maturation protein [Escherichia coli O157:H7 str. EDL933]	MQQQLGDQYSELAANEGYMK(+42.01)TLR	20	23	92.59	2715.26	0.2	66	88		ANEGYMKTLRQQV	475.007	220.01	2.15902	0.421893
AAG54315.1	K368	chaperone with DnaK; heat shock protein [Escherichia coli O157:H7 str. EDL933]	SFFDGVK(+42.01)K	7	8	57.22	968.497	-1.1	362	369	K7:Acetylation (K):0.00	SFFDGVKKFFDDL	1616.27	748.787	2.15852	0.230118
WP_000187775.1	K379	anaerobic ribonucleoside-triphosphate reductase [Escherichia coli]	VTGSFK(+42.01)TPMGC(+57.02)R	6	12	96.61	1381.65	-0.7	374	385	C11:Carbamidomethylation:1000.00	KVTGSFKTPMGCR	6321.98	2938.03	2.15178	0.0665299
AIG69276.1	K90	Colanic acid biosynthesis glycosyl transferase WcaE [Escherichia coli O157:H7 str. EDL933]	GDLIHYLNAGDSVIGDIYK(+42.01)NIK	19	22	98.96	2459.27	3.4	72	93	K19:Acetylation (K):11.12	VIGDIYKNIKEPC	2773.8	1289.85	2.15049	0.13161
AAG59520.1	K89	orf, hypothetical protein [Escherichia coli O157:H7 str. EDL933]	NLC(+57.02)PLIK(+42.01)SSYGFGK	7	14	67.09	1624.83	-3.8	83	96	C3:Carbamidomethylation:1000.00;K7:Acetylation (K):8.94	NLCPLIKSSYGFG	226.767	105.484	2.14978	0.317311
AIG66715.1	K176	ATP-dependent protease La Type I [Escherichia coli O157:H7 str. EDL933]	LADTIAAHM(+15.99)PLK(+42.01)LADK	12	16	72.71	1764.94	1.7	165	180	M9:Oxidation (M):1000.00;K12:Acetylation (K):16.51	AAHMPLKLADKQS	214.599	99.838	2.14948	0.317414
AIG66715.1	K180	ATP-dependent protease La Type I [Escherichia coli O157:H7 str. EDL933]	LADTIAAHM(+15.99)PLKLADK(+42.01)	16	16	60.08	1764.94	-3.6	165	180	M9:Oxidation (M):1000.00;K16:Acetylation (K):8.26	PLKLADKQSVLEM	214.599	99.838	2.14948	0.317414
AIG70874.1	K307	NAD(FAD)-utilizing dehydrogenases [Escherichia coli O157:H7 str. EDL933]	LQQLGQIPDVSLK(+42.01)QLNVR	13	18	91.54	2090.18	0.4	295	312		IPDVSLKQLNVRD	823.309	383.282	2.14805	0.464452
AAC31514.1	K153	L0035 [Escherichia coli O157:H7 str. EDL933]	FSLDGMPGK(+42.01)QMSIDGDMR	9	18	73.1	2025.9	1.2	145	162		LDGMPGKQMSIDG	872.501	406.412	2.14684	0.432333
WP_001301975.1	K81	recombination-associated protein RdgC [Escherichia coli]	ILPSPVIK(+42.01)QALEAK	8	14	79.94	1547.93	-0.4	74	87	K8:Acetylation (K):30.10	LPSPVIKQALEAK	478.194	222.945	2.14489	0.426587
WP_001249123.1	K457	phosphotransferase RcsD [Escherichia coli]	LYEK(+42.01)NQQGR	4	9	79.57	1176.59	-2.2	454	462		AQRLYEKNQQGRM	3871	1811.62	2.13676	0.17445
WP_000138556.1	K113	ATP-binding protein [Escherichia coli]	EEENEGTVGVYGIGMK(+42.01)R	16	17	120.98	1908.89	-2.1	98	114		VYGIGMKRAIFKM	214.92	100.674	2.13481	0.322429
AIG67028.1	K70	2-keto-3-deoxy-D-arabino-heptulosonate-7- phosphate synthase I alpha [Escherichia coli O157:H7 str. EDL933]	LLVVIGPC(+57.02)SIHDPVAAK(+42.01)EYATR	17	22	109.13	2450.3	0.3	54	75	C8:Carbamidomethylation:1000.00	HDPVAAKEYATRL	177.911	83.446	2.13205	0.196486
AIG69276.1	K193	Colanic acid biosynthesis glycosyl transferase WcaE [Escherichia coli O157:H7 str. EDL933]	IMFEK(+42.01)NK	5	7	38.79	950.49	1.2	189	195	K5:Acetylation (K):6.59	AKIMFEKNKKNLI	116.65	54.741	2.13094	0.196795
WP_001295400.1	K295	MULTISPECIES: tyrosine--tRNA ligase [Enterobacteriaceae]	FFTFMSIEEINALEEEDKNSGK(+42.01)APR	22	25	83.02	2943.4	1.3	274	298	K22:Acetylation (K):2.44	EDKNSGKAPRAQY	489.521	230.046	2.12792	0.432304
AAG58746.1	K6	orf, hypothetical protein [Escherichia coli O157:H7 str. EDL933]	EVEK(+42.01)NEIK	4	8	45.44	1029.53	-1.4	3	10	K4:Acetylation (K):33.06	_MKEVEKNEIKRL	2411.35	1133.59	2.12718	0.388145
WP_000483353.1	K208	MULTISPECIES: 7-alpha-hydroxysteroid dehydrogenase [Enterobacteriaceae]	SVITPEIEQK(+42.01)MLQHTPIR	10	18	108.32	2161.16	-0.7	199	216		TPEIEQKMLQHTP	19463.1	9157.72	2.12532	0.0523066
WP_000961458.1	K291	MULTISPECIES: ABC-F family ATPase [Enterobacteriaceae]	QIDK(+42.01)IKLEEVK	4	11	61.88	1383.8	0.2	288	298	K4:Acetylation (K):17.01	RARQIDKIKLEEV	162.113	76.3444	2.12344	0.198903
AAG54862.1	K136	putative regulator [Escherichia coli O157:H7 str. EDL933]	NGNEAVLIGQLEC(+57.02)K(+42.01)SMVR	14	18	106.97	2059.02	-7.6	123	140	C13:Carbamidomethylation:1000.00	IGQLECKSMVRMC	660.338	311.158	2.1222	0.374146
AAG57281.2	K265	cytidine/deoxycytidine deaminase [Escherichia coli O157:H7 str. EDL933]	AVLAEK(+42.01)ADAPLIQWDATSATLK	6	22	54.37	2353.25	4.2	260	281	K6:Acetylation (K):53.04	RAVLAEKADAPLI	333.84	157.339	2.12179	0.383791
AIG68601.1	K102	DNA topoisomerase I [Escherichia coli O157:H7 str. EDL933]	QLAEK(+42.01)ADHIYLATDLDR	5	17	97.26	2013.02	-5	98	114		LKQLAEKADHIYL	671.287	316.674	2.11981	0.374854
WP_000710826.1	K15	MULTISPECIES: type II toxin-antitoxin system antitoxin LsoB [Bacteria]	YQIEAIKNK(+42.01)	9	9	65.31	1147.62	0.1	7	15	K9:Acetylation (K):7.32	IEAIKNKDKTLFI	1110.69	524.535	2.11748	0.234009
WP_000186450.1	K320	MULTISPECIES: two-component sensor histidine kinase BarA [Bacteria]	LTLK(+42.01)TELTPTQR	4	12	93.03	1441.81	1.8	317	328		FTRLTLKTELTPT	1102.17	520.963	2.11564	0.234538
WP_000443697.1	K107	NAD-dependent DNA ligase LigA [Escherichia coli]	SNEK(+42.01)VTWC(+57.02)C(+57.02)ELK	4	12	92.67	1594.71	3.4	104	115	K4:Acetylation (K):86.34;C8:Carbamidomethylation:1000.00;C9:Carbamidomethylation:1000.00	RLKSNEKVTWCCE	1823.58	862.402	2.11454	0.230107
AIG68601.1	K826	DNA topoisomerase I [Escherichia coli O157:H7 str. EDL933]	YLADAPQQDPEGNK(+42.01)TMVR	14	18	100.99	2073.98	-1.7	813	830		QDPEGNKTMVRFS	710.38	335.999	2.11423	0.474363
AIG70621.1	K417	Putative lipoprotein [Escherichia coli O157:H7 str. EDL933]	LYQK(+42.01)PAVTR	4	9	39.4	1116.63	0	414	422		GPRLYQKPAVTRE	1008.9	477.866	2.11126	0.443239
AAG54465.1	K287	periplasmic serine protease Do; heat shock protein HtrA [Escherichia coli O157:H7 str. EDL933]	NLTSQM(+15.99)VEYGQVK(+42.01)R	13	14	101	1709.84	1.2	275	288		VEYGQVKRGELGI	113.007	53.5351	2.1109	0.202479
AAG59373.1	K85	adenylosuccinate synthetase [Escherichia coli O157:H7 str. EDL933]	ENVTSIIGNGVVLSPAALM(+15.99)KEM(+15.99)K(+42.01)	23	23	39.26	2474.28	3.9	63	85	M19:Oxidation (M):1000.00;M22:Oxidation (M):1000.00;K23:Acetylation (K):0.00	ALMKEMKELEDRG	58.7192	27.8193	2.11073	0.202527
AAG59564.1	K220	phosphopentomutase [Escherichia coli O157:H7 str. EDL933]	VIARPFIGDK(+42.01)AGNFQR	10	16	101.79	1829.99	-5.7	211	226		RPFIGDKAGNFQR	450.36	213.564	2.10879	0.438861
AAG55582.1	K326	unknown protein encoded by bacteriophage BP-933W [Escherichia coli O157:H7 str. EDL933]	LSNDYSDFIAK(+42.01)MNR	11	14	119.66	1714.8	-0.4	316	329		YSDFIAKMNRLHP	3810.03	1806.79	2.10873	0.182033
AAG57704.1	K11	alpha-ketoglutarate permease [Escherichia coli O157:H7 str. EDL933]	AESTVTADSK(+42.01)LTSSDTR	10	17	104.28	1809.86	2.3	2	18		TVTADSKLTSSDT	114.319	54.2164	2.10857	0.203152
AAG54419.1	K431	pyruvate dehydrogenase (dihydrolipoyltransacetylase component) [Escherichia coli O157:H7 str. EDL933]	NWVMIPHVTHFDK(+42.01)TDITELEAFRK	13	24	105.65	2968.49	-2.8	419	442	K13:Acetylation (K):73.38	HVTHFDKTDITEL	3370.49	1598.85	2.10807	0.182215
WP_001301736.1	K357	nicotinate phosphoribosyltransferase [Escherichia coli]	LTC(+57.02)DIPQVKPLNIVIK(+42.01)LVEC(+57.02)NGKPVAK	16	27	122.55	3087.72	-0.1	342	368	C3:Carbamidomethylation:1000.00;K16:Acetylation (K):42.79;C20:Carbamidomethylation:1000.00	PLNIVIKLVECNG	2225.88	1056.04	2.10776	0.394245
AAG58125.1	K559	glutathionylspermidine synthetase/amidase [Escherichia coli O157:H7 str. EDL933]	TSGK(+42.01)FAEQK	4	9	75.26	1036.52	-2.5	556	564	K4:Acetylation (K):44.61	LDKTSGKFAEQKN	4859.59	2307.97	2.10557	0.12803
AIG69220.1	K11	hypothetical protein YeeN [Escherichia coli O157:H7 str. EDL933]	WANIVAK(+42.01)K	7	8	51.96	970.56	-1.5	5	12	K7:Acetylation (K):9.34	WANIVAKKTAKDG	8986.63	4268.42	2.10537	0.0687877
WP_001016661.1	K317	UDP-N-acetylmuramate dehydrogenase [Escherichia coli]	VGEK(+42.01)FNVWLEPEVR	4	14	86.2	1742.9	7.4	314	327		RQKVGEKFNVWLE	961.396	457.082	2.10333	0.445716
AAG56680.1	K147	3-dehydroquinate dehydratase [Escherichia coli O157:H7 str. EDL933]	VVMSNHDFHK(+42.01)TPEAEEIIAR	10	20	85.19	2364.15	-1	138	157		SNHDFHKTPEAEE	2934.16	1395.79	2.10215	0.142636
WP_000138558.1	K88	MULTISPECIES: hypothetical protein [Enterobacteriaceae]	IFNLLSPK(+42.01)LR	8	10	56.83	1241.75	5.4	81	90		FNLLSPKLR____	348.979	166.036	2.10183	0.389984
AIG71232.1	K297	Threonine dehydratase biosynthetic [Escherichia coli O157:H7 str. EDL933]	AVAEPSGALALAGMK(+42.01)K	15	16	85.69	1554.84	3.8	283	298	K15:Acetylation (K):0.00	LALAGMKKYIAQH	456.311	217.215	2.10074	0.441654
AIG70554.1	K148	Cell division protein FtsH [Escherichia coli O157:H7 str. EDL933]	MLTEDQIK(+42.01)TTFADVAGC(+57.02)DEAK	8	21	90.5	2384.09	-0.9	141	161	K8:Acetylation (K):82.05;C17:Carbamidomethylation:1000.00	LTEDQIKTTFADV	370.173	176.576	2.09639	0.391693
WP_000973448.1	K40	MULTISPECIES: transcriptional regulator BolA [Gammaproteobacteria]	HNVPAGSESHFK(+42.01)VVLVSDR	12	19	76.03	2119.08	-1.8	29	47		GSESHFKVVLVSD	146.355	69.8508	2.09525	0.207038
AIG71234.1	K485	Ketol-acid reductoisomerase [Escherichia coli O157:H7 str. EDL933]	GYMTDM(+15.99)K(+42.01)R	7	8	38.14	1058.45	-3.7	479	486	M6:Oxidation (M):19.05;K7:Acetylation (K):1000.00	GYMTDMKRIAVAG	290.408	138.622	2.09497	0.336493
AAG55615.1	K101	unknown protein encoded by bacteriophage BP-933W [Escherichia coli O157:H7 str. EDL933]	LQLQK(+42.01)YNQR	5	9	36.84	1231.67	9.9	97	105		QRLQLQKYNQRRL	153.234	73.1577	2.09458	0.207236
AAG59399.1	K57	50S ribosomal subunit protein L9 [Escherichia coli O157:H7 str. EDL933]	AELEAK(+42.01)LAEVLAAANAR	6	17	140.13	1780.97	1.6	52	68		RAELEAKLAEVLA	17974.7	8583.09	2.0942	0.0565545
AIG66210.1	K490	Aspartokinase [Escherichia coli O157:H7 str. EDL933]	QQSWLK(+42.01)NK	6	8	62	1072.57	-1.2	485	492	K6:Acetylation (K):4.64	RQQSWLKNKHIDL	4654.01	2224.64	2.09203	0.131154
WP_001298241.1	K190	MULTISPECIES: selenide, water dikinase SelD [Enterobacteriaceae]	LFLTKPLGIGVLTTAEK(+42.01)K	17	18	130.1	1970.18	-0.5	174	191	K17:Acetylation (K):0.00	VLTTAEKKSLLKP	11508.8	5501.74	2.09184	0.0523054
CAY37289.1	K316	unnamed protein product [Escherichia coli O157:H7 str. EDL933]	FAAYAK(+42.01)AYPQEAAEFTR	6	17	78.77	1974.95	3.9	311	327		KFAAYAKAYPQEA	620.545	296.857	2.09038	0.383686
AAG56624.1	K201	glutathionine S-transferase [Escherichia coli O157:H7 str. EDL933]	M(+15.99)AERPEVQDALSAEGLK(+42.01)	17	17	67.07	1900.92	1	185	201		LSAEGLK______	427.296	204.436	2.09012	0.44537
AAG54430.1	K129	putative carbonic anhdrase [Escherichia coli O157:H7 str. EDL933]	DIWFK(+42.01)HSSLLDEMPQER	5	17	110.14	2172.03	-5.3	125	141		IRDIWFKHSSLLD	7597.65	3637.93	2.08845	0.0714732
AAG58188.1	K329	orf, hypothetical protein [Escherichia coli O157:H7 str. EDL933]	AWQPFLDAK(+42.01)AQGK	9	13	83.29	1500.77	-2.2	321	333	K9:Acetylation (K):22.37	QPFLDAKAQGKIS	2951	1413.57	2.08763	0.146135
WP_001199973.1	K194	MULTISPECIES: 7-carboxy-7-deazaguanine synthase QueE [Enterobacteriaceae]	VIALQPISQK(+42.01)DDATR	10	15	74.06	1695.92	-2.8	185	199		LQPISQKDDATRL	135.826	65.0714	2.08734	0.209384
AIG70279.1	K156	Protein of unknown function DUF541 [Escherichia coli O157:H7 str. EDL933]	SVSLGVAQPDAYKDK(+42.01)	15	15	82.01	1618.82	-8.9	142	156	K15:Acetylation (K):0.00	PDAYKDKARKAAI	267.281	128.071	2.08698	0.339394
WP_000990297.1	K162	N-acetylmuramoyl-L-alanine amidase AmiB [Escherichia coli]	NPFK(+42.01)TESNR	4	9	51.94	1133.55	-9.6	159	167		PARNPFKTESNRT	126.106	60.4736	2.08531	0.20999
AAG55943.1	K40	unknown protein encoded by prophage CP-933C [Escherichia coli O157:H7 str. EDL933]	DK(+42.01)YHADNMETMSINDYR	2	17	56.77	2143.89	-4	39	55		ILKQRDKYHADNM	241.799	115.992	2.08462	0.340254
WP_000839950.1	K109	enterohemolysin-activating lysine-acyltransferase EhxC [Escherichia coli]	KK(+42.01)YPYELFR	2	9	62.14	1284.69	1.4	108	116	K2:Acetylation (K):8.69	YKYMRKKYPYELF	411.265	197.41	2.08331	0.447775
AAG56854.1	K6	orf, hypothetical protein [Escherichia coli O157:H7 str. EDL933]	AGHSK(+42.01)WANTR	5	10	76.96	1168.57	0.3	2	11		_MAGHSKWANTRH	3251.01	1561.86	2.08149	0.14764
AIG70132.1	K12	Serine transporter [Escherichia coli O157:H7 str. EDL933]	M(+15.99)ETTQTSTIASK(+42.01)DSR	12	15	94.84	1712.79	6.8	1	15		TSTIASKDSRSAW	124.327	59.7777	2.07982	0.21164
AAG56429.1	K77	unknown protein encoded within prophage CP-933R [Escherichia coli O157:H7 str. EDL933]	QK(+42.01)YNLPYNC(+57.02)IDC(+57.02)K	2	13	93.75	1756.79	-6	76	88	K2:Acetylation (K):96.48;C9:Carbamidomethylation:1000.00;C12:Carbamidomethylation:1000.00	STHIRQKYNLPYN	1167.31	563.087	2.07305	0.247104
AAG56366.1	K622	helicase, ATP-dependent [Escherichia coli O157:H7 str. EDL933]	DADK(+42.01)QEYTGAR	4	11	77.28	1294.58	-5.7	619	629		GMKDADKQEYTGA	238.354	115.062	2.07153	0.345077
AAG57705.1	K644	heat shock protein [Escherichia coli O157:H7 str. EDL933]	IDMSEFM(+15.99)EK(+42.01)HSVSR	9	14	104.06	1752.78	-3.3	636	649	M7:Oxidation (M):42.89;K9:Acetylation (K):1000.00	MSEFMEKHSVSRL	860.103	415.384	2.07062	0.456119
WP_000072077.1	K640	DNA topoisomerase (ATP-hydrolyzing) subunit B [Escherichia coli]	WVNALVSELNDK(+42.01)EQHGSQWK	12	20	77.77	2409.17	-5	629	648	K12:Acetylation (K):10.14	VSELNDKEQHGSQ	882.94	426.561	2.0699	0.456352
WP_001298241.1	K191	MULTISPECIES: selenide, water dikinase SelD [Enterobacteriaceae]	LFLTKPLGIGVLTTAEKK(+42.01)	18	18	115.43	1970.18	0	174	191	K18:Acetylation (K):0.00	LTTAEKKSLLKPE	4399.62	2125.93	2.0695	0.136531
AAG56062.1	K44	peptidyl-tRNA hydrolase [Escherichia coli O157:H7 str. EDL933]	APLREEAK(+42.01)FFGYTSR	8	15	83.07	1812.92	-2.9	37	51		PLREEAKFFGYTS	292.243	141.34	2.06766	0.346518
WP_001285288.1	K189	MULTISPECIES: glutamate 5-kinase [Enterobacteriaceae]	SNPQAELIK(+42.01)DVYGIDDALR	9	19	71.5	2158.09	-5.7	181	199		PQAELIKDVYGID	477.831	231.222	2.06655	0.453753
AIG68601.1	K765	DNA topoisomerase I [Escherichia coli O157:H7 str. EDL933]	PVPLPELPC(+57.02)EK(+42.01)SDAYFVLR	11	19	70.83	2271.16	-6.6	755	773	C9:Carbamidomethylation:1000.00	PELPCEKSDAYFV	99.5225	48.1882	2.06529	0.216073
AAG58347.1	K375	glutamate synthase, small subunit [Escherichia coli O157:H7 str. EDL933]	TEMGEPDAK(+42.01)GR	9	11	60.28	1231.55	4.5	367	377		MGEPDAKGRRRAE	345.142	167.185	2.06444	0.401911
AAG57721.1	K371	GTP-binding export factor binds to signal sequence, GTP and RNA [Escherichia coli O157:H7 str. EDL933]	SQMDDK(+42.01)VLVR	6	10	92.98	1231.62	-1.3	366	375		KSQMDDKVLVRME	4370.05	2118.19	2.0631	0.1381
WP_000612040.1	K181	dTDP-4-amino-4,6-dideoxygalactose transaminase [Escherichia coli]	ALGTIGHIGC(+57.02)FSFHETK(+42.01)NYTAGGEGGATLINDK	17	33	117.32	3477.66	1.8	165	197	C10:Carbamidomethylation:1000.00;K17:Acetylation (K):186.26	FSFHETKNYTAGG	833.097	404.002	2.06211	0.490184
WP_000529576.1	K326	MULTISPECIES: polyphosphate kinase 1 [Enterobacteriaceae]	HIWFDK(+42.01)AQFR	6	10	46.19	1388.7	0.4	321	330		RHIWFDKAQFRNG	1059.48	514.135	2.06069	0.250885
AIG66382.1	K281	Translation elongation factor Ts [Escherichia coli O157:H7 str. EDL933]	VETDFAAEVAAMSK(+42.01)QS	14	16	105.01	1724.79	1.6	268	283		EVAAMSKQS____	15977.9	7758.06	2.05952	0.0617066
CBC29742.1	K605	unnamed protein product [Escherichia coli O157:H7 str. EDL933]	GGAPAHAALLSQPPGSLK(+42.01)GGLR	18	22	75.89	2096.15	10.7	588	609		QPPGSLKGGLRVT	139.195	67.6029	2.05901	0.218017
WP_000702550.1	K215	nitrate reductase subunit beta [Escherichia coli]	EEDGIVLIDQDK(+42.01)C(+57.02)R	12	14	87.47	1730.81	-0.7	204	217	C13:Carbamidomethylation:1000.00	VLIDQDKCRGWRL	221.294	107.483	2.05887	0.349815
AIG69592.1	K273	Naphthoate synthase [Escherichia coli O157:H7 str. EDL933]	NAFNQK(+42.01)R	6	7	48.35	918.467	-0.9	268	274		RNAFNQKRQPDFS	14582	7093.41	2.05571	0.0623011
WP_001278605.1	K280	MULTISPECIES: CNNM family magnesium/cobalt transport protein CorC [Enterobacteriaceae]	IIQVHVK(+42.01)IPDDSPQPK	7	16	119.94	1855.02	-1.8	274	289	K7:Acetylation (K):76.18	IIQVHVKIPDDSP	388.723	189.317	2.05329	0.405551
AAG58313.1	K107	cell division protein [Escherichia coli O157:H7 str. EDL933]	DELVMK(+42.01)ALLER	6	11	88.2	1357.73	5	102	112		RDELVMKALLERV	475.7	231.727	2.05285	0.458709
AAG56224.1	K535	dipeptidyl carboxypeptidase II [Escherichia coli O157:H7 str. EDL933]	HYQSGAAMPDELQQK(+42.01)MR	15	17	105.77	2030.93	-0.5	521	537		PDELQQKMRNASL	1735.65	845.723	2.05227	0.250337
AIG70671.1	K50	SSU ribosomal protein S8p (S15Ae) [Escherichia coli O157:H7 str. EDL933]	EEGFIEDFK(+42.01)VEGDTKPELELTLK	9	23	99.92	2707.35	-0.1	42	64	K9:Acetylation (K):22.09	GFIEDFKVEGDTK	4039.15	1970.76	2.04954	0.199205
AAG57079.1	K60	L-histidinal:NAD+ oxidoreductase; L-histidinol:NAD+ oxidoreductase [Escherichia coli O157:H7 str. EDL933]	FDK(+42.01)TTVTALK	3	10	76.33	1164.64	-5.1	58	67	K3:Acetylation (K):46.67	YSAKFDKTTVTAL	345.828	168.745	2.04942	0.406824
WP_000591795.1	K237	MULTISPECIES: 6-phosphofructokinase [Enterobacteriaceae]	HAIVAITEHMC(+57.02)DVDELAHFIEK(+42.01)ETGR	22	26	102.74	3062.46	-1.8	216	241	C11:Carbamidomethylation:1000.00	LAHFIEKETGRET	10805.1	5274.85	2.04842	0.0583948
AAG59131.1	K62	50S ribosomal subunit protein L31 [Escherichia coli O157:H7 str. EDL933]	VDRFNK(+42.01)R	6	7	41.3	975.525	-0.6	57	63		RVDRFNKRFNIPG	14145.7	6907.99	2.04774	0.0635634
WP_000416407.1	K686	MULTISPECIES: valine--tRNA ligase [Enterobacteriaceae]	WILAEFNQTIK(+42.01)AYR	11	14	103.38	1793.95	2.5	676	689		EFNQTIKAYREAL	2258.96	1103.8	2.04653	0.41424
AIG68543.1	K341	Transcriptional repressor protein TyrR [Escherichia coli O157:H7 str. EDL933]	VIC(+57.02)ATQK(+42.01)NLVELVQK	7	15	109.91	1783.99	-2.8	335	349	C3:Carbamidomethylation:1000.00;K7:Acetylation (K):75.74	VICATQKNLVELV	867.672	424.063	2.04609	0.464121
AAG57094.1	K299	GDP-mannose dehydratase [Escherichia coli O157:H7 str. EDL933]	GIVDSVEGQDAPGVK(+42.01)PGDVIVAVDPR	15	26	111.48	2630.36	-6.3	285	310		QDAPGVKPGDVIV	1156.95	565.622	2.04545	0.255638
AIG68764.1	K119	Pyridoxal kinase [Escherichia coli O157:H7 str. EDL933]	YFC(+57.02)DPVMGHPEK(+42.01)GC(+57.02)IVAPGVAEFHVR	12	26	57.75	3013.4	-1.5	108	133	C3:Carbamidomethylation:1000.00;C14:Carbamidomethylation:1000.00	VMGHPEKGCIVAP	773.912	378.459	2.0449	0.495557
WP_000487246.1	K18	MULTISPECIES: fused PTS fructose transporter subunit IIA/HPr protein [Enterobacteriaceae]	MFQLSVQDIHPGEKAGDK(+42.01)EEAIR	18	23	86.23	2639.3	1.4	1	23	K18:Acetylation (K):3.56	GEKAGDKEEAIRQ	453.131	221.62	2.04463	0.461713
WP_000961458.1	K298	MULTISPECIES: ABC-F family ATPase [Enterobacteriaceae]	IKLEEVK(+42.01)ASSR	7	11	77.57	1300.73	-0.9	292	302	K7:Acetylation (K):139.79	IKLEEVKASSRQN	2552.45	1248.47	2.04447	0.414933
WP_000357763.1	K399	MULTISPECIES: excinuclease ABC subunit UvrA [Enterobacteriaceae]	EELAK(+42.01)FISNRPC(+57.02)ASC(+57.02)EGTR	5	19	61.62	2266.05	5.6	395	413	C12:Carbamidomethylation:1000.00;C15:Carbamidomethylation:1000.00	VREELAKFISNRP	83.3388	40.7791	2.04367	0.222851
WP_001295380.1	K461	MULTISPECIES: biosynthetic arginine decarboxylase [Enterobacteriaceae]	AWAEQLYLSMC(+57.02)HEVQK(+42.01)QLDPQNR	16	23	122.84	2885.36	1.2	446	468	C11:Carbamidomethylation:1000.00	MCHEVQKQLDPQN	6187.43	3030.81	2.04151	0.0853007
WP_000138556.1	K284	ATP-binding protein [Escherichia coli]	VVLYC(+57.02)DK(+42.01)THLTGWGFANVPR	7	20	118.52	2374.19	-1.4	278	297	C5:Carbamidomethylation:1000.00	VVLYCDKTHLTGW	3334.83	1634.07	2.04081	0.201878
WP_001118861.1	K20	MULTISPECIES: preprotein translocase subunit SecY [Enterobacterales]	GGLGELK(+42.01)R	7	8	33.15	870.492	-3.3	14	21		GGLGELKRRLLFV	1132.43	555.475	2.03867	0.257783
AIG66714.1	K275	ATP-dependent Clp protease ATP-binding subunit ClpX [Escherichia coli O157:H7 str. EDL933]	VETGSGIGFGATVK(+42.01)AK	14	16	118.63	1562.83	1.2	262	277	K14:Acetylation (K):5.99	GFGATVKAKSDKA	5466.08	2684.02	2.03652	0.0862689
WP_001295260.1	K52	MULTISPECIES: Sec-independent protein translocase subunit TatA [Enterobacteriaceae]	QDK(+42.01)TSQDADFTAK	3	13	91.7	1495.68	2	50	62	K3:Acetylation (K):106.76	DEPKQDKTSQDAD	3282.54	1611.84	2.03651	0.203209
AIG66750.1	K23	hypothetical protein co-occurring with RecR [Escherichia coli O157:H7 str. EDL933]	MQK(+42.01)MQEEIAQLEVTGESGAGLVK	3	23	135.53	2517.25	1	21	43	K3:Acetylation (K):193.96	MQEKMQKMQEEIA	12477.6	6128.3	2.03606	0.0602577
AIG71029.1	K249	UDP-galactose:(galactosyl) LPS alpha1,2-galactosyltransferase WaaW [Escherichia coli O157:H7 str. EDL933]	SEFEEK(+42.01)NSEYYTR	6	13	108.05	1722.74	-1.6	244	256		KSEFEEKNSEYYT	240.469	118.17	2.03495	0.358957
AIG66961.1	K130	SeqA protein, negative modulator of initiation of replication [Escherichia coli O157:H7 str. EDL933]	VYFAADEQTLLK(+42.01)NGNQTKPK	12	20	117.67	2306.19	0.2	119	138	K12:Acetylation (K):28.13	DEQTLLKNGNQTK	5254.42	2582.89	2.03432	0.145392
AIG67136.1	K105	Non-specific DNA-binding protein Dps [Escherichia coli O157:H7 str. EDL933]	TPLK(+42.01)SYPLDIHNVQDHLK	4	18	117.41	2159.14	0.1	102	119	K4:Acetylation (K):157.01	NSKTPLKSYPLDI	2290.02	1127	2.03195	0.419176
WP_001023132.1	K432	PTS N-acetyl glucosamine transporter subunit IIABC [Escherichia coli]	VNDTMC(+57.02)K(+42.01)R	7	8	63.06	1064.47	0.3	426	433	C6:Carbamidomethylation:1000.00	VNDTMCKRLGASG	7872.95	3875.07	2.03169	0.0812972
AIG66284.1	K79	2-isopropylmalate synthase [Escherichia coli O157:H7 str. EDL933]	C(+57.02)VEK(+42.01)DIDVAAESLK	4	14	132.8	1617.79	-0.3	76	89	C1:Carbamidomethylation:1000.00;K4:Acetylation (K):187.15	LARCVEKDIDVAA	11632.2	5728.01	2.03076	0.0610734
WP_000184607.1	K151	2-octaprenyl-3-methyl-6-methoxy-1,4-benzoquinol hydroxylase [Escherichia coli]	DNDLQELELK(+42.01)GGEVIR	10	16	126.34	1868.95	-8.4	142	157		LQELELKGGEVIR	2091.33	1029.86	2.03069	0.419607
AAG59052.1	K600	DNA polymerase I [Escherichia coli O157:H7 str. EDL933]	QGIKPLK(+42.01)K	7	8	46.01	952.607	-2.8	594	601	K7:Acetylation (K):12.28	QGIKPLKKTPGGA	1964.39	967.914	2.02951	0.258195
AAG54859.1	K56	putative capsule anchoring protein [Escherichia coli O157:H7 str. EDL933]	AAVGTC(+57.02)YK(+42.01)QQGSDAALALGHK	8	21	103.65	2187.07	-1.3	49	69	C6:Carbamidomethylation:1000.00;K8:Acetylation (K):99.90	AVGTCYKQQGSDA	700.97	345.485	2.02894	0.500611
WP_000082743.1	K64	catalase HPII [Escherichia coli]	NEK(+42.01)LNSLEDVR	3	11	52.88	1357.68	-5.8	62	72		PDTRNEKLNSLED	264.627	130.465	2.02834	0.361526
WP_000588474.1	K410	MULTISPECIES: cell division protein FtsA [Enterobacteriaceae]	VTASVGSWIK(+42.01)R	10	11	62.58	1244.69	-0.7	401	411		SVGSWIKRLNSWL	4758.55	2347.47	2.0271	0.147282
AAG57491.1	K5	D-serine dehydratase (deaminase) [Escherichia coli O157:H7 str. EDL933]	MENAK(+42.01)MNSLIAQYPLVK	5	17	94.26	1991.02	-1.1	1	17	K5:Acetylation (K):100.30	__MENAKMNSLIA	657.75	324.694	2.02575	0.40399
AIG70283.1	K128	Phosphoglycerate kinase [Escherichia coli O157:H7 str. EDL933]	KDDEILSKK(+42.01)	9	9	56.57	1116.6	0.7	120	128	K9:Acetylation (K):0.00	DEILSKKYAALCD	220.803	109.046	2.02486	0.36289
WP_000137657.1	K184	MULTISPECIES: uroporphyrinogen decarboxylase [Enterobacteriaceae]	MMYADPQALHALLDK(+42.01)LAK	15	18	75.6	2070.06	-3.4	170	187	K15:Acetylation (K):0.00	LHALLDKLAKSVT	560.289	276.72	2.02475	0.404314
AIG69220.1	K4	hypothetical protein YeeN [Escherichia coli O157:H7 str. EDL933]	K(+42.01)WANIVAK	1	8	41.74	970.56	-3.8	4	11		___MGRKWANIVA	2056.11	1016.41	2.02292	0.422271
WP_000723942.1	K405	type III secretion system LEE outer membrane ring protein EscC [Escherichia coli]	ILDDSSNSLTGK(+42.01)R	12	13	110.08	1446.73	0.2	394	406		SNSLTGKRRERVR	13202.9	6527.84	2.02256	0.0677257
WP_000729117.1	K160	MULTISPECIES: chaperonin GroEL [Enterobacteriaceae]	AIAQVGTISANSDETVGK(+42.01)LIAEAMDKVGK	18	29	135.63	2957.54	2	143	171	K18:Acetylation (K):66.10	SDETVGKLIAEAM	17416.1	8614.75	2.02165	0.0678803
WP_000423729.1	K285	MULTISPECIES: adenylosuccinate lyase [Enterobacteriaceae]	DVWGYIALNHFK(+42.01)QK	12	14	115.17	1759.9	2.7	274	287	K12:Acetylation (K):0.00	IALNHFKQKTIAG	2216.55	1097.45	2.01973	0.423371
AIG71862.1	K160	Deoxyribose-phosphate aldolase [Escherichia coli O157:H7 str. EDL933]	KASEISIK(+42.01)AGADFIK	8	15	84.15	1618.89	-2.6	153	167	K8:Acetylation (K):25.91	ASEISIKAGADFI	972.482	481.753	2.01863	0.473285
AAG57908.1	K17	orf, hypothetical protein [Escherichia coli O157:H7 str. EDL933]	SSYANHQALAGLTLGK(+42.01)STDYR	16	21	92.88	2294.13	-5	2	22		AGLTLGKSTDYRD	164.508	81.511	2.01823	0.231115
AIG70754.1	K31	Transcription elongation factor GreB [Escherichia coli O157:H7 str. EDL933]	EERPEVTK(+42.01)K	8	9	36.11	1156.61	-1.1	24	32	K8:Acetylation (K):14.02	ERPEVTKKVTWAA	725.026	359.627	2.01605	0.504743
AIG66866.1	K520	2,3-dihydroxybenzoate-AMP ligase [enterobactin] siderophore [Escherichia coli O157:H7 str. EDL933]	LPDRVEC(+57.02)VDSLPLTAVGK(+42.01)VDK	18	21	73.23	2352.24	0.2	503	523	C7:Carbamidomethylation:1000.00;K18:Acetylation (K):5.77	PLTAVGKVDKKQL	464.675	230.592	2.01514	0.472687
AIG71434.1	K92	Acetylglutamate kinase [Escherichia coli O157:H7 str. EDL933]	TLLAWAK(+42.01)K	7	8	37.18	971.58	0.4	86	93	K7:Acetylation (K):0.00	TLLAWAKKHQIAA	275.909	136.931	2.01495	0.366798
AAG55215.1	K114	D-alanyl-D-alanine carboxypeptidase; penicillin-binding protein 6 [Escherichia coli O157:H7 str. EDL933]	GSSVMFLK(+42.01)PGDQVSVADLNK	8	20	68.56	2133.08	-2.2	107	126	K8:Acetylation (K):27.62	SSVMFLKPGDQVS	800.9	397.688	2.01389	0.505438
AAG55211.1	K204	orf, hypothetical protein [Escherichia coli O157:H7 str. EDL933]	EILVISQDTSAYGVDVK(+42.01)HR	17	19	117.71	2171.12	-1	188	206		AYGVDVKHRTGFH	3676.6	1826.51	2.01291	0.210679
AIG68625.1	K139	Putative chaperone protein [Escherichia coli O157:H7 str. EDL933]	AAQSSINHIIIGNASFGK(+42.01)K	18	19	90.71	1997.07	-1	122	140	K18:Acetylation (K):0.00	GNASFGKKMDALC	1536.43	763.824	2.01149	0.271081
AAG58300.1	K31	polynucleotide phosphorylase; cytidylate kinase activity [Escherichia coli O157:H7 str. EDL933]	K(+42.01)FQYGQHTVTLETGM(+15.99)M(+15.99)AR	1	18	76.83	2171.01	-3.7	31	48		LNPIVRKFQYGQH	175.316	87.2049	2.0104	0.233724
AIG70678.1	K71	LSU ribosomal protein L16p (L10e) [Escherichia coli O157:H7 str. EDL933]	VFPDK(+42.01)PITEKPLAVR	5	15	96.16	1751	0	67	81	K5:Acetylation (K):76.17	IRVFPDKPITEKP	14204.6	7070.17	2.00909	0.0700653
AIG68455.1	K46	Superoxide dismutase [Cu-Zn] precursor [Escherichia coli O157:H7 str. EDL933]	ITIQETPYGLLFTPALHSLSEGIHGFHVHEK(+42.01)GNC(+57.02)APALK	31	39	47.47	4324.21	3.4	16	54	K31:Acetylation (K):2.52;C34:Carbamidomethylation:1000.00	GFHVHEKGNCAPA	5742.24	2861.38	2.00681	0.0922731
AIG70796.1	K136	Putative oxidoreductase [Escherichia coli O157:H7 str. EDL933]	FDSC(+57.02)FLTAKK(+42.01)	10	10	45.53	1257.61	-1.2	127	136	C4:Carbamidomethylation:1000.00;K10:Acetylation (K):0.00	CFLTAKKAIESGK	1262.79	629.854	2.0049	0.268768
AIG69550.1	K173	DNA-binding capsular synthesis response regulator RcsB [Escherichia coli O157:H7 str. EDL933]	LFAEGFLVTEIAK(+42.01)K	13	14	115.39	1606.9	0.9	161	174	K13:Acetylation (K):0.00	LVTEIAKKLNRSI	4637.8	2313.53	2.00464	0.15333
AIG71862.1	K254	Deoxyribose-phosphate aldolase [Escherichia coli O157:H7 str. EDL933]	ALGHGDGK(+42.01)SASSY	8	13	70.74	1290.58	-2.9	247	259		LGHGDGKSASSY_	302.98	151.42	2.00092	0.423187
AIG70782.1	K259	Glycogen phosphorylase [Escherichia coli O157:H7 str. EDL933]	FNQGDYFAAVEDK(+42.01)NHSENVSR	13	21	88.39	2468.1	0	247	267		FAAVEDKNHSENV	245.241	122.688	1.9989	0.373228
AAG54946.1	K193	RNase I, cleaves phosphodiester bond between any two nucleotides [Escherichia coli O157:H7 str. EDL933]	FLADNYGK(+42.01)TVSR	8	12	72.87	1411.71	-2.3	186	197		LADNYGKTVSRRD	595.934	298.263	1.99801	0.413103
AAG55211.1	K276	orf, hypothetical protein [Escherichia coli O157:H7 str. EDL933]	LMK(+42.01)RPGSVDR	3	10	44.01	1199.64	-3	274	283		RILKLMKRPGSVD	1472.05	737.12	1.99702	0.275538
WP_001029698.1	K65	MULTISPECIES: DNA repair protein RadA [Bacteria]	VQK(+42.01)LSDISLEELPR	3	14	90.14	1667.91	1	63	76		GVAKVQKLSDISL	1242.43	622.148	1.997	0.271412
AIG66257.1	K143	Dihydrofolate reductase [Escherichia coli O157:H7 str. EDL933]	VYEQFLPK(+42.01)AQK	8	11	78.56	1391.74	-1.1	136	146	K8:Acetylation (K):13.38	YEQFLPKAQKLYL	251.776	126.081	1.99694	0.374019
AIG69613.1	K207	NADH-ubiquinone oxidoreductase chain C [Escherichia coli O157:H7 str. EDL933]	AKQDLEMEALTFKPEEWGMK(+42.01)R	20	21	93.25	2578.26	-1.4	188	208	K20:Acetylation (K):20.76	PEEWGMKRGTENE	1623.45	813.703	1.99514	0.276126
AAG58754.1	K219	serine acetyltransferase [Escherichia coli O157:H7 str. EDL933]	GAK(+42.01)IGAGSVVLQPVPPHTTAAGVPAR	3	26	97.08	2492.39	-3.1	217	242		EVGRGAKIGAGSV	183.909	92.1964	1.99476	0.239027
WP_000762401.1	K37	MULTISPECIES: catabolite repressor/activator [Bacteria]	TVEK(+42.01)VMAVVR	4	10	71.5	1172.66	-0.9	34	43		SDKTVEKVMAVVR	2194.27	1100.56	1.99377	0.432444
AAG55699.1	K516	putative urease structural subunit C (alpha) [Escherichia coli O157:H7 str. EDL933]	VTFLSQAAAANGVAEQLNLHSTTAVVK(+42.01)GC(+57.02)R	27	30	92.4	3154.62	2.4	490	519	C29:Carbamidomethylation:1000.00	STTAVVKGCRTVQ	959.145	481.42	1.99233	0.482276
AIG70541.1	K571	Polyribonucleotide nucleotidyltransferase [Escherichia coli O157:H7 str. EDL933]	IKDVIGK(+42.01)GGSVIR	7	13	73.42	1382.82	4.3	565	577	K7:Acetylation (K):95.62	IKDVIGKGGSVIR	294.004	147.589	1.99204	0.426269
WP_000301737.1	K109	glucose-6-phosphate dehydrogenase [Escherichia coli]	LGAM(+15.99)LDQK(+42.01)NR	8	10	67.51	1202.61	-4	102	111		GAMLDQKNRITIN	747.24	375.156	1.99181	0.51263
WP_000148581.1	K6	MULTISPECIES: aspartate carbamoyltransferase regulatory subunit [Enterobacteriaceae]	M(+15.99)THDNK(+42.01)LQVEAIKR	6	14	88.62	1739.9	-3.3	1	14	M1:Oxidation (M):1000.00;K6:Acetylation (K):122.76	_MTHDNKLQVEAI	678.74	340.848	1.99133	0.512788
AIG70133.1	K233	L-serine dehydratase [Escherichia coli O157:H7 str. EDL933]	GISTEGVLPGK(+42.01)LR	11	13	100.95	1367.78	-4.4	223	235		EGVLPGKLRVPRR	15879.9	7984.38	1.98887	0.0737329
WP_000053094.1	K561	ABC transporter ATP-binding protein [Escherichia coli]	SSSK(+42.01)LSYK	4	8	58.78	940.487	-2.2	558	565	K4:Acetylation (K):55.36	VKRSSSKLSYKLQ	2217.37	1116.92	1.98526	0.435471
WP_001006862.1	K74	MULTISPECIES: YebO family protein [Enterobacteriaceae]	LC(+57.02)EANEPEKADK(+42.01)K	12	13	69.25	1572.75	-0.2	63	75	C2:Carbamidomethylation:1000.00;K12:Acetylation (K):0.00	EPEKADKKTIESQ	352.958	177.798	1.98516	0.428675
AIG71029.1	K214	UDP-galactose:(galactosyl) LPS alpha1,2-galactosyltransferase WaaW [Escherichia coli O157:H7 str. EDL933]	LK(+42.01)YPDQDILNLMFLHHAK	2	18	100.33	2237.17	-1.6	213	230	K2:Acetylation (K):121.01	SIIKKLKYPDQDI	4362.01	2197.59	1.9849	0.158859
AIG71380.1	K42	Copper-sensing two-component system response regulator CpxR [Escherichia coli O157:H7 str. EDL933]	KNGIDTLK(+42.01)ALR	8	11	72.79	1269.74	-0.2	35	45	K8:Acetylation (K):93.60	NGIDTLKALRQTH	6407.86	3229.11	1.98441	0.09708
AAG55830.1	K257	RNase E, membrane attachment, mRNA turnover, maturation 5S RNA [Escherichia coli O157:H7 str. EDL933]	IK(+42.01)LYTGEIPLFSHYQIESQIESAFQR	2	26	79.85	3138.6	-12.4	256	281		DFSSKIKLYTGEI	383.633	193.372	1.98391	0.429112
AIG71302.1	K115	3-polyprenyl-4-hydroxybenzoate carboxy-lyase [Escherichia coli O157:H7 str. EDL933]	DLFDKLPQFK(+42.01)QVLNMPTK	10	18	73.98	2203.17	-5	106	123	K10:Acetylation (K):65.44	DKLPQFKQVLNMP	502.922	253.618	1.98299	0.484998
AIG68734.1	K212	Transcriptional regulatory protein RstA [Escherichia coli O157:H7 str. EDL933]	KK(+42.01)LLDNAAEPYR	2	12	67.07	1458.78	-1.8	211	222	K2:Acetylation (K):0.00	ISRLRKKLLDNAA	238.67	120.486	1.98089	0.380585
AAG59052.1	K300	DNA polymerase I [Escherichia coli O157:H7 str. EDL933]	WTADVEAGKWLQAK(+42.01)	14	14	37.05	1643.83	9.7	287	300	K14:Acetylation (K):23.57	GKWLQAKGAKPAA	114.089	57.6147	1.98022	0.244072
AAG54599.1	K314	unknown protein encoded in prophage CP-933I [Escherichia coli O157:H7 str. EDL933]	LQLDGMFK(+42.01)SIQK	8	12	73.63	1448.77	-5.6	307	318	K8:Acetylation (K):25.70	QLDGMFKSIQK__	1267.61	640.414	1.97936	0.277415
AAC70105.1	K72	type II secretion protein (plasmid) [Escherichia coli O157:H7 str. EDL933]	FDGWK(+42.01)FK	5	7	50.25	968.476	-3.5	68	74	K5:Acetylation (K):13.67	VRFDGWKFKVLQR	273.661	138.31	1.97861	0.381529
AIG70719.1	K93	Nitrite reductase [NAD(P)H] small subunit [Escherichia coli O157:H7 str. EDL933]	LSDGLC(+57.02)MEDEQFSVK(+42.01)HYEAR	15	20	114.5	2455.08	5.5	79	98	C6:Carbamidomethylation:1000.00	DEQFSVKHYEARV	430.754	217.859	1.97722	0.487246
AIG71209.1	K33	rRNA small subunit 7-methylguanosine (m7G) methyltransferase GidB [Escherichia coli O157:H7 str. EDL933]	NQLIAYVNMLHK(+42.01)WNK	12	15	84.54	1913	-3.9	22	36	K12:Acetylation (K):26.52	YVNMLHKWNKAYN	265.483	134.577	1.97272	0.383972
WP_000689844.1	K47	MULTISPECIES: 5'-methylthioadenosine/S-adenosylhomocysteine nucleosidase [Enterobacteriaceae]	QTISLGGC(+57.02)EIYTGQLNGTEVALLK(+42.01)SGIGK	24	29	104.05	3048.58	-1.7	24	52	C8:Carbamidomethylation:1000.00;K24:Acetylation (K):39.44	TEVALLKSGIGKV	418.884	212.412	1.97203	0.489278
AAG58746.1	K59	orf, hypothetical protein [Escherichia coli O157:H7 str. EDL933]	EVHSQK(+42.01)LSK	6	9	79.66	1096.59	-2.4	54	62	K6:Acetylation (K):49.37	REVHSQKLSKEAQ	21850.7	11086.7	1.97089	0.0412434
AIG66708.1	K20	putative lipoprotein YajG precursor [Escherichia coli O157:H7 str. EDL933]	TDQALAK(+42.01)VTR	7	10	75.93	1143.62	-0.4	14	23		TDQALAKVTRDNQ	1786.28	906.575	1.97036	0.279855
WP_001258641.1	K399	aspartate--tRNA ligase [Escherichia coli]	TAAQDGDM(+15.99)IFFGADNK(+42.01)K	16	17	102.5	1885.85	2	384	400	M8:Oxidation (M):1000.00;K16:Acetylation (K):0.00	FFGADNKKIVADA	344.623	175.167	1.96739	0.434962
WP_001258641.1	K400	aspartate--tRNA ligase [Escherichia coli]	TAAQDGDM(+15.99)IFFGADNKK(+42.01)	17	17	106.55	1885.85	2	384	400	M8:Oxidation (M):1000.00;K17:Acetylation (K):0.00	FGADNKKIVADAM	344.623	175.167	1.96739	0.434962
AIG66779.1	K93	hypothetical protein EDL933_0575 [Escherichia coli O157:H7 str. EDL933]	GWVYTQHK(+42.01)VNK	8	11	83.5	1400.72	-3.6	86	96	K8:Acetylation (K):26.52	WVYTQHKVNKNVL	1636	831.612	1.96726	0.281041
AAG58410.1	K296	orf, hypothetical protein [Escherichia coli O157:H7 str. EDL933]	LGMK(+42.01)ATVK	4	8	34.45	888.51	-1.7	293	300	K4:Acetylation (K):14.77	LKRLGMKATVKQG	570.922	290.333	1.96644	0.423782
AIG68953.1	K292	Para-aminobenzoate synthase, aminase component [Escherichia coli O157:H7 str. EDL933]	QAEK(+42.01)LANSAK	4	10	62.48	1100.58	-3.7	289	298	K4:Acetylation (K):34.81	DSKQAEKLANSAK	422.576	214.904	1.96635	0.491518
AAG58091.1	K148	orf, hypothetical protein [Escherichia coli O157:H7 str. EDL933]	MVQLFFPDPWHK(+42.01)AR	12	14	84.44	1812.91	2.5	137	150		FPDPWHKARHNKR	10499.6	5341.4	1.96571	0.0720767
AIG70543.1	K190	tRNA pseudouridine synthase B [Escherichia coli O157:H7 str. EDL933]	TIIDDLGEK(+42.01)LGC(+57.02)GAHVIYLR	9	20	129.05	2284.19	1	182	201	C12:Carbamidomethylation:1000.00	IDDLGEKLGCGAH	3488.41	1774.95	1.96536	0.226615
WP_001295992.1	K21	MULTISPECIES: YcgL domain-containing protein [Enterobacteriaceae]	RDQTYLYVEKK(+42.01)	11	11	46.74	1483.77	0.1	11	21	K11:Acetylation (K):0.00	YLYVEKKDDFSRV	146.107	74.4361	1.96286	0.250243
AIG69368.1	K135	putative response regulatory protein yehT [Escherichia coli O157:H7 str. EDL933]	SKQDVSLLPENQQALK(+42.01)FIPC(+57.02)TGHSR	16	25	61.66	2894.47	-1.6	120	144	K16:Acetylation (K):51.46;C20:Carbamidomethylation:1000.00	ENQQALKFIPCTG	875.592	446.523	1.96091	0.493294
AAG55189.1	K151	putative toxin [Escherichia coli O157:H7 str. EDL933]	LFTQK(+42.01)HGAK	5	9	59.13	1070.59	-1.9	147	155	K5:Acetylation (K):13.63	FRLFTQKHGAK__	985.201	502.632	1.96009	0.493588
WP_000055075.1	K30	MULTISPECIES: inorganic diphosphatase [Enterobacteriaceae]	PIK(+42.01)YEIDK	3	8	75.63	1046.56	-1.4	28	35	K3:Acetylation (K):95.62	ANADPIKYEIDKE	421.286	214.949	1.95994	0.494055
AIG69793.1	K16	Dihydrodipicolinate synthase [Escherichia coli O157:H7 str. EDL933]	MFTGSIVAIVTPM(+15.99)DEK(+42.01)GNVC(+57.02)R	16	21	93.74	2382.14	-0.4	1	21	M13:Oxidation (M):100.30;K16:Acetylation (K):1000.00;C20:Carbamidomethylation:1000.00	VTPMDEKGNVCRA	4231.71	2160.73	1.95847	0.166589
WP_000195321.1	K99	DNA topoisomerase IV subunit B [Escherichia coli]	LHAGGK(+42.01)FSNK	6	10	111.44	1099.58	-0.9	94	103	K6:Acetylation (K):63.97	RLHAGGKFSNKNY	13840.8	7070.29	1.9576	0.0797937
WP_000786773.1	K39	transcriptional regulator [Escherichia coli]	YEK(+42.01)GDSFPDAAYLAALSR	3	18	117.85	2014.96	-3.4	37	54		TQLRYEKGDSFPD	3087.59	1578.23	1.95635	0.182176
AAG57273.1	K265	putative hydroxylase [Escherichia coli O157:H7 str. EDL933]	QMLDK(+42.01)PTSWR	5	10	32.49	1302.64	1.2	261	270		PRQMLDKPTSWRR	219.549	112.297	1.95507	0.391407
WP_000778077.1	K456	periplasmic nitrate reductase subunit alpha [Escherichia coli]	WNIPSGTIPAK(+42.01)IGLHAVAQDR	11	21	62.91	2285.23	-5.6	446	466		SGTIPAKIGLHAV	326.656	167.249	1.9531	0.4401
AAG59047.1	K70	orf, hypothetical protein [Escherichia coli O157:H7 str. EDL933]	DAVIPGLQK(+42.01)DYEEDFK	9	16	51.56	1907.92	3	62	77	K9:Acetylation (K):17.76	VIPGLQKDYEEDF	714.266	365.92	1.95198	0.525947
AAG58247.1	K241	anaerobically inducible L-threonine, L-serine permease [Escherichia coli O157:H7 str. EDL933]	REEYEK(+42.01)DFGR	6	10	44.47	1369.63	1.4	236	245		KREEYEKDFGRDF	302.425	155.073	1.95022	0.441146
AIG66422.1	K117	Ribonuclease HI [Escherichia coli O157:H7 str. EDL933]	LDAALGQHQIK(+42.01)WEWVK	11	16	78.19	1963.03	0	107	122	K11:Acetylation (K):0.00	LGQHQIKWEWVKG	797.408	409.167	1.94886	0.527007
WP_000339283.1	K40	MULTISPECIES: NAD(P)H nitroreductase [Enterobacteriaceae]	APDHK(+42.01)SMQPWHFFVIEGEGR	5	20	97.68	2409.13	-2.3	36	55		MRAPDHKSMQPWH	1306.37	670.337	1.94882	0.290996
WP_000301864.1	K147	MULTISPECIES: 50S ribosomal protein L2 [Bacteria]	NIPVGSTVHNVEM(+15.99)K(+42.01)PGK	14	17	89.68	1863.95	-2	134	150	M13:Oxidation (M):1000.00;K14:Acetylation (K):14.84	VHNVEMKPGKGGQ	2328.41	1195.26	1.94804	0.449003
AIG66866.1	K432	2,3-dihydroxybenzoate-AMP ligase [enterobactin] siderophore [Escherichia coli O157:H7 str. EDL933]	EK(+42.01)DQINR	2	7	45.52	943.472	1.6	431	437		TVQGREKDQINRG	7677.63	3944.5	1.94642	0.0987363
AAG54470.1	K212	methionine aminopeptidase [Escherichia coli O157:H7 str. EDL933]	ETNVVLKPGMTFTIEPMVNAGKK(+42.01)	23	23	79.05	2545.33	0.7	190	212	K23:Acetylation (K):0.00	MVNAGKKEIRTMK	639.753	328.708	1.94626	0.430781
AIG69091.1	K131	Cystine ABC transporter, ATP-binding protein [Escherichia coli O157:H7 str. EDL933]	LLAK(+42.01)VGLAGK	4	10	35.47	1010.65	-3.4	128	137	K4:Acetylation (K):22.09	ARKLLAKVGLAGK	772.91	397.385	1.94499	0.528328
AAG54499.1	K119	putative lipoprotein [Escherichia coli O157:H7 str. EDL933]	LVAVGNTFVYPIAGYSK(+42.01)K	17	18	103.09	1968.07	2.1	103	120	K17:Acetylation (K):0.00	PIAGYSKKIKSLD	357.436	184.088	1.94166	0.444268
AAG54499.1	K120	putative lipoprotein [Escherichia coli O157:H7 str. EDL933]	LVAVGNTFVYPIAGYSKK(+42.01)	18	18	96.61	1968.07	4.2	103	120	K18:Acetylation (K):0.00	IAGYSKKIKSLDE	357.436	184.088	1.94166	0.444268
WP_001278239.1	K270	mannose-1-phosphate guanylyltransferase/mannose-6-phosphate isomerase [Escherichia coli]	EQFQDC(+57.02)PAESIDFAVM(+15.99)EKTEK(+42.01)	21	21	70.45	2559.11	-4.6	250	270	C6:Carbamidomethylation:1000.00;M16:Oxidation (M):1000.00;K21:Acetylation (K):0.00	VMEKTEKCVVCPV	274.582	141.449	1.94121	0.397354
AAG58759.1	K416	putative 2,3-bisphosphoglycerate-independent phosphoglycerate mutase [Escherichia coli O157:H7 str. EDL933]	SGK(+42.01)YDTIIC(+57.02)NYPNGDMVGHTGVM(+15.99)EAAVK(+42.01)	28	28	43.83	3126.41	5.7	389	416	K3:Acetylation (K):1000.00;C9:Carbamidomethylation:1000.00;M23:Oxidation (M):0.00;K28:Acetylation (K):1000.00	VMEAAVKAVEALD	88.0505	45.4112	1.93896	0.259006
AIG70320.1	K150	Radical SAM family enzyme, like coproporphyrinogen III oxidase, oxygen-independent, clustered with nucleoside-triphosphatase RdgB [Escherichia coli O157:H7 str. EDL933]	AAK(+42.01)LASGLGLR	3	11	52.45	1097.66	-3.3	148	158		EAKRAAKLASGLG	3937.06	2031.01	1.93848	0.236177
WP_000187594.1	K365	MULTISPECIES: DNA-binding transcriptional regulator NagC [Enterobacteriaceae]	VLLPAIESC(+57.02)INTQALK(+42.01)AFR	16	19	134.16	2185.19	-0.5	350	368	C9:Carbamidomethylation:1000.00	INTQALKAFRTNL	1648.4	850.602	1.93792	0.292537
AIG69461.1	K304	tRNA-dihydrouridine synthase C [Escherichia coli O157:H7 str. EDL933]	AIQAIDIGK(+42.01)LR	9	11	64.09	1238.73	-0.6	296	306		QAIDIGKLR____	787.118	406.528	1.93619	0.531346
WP_000075400.1	K72	LacI family DNA-binding transcriptional regulator [Escherichia coli]	STK(+42.01)TTAGNPFFSEVLHAITAK	3	21	80.41	2261.17	-9.5	70	90	K3:Acetylation (K):61.80	ISTRSTKTTAGNP	157.915	81.5989	1.93526	0.260391
AAG59052.1	K786	DNA polymerase I [Escherichia coli O157:H7 str. EDL933]	KEAQK(+42.01)YMDLYFER	5	13	92.96	1761.84	-1.7	782	794	K5:Acetylation (K):0.00	PRKEAQKYMDLYF	4309.4	2229.13	1.93322	0.174335
AIG68948.1	K105	Putative translation initiation inhibitor YoaB [Escherichia coli O157:H7 str. EDL933]	C(+57.02)TVQAGLMNPKYK(+42.01)	13	13	84.66	1550.76	-0.4	93	105	C1:Carbamidomethylation:1000.00;K13:Acetylation (K):0.00	LMNPKYKVEIKIV	586.82	303.701	1.93223	0.435732
AAG57682.1	K102	RNase III, ds RNA [Escherichia coli O157:H7 str. EDL933]	LGPGELK(+42.01)SGGFR	7	12	96.29	1258.67	0.8	96	107		LGPGELKSGGFRR	11410.5	5909.24	1.93097	0.07876
AAG58794.1	K215	(p)ppGpp synthetase II; also guanosine-3',5'-bis pyrophosphate 3'-pyrophosphohydrolase [Escherichia coli O157:H7 str. EDL933]	EMIQK(+42.01)ILSEIEGR	5	13	92.01	1586.83	0.6	211	223		RKEMIQKILSEIE	1310.4	679.601	1.92819	0.297907
WP_000337047.1	K536	asparagine synthase B [Escherichia coli]	AIEWDEAFK(+42.01)K	9	10	88.67	1277.63	-0.8	528	537	K9:Acetylation (K):12.28	EWDEAFKKMDDPS	14459.2	7502.28	1.9273	0.0861485
AIG69833.1	K295	putative membrane protein [Escherichia coli O157:H7 str. EDL933]	KDGNLNLTGQAPYK(+42.01)LK	14	16	89.44	1800.97	-1.9	282	297	K14:Acetylation (K):0.00	TGQAPYKLKIGAP	134.084	69.5837	1.92694	0.263535
WP_000634802.1	K569	ABC transporter ATP-binding protein [Escherichia coli]	LEK(+42.01)EMEK	3	7	45.96	947.463	0.6	567	573	K3:Acetylation (K):48.97	EIARLEKEMEKLN	1180.74	612.959	1.9263	0.296356
AAG56513.1	K21	putative ATP-binding protein of peptide transport system [Escherichia coli O157:H7 str. EDL933]	TGDEWVK(+42.01)AVDR	7	11	83.96	1316.64	-2.2	15	25		TGDEWVKAVDRVS	384.129	199.49	1.92556	0.45021
AAG58986.1	K25	putative regulator [Escherichia coli O157:H7 str. EDL933]	M(+42.01)(+15.99)IPFNAPPVVGTELDYMQSAM(+15.99)GSGK(+42.01)	25	25	41.37	2755.25	-17.6	1	25	M1:Acetylation (Protein N-term):8.30;)1:Oxidation (M):8.30;M21:Oxidation (M):0.00;K25:Acetylation (K):1000.00	SAMGSGKLCGDGG	346.914	180.378	1.92326	0.451065
AIG69636.1	K80	Histidine ABC transporter, ATP-binding protein HisP [Escherichia coli O157:H7 str. EDL933]	DKDGQLK(+42.01)VADK	7	11	71.43	1257.66	-2.7	74	84	K7:Acetylation (K):58.99	DKDGQLKVADKNQ	847.972	441.238	1.9218	0.507451
AIG70827.1	K445	Lead, cadmium, zinc and mercury transporting ATPase [Escherichia coli O157:H7 str. EDL933]	TGTLTVGK(+42.01)PR	8	10	51.84	1070.61	-3.9	438	447		GTLTVGKPRVTAI	503.148	261.95	1.92078	0.509901
AAG56081.1	K109	pleiotrophic regulation of anaerobic respiration: response regulator for nar, frd, dms and tor genes [Escherichia coli O157:H7 str. EDL933]	GADGYLLK(+42.01)DMEPEDLLK	8	17	103.64	1947.95	2.7	102	118	K8:Acetylation (K):89.84	ADGYLLKDMEPED	1854.32	965.425	1.92073	0.299502
WP_000188169.1	K59	macrolide ABC transporter ATP-binding protein/permease MacB [Escherichia coli]	STLMNILGC(+57.02)LDK(+42.01)ATSGTYR	12	19	94.61	2142.04	2.3	48	66	C9:Carbamidomethylation:1000.00	ILGCLDKATSGTY	928.367	483.697	1.91931	0.508369
AIG71103.1	K9	type III secretion system protein SepD [Escherichia coli O157:H7 str. EDL933]	K(+42.01)WYLC(+57.02)QIFHK	1	10	73.54	1463.74	-1.1	9	18	K1:Acetylation (K):124.12;C5:Carbamidomethylation:1000.00	IFLSNKKWYLCQI	199.345	103.887	1.91886	0.407146
AIG68442.1	K458	Pyruvate-flavodoxin oxidoreductase [Escherichia coli O157:H7 str. EDL933]	IIGNSTPWYAQGYFVYDSK(+42.01)K	19	20	80.28	2378.16	3.7	440	459	K19:Acetylation (K):0.00	YFVYDSKKAGGLT	869.09	453.161	1.91784	0.508914
AIG70733.1	K241	Methyl-directed repair DNA adenine methylase [Escherichia coli O157:H7 str. EDL933]	AK(+42.01)LHVVK	2	7	41.97	835.528	-4	240	246	K2:Acetylation (K):70.86	EWYQRAKLHVVKV	857.722	447.986	1.91462	0.510108
AAG59240.1	K41	glycerol-3-phosphate acyltransferase [Escherichia coli O157:H7 str. EDL933]	LLNLPLSILVK(+42.01)SK	11	13	74.12	1478.94	3.9	31	43	K11:Acetylation (K):0.00	PLSILVKSKSIPA	239.324	125.051	1.91381	0.409396
[truncated: 6,732 more rows]

## Sheet: Only in cobB mutan or WT
Protein	PTMLocation	Description	Modified peptide	Position in peptide	Sequence length	-10LgP	Mass	ppm	Start	End	AScore	MotifSequence	Intensity CobB-mut	Intensity WT
[truncated: 438 more rows]
